# Supplementary material for: Single-Cell RNA Profiling of Human Skin Reveals Age-Related Loss of Dermal Sheath Cells and Their Contribution to a Juvenile Phenotype
Source: Front Genet. 2022 Jan 7;12:797747. doi: 10.3389/fgene.2021.797747 (PMC8776708; doi:10.3389/fgene.2021.797747)
Supplement: Supplementary file 1 [file Table2.xlsx]

## Sheet: general information
Table S2 Marker genes of young and old populations. Marker genes were identified by FindAllMarkers function (p-value < 0.05, log2FC > 0.1, min pct. 0.05)

## Sheet: young population1
young population 1
log2FC	pct.1	pct.2	p-value	cluster	gene
2.01764	0.683	0.188	0	Fibroblasts 1	SLPI
1.42941	0.514	0.168	0	Fibroblasts 1	TSPAN8
1.41646	0.871	0.568	0	Fibroblasts 1	IGFBP6
1.36383	0.862	0.424	0	Fibroblasts 1	CTHRC1
1.29761	0.746	0.332	0	Fibroblasts 1	MFAP5
1.29058	0.721	0.301	0	Fibroblasts 1	WISP2
1.20971	0.98	0.763	0	Fibroblasts 1	FBLN1
1.19487	0.713	0.322	0	Fibroblasts 1	PI16
1.14101	0.552	0.191	0	Fibroblasts 1	SCARA5
1.10616	0.286	0.034	0	Fibroblasts 1	MATN4
1.0492	0.82	0.538	0	Fibroblasts 1	CRYAB
1.04662	0.385	0.122	0	Fibroblasts 1	GPX3
1.03426	0.378	0.11	0	Fibroblasts 1	SEMA3C
1.02286	0.951	0.735	0	Fibroblasts 1	MMP2
1.0184	0.413	0.138	0	Fibroblasts 1	PCOLCE2
1.00925	0.905	0.627	0	Fibroblasts 1	IGFBP5
1.00112	0.832	0.531	0	Fibroblasts 1	FBLN2
0.976316	1	0.99	0	Fibroblasts 1	DCN
0.974581	0.86	0.624	0	Fibroblasts 1	FSTL1
0.971177	0.462	0.167	0	Fibroblasts 1	CD34
0.963428	0.628	0.329	0	Fibroblasts 1	CD55
0.921903	0.887	0.68	0	Fibroblasts 1	SH3BGRL3
0.921221	0.574	0.29	0	Fibroblasts 1	TNXB
0.851994	0.972	0.824	0	Fibroblasts 1	PLAC9
0.819075	0.996	0.939	0	Fibroblasts 1	COL1A2
0.799298	0.313	0.099	9.22663e-290	Fibroblasts 1	CADM3
0.797554	0.23	0.042	0	Fibroblasts 1	LGR5
0.790992	0.595	0.355	2.36544e-276	Fibroblasts 1	FBN1
0.786286	0.497	0.251	4.77682e-275	Fibroblasts 1	PDGFRL
0.777158	0.255	0.054	0	Fibroblasts 1	CD70
0.744012	0.685	0.388	0	Fibroblasts 1	CPE
0.736716	0.685	0.439	0	Fibroblasts 1	TPM1
0.730144	0.73	0.457	0	Fibroblasts 1	THBS2
0.713768	0.999	0.978	0	Fibroblasts 1	S100A10
0.713509	0.43	0.213	5.52761e-232	Fibroblasts 1	ANGPTL1
0.707877	0.539	0.264	0	Fibroblasts 1	QPCT
0.704626	0.556	0.346	2.34713e-199	Fibroblasts 1	TPPP3
0.704343	0.575	0.33	4.64221e-268	Fibroblasts 1	LOX
0.703239	0.896	0.674	0	Fibroblasts 1	CTSK
0.70098	0.339	0.14	9.82204e-230	Fibroblasts 1	CLEC3B
0.700654	0.333	0.134	2.12584e-234	Fibroblasts 1	DBN1
0.697326	0.666	0.379	0	Fibroblasts 1	ELN
0.697267	0.991	0.916	0	Fibroblasts 1	COL1A1
0.697157	0.884	0.683	0	Fibroblasts 1	TIMP2
0.679885	0.594	0.382	2.76047e-235	Fibroblasts 1	CLTB
0.669072	0.192	0.055	5.50761e-176	Fibroblasts 1	CLDN11
0.666908	0.766	0.529	0	Fibroblasts 1	CYB5R3
0.660309	0.961	0.84	0	Fibroblasts 1	COL3A1
0.655973	0.998	0.972	0	Fibroblasts 1	CFD
0.655343	0.43	0.227	3.86719e-200	Fibroblasts 1	FGL2
0.650358	1	0.999	0	Fibroblasts 1	S100A6
0.645903	0.442	0.236	2.06073e-206	Fibroblasts 1	VASN
0.641273	0.294	0.121	3.81763e-194	Fibroblasts 1	HSD3B7
0.63973	0.999	0.951	0	Fibroblasts 1	CST3
0.637966	0.791	0.625	4.4734e-235	Fibroblasts 1	KLF6
0.633761	0.412	0.225	7.55768e-180	Fibroblasts 1	TGFBR3
0.630233	0.683	0.425	1.62117e-258	Fibroblasts 1	CLU
0.623065	0.333	0.152	7.31239e-191	Fibroblasts 1	SLC29A1
0.621559	0.45	0.236	8.16094e-207	Fibroblasts 1	MGST1
0.615189	0.75	0.56	6.27287e-235	Fibroblasts 1	FCGRT
0.614988	0.999	0.979	0	Fibroblasts 1	GSN
0.613605	0.271	0.095	1.08739e-209	Fibroblasts 1	CHRDL1
0.610583	0.999	0.998	0	Fibroblasts 1	TMSB4X
0.605769	0.459	0.265	1.25367e-182	Fibroblasts 1	CD151
0.605374	0.358	0.175	7.69047e-182	Fibroblasts 1	FAM180B
0.601909	0.406	0.224	9.7464e-171	Fibroblasts 1	PIGT
0.601178	0.966	0.861	0	Fibroblasts 1	CD99
0.599691	0.44	0.247	2.34249e-176	Fibroblasts 1	ISLR
0.59512	0.981	0.91	0	Fibroblasts 1	ANXA2
0.588738	0.406	0.224	2.14495e-167	Fibroblasts 1	VAT1
0.588465	0.583	0.38	1.67329e-188	Fibroblasts 1	CRIP1
0.587031	0.403	0.221	6.15329e-169	Fibroblasts 1	CD248
0.577641	0.629	0.441	1.91019e-181	Fibroblasts 1	CD59
0.573096	0.561	0.369	6.50584e-172	Fibroblasts 1	REXO2
0.569138	0.65	0.436	1.26137e-201	Fibroblasts 1	AEBP1
0.567593	0.291	0.131	1.30518e-160	Fibroblasts 1	RP11-14N7.2
0.56708	0.808	0.602	6.33809e-248	Fibroblasts 1	PPAP2B
0.564974	0.549	0.354	5.40907e-180	Fibroblasts 1	GYPC
0.558923	0.833	0.64	1.40979e-216	Fibroblasts 1	MFAP4
0.556362	0.49	0.282	2.30935e-184	Fibroblasts 1	COL12A1
0.547834	0.391	0.215	1.63101e-157	Fibroblasts 1	RGS10
0.543893	0.636	0.43	2.8344e-184	Fibroblasts 1	GPNMB
0.543284	0.893	0.757	1.98574e-225	Fibroblasts 1	SERPINF1
0.535657	0.175	0.044	6.56034e-178	Fibroblasts 1	LINC01133
0.535354	0.515	0.328	3.15275e-159	Fibroblasts 1	PLD3
0.529921	0.771	0.564	3.55322e-226	Fibroblasts 1	CYBRD1
0.529704	0.462	0.29	2.99864e-141	Fibroblasts 1	CTSF
0.524838	0.416	0.254	1.7501e-133	Fibroblasts 1	GRN
0.524589	0.28	0.128	2.74036e-144	Fibroblasts 1	C1QTNF3
0.518642	0.862	0.704	3.66008e-251	Fibroblasts 1	PSAP
0.516211	0.798	0.687	2.90335e-134	Fibroblasts 1	EMP3
0.513386	0.924	0.849	3.57997e-278	Fibroblasts 1	GPX4
0.509481	0.522	0.338	1.43674e-145	Fibroblasts 1	PLTP
0.506899	0.276	0.132	1.33048e-130	Fibroblasts 1	RAMP2
0.50548	0.305	0.135	3.4918e-161	Fibroblasts 1	MEDAG
0.502846	0.932	0.728	2.60066e-288	Fibroblasts 1	SPARC
0.501533	0.97	0.913	0	Fibroblasts 1	ACTG1
0.500742	0.574	0.385	2.40154e-152	Fibroblasts 1	TSPAN4
0.497752	0.743	0.487	2.62191e-239	Fibroblasts 1	NBL1
0.488365	0.96	0.894	4.35954e-298	Fibroblasts 1	SERF2
0.486653	0.996	0.968	0	Fibroblasts 1	ACTB
0.482716	0.327	0.197	5.85172e-94	Fibroblasts 1	YWHAH
0.480821	0.633	0.449	5.89576e-141	Fibroblasts 1	PPIC
0.478264	0.984	0.953	9.78844e-225	Fibroblasts 1	S100A4
0.477761	0.084	0.007	3.43624e-133	Fibroblasts 1	PRG4
0.47711	0.472	0.314	7.50707e-113	Fibroblasts 1	RP11-572C15.6
0.476807	0.677	0.509	9.36892e-155	Fibroblasts 1	DDAH2
0.472152	0.551	0.381	2.3829e-130	Fibroblasts 1	VKORC1
0.472119	0.178	0.104	4.31615e-47	Fibroblasts 1	ELANE
0.467942	0.14	0.029	8.33602e-160	Fibroblasts 1	SEMA3E
0.466964	0.528	0.373	5.94867e-110	Fibroblasts 1	AXL
0.466038	0.539	0.397	9.31537e-94	Fibroblasts 1	FAM46A
0.463999	0.204	0.085	2.32126e-119	Fibroblasts 1	DPP4
0.461902	0.577	0.406	7.80338e-129	Fibroblasts 1	ITGB1BP1
0.460805	0.362	0.22	2.68019e-102	Fibroblasts 1	ABL2
0.456141	0.484	0.334	1.5548e-100	Fibroblasts 1	FKBP9
0.453027	0.725	0.547	5.25457e-151	Fibroblasts 1	TIMP3
0.453	0.619	0.453	5.66835e-129	Fibroblasts 1	MAP1B
0.452585	0.441	0.291	1.45522e-105	Fibroblasts 1	CAPN2
0.452298	0.148	0.052	1.69323e-104	Fibroblasts 1	FABP3
0.451073	0.443	0.318	6.2409e-74	Fibroblasts 1	ADM
0.44834	0.208	0.086	3.78271e-121	Fibroblasts 1	PALM
0.447845	1	1	0	Fibroblasts 1	FTH1
0.44036	0.268	0.135	2.37564e-112	Fibroblasts 1	C1orf21
0.439875	0.427	0.267	1.14019e-112	Fibroblasts 1	NOVA1
0.434726	0.735	0.591	1.76087e-133	Fibroblasts 1	CLIC1
0.433904	0.594	0.441	1.05956e-105	Fibroblasts 1	BSG
0.432556	0.251	0.123	5.08799e-109	Fibroblasts 1	ITGBL1
0.427772	0.575	0.434	3.45689e-95	Fibroblasts 1	HSPH1
0.425843	0.785	0.656	4.3672e-151	Fibroblasts 1	RTN4
0.420289	0.326	0.196	3.19621e-91	Fibroblasts 1	CERCAM
0.419707	0.3	0.171	3.17224e-95	Fibroblasts 1	MRC2
0.418974	0.751	0.602	4.08097e-134	Fibroblasts 1	RHOA
0.417721	0.797	0.631	2.30829e-148	Fibroblasts 1	PMP22
0.415679	0.207	0.103	1.98203e-86	Fibroblasts 1	ACKR4
0.414424	0.715	0.584	7.04595e-97	Fibroblasts 1	PCOLCE
0.41423	0.219	0.133	1.48846e-51	Fibroblasts 1	FGFBP2
0.411332	0.249	0.133	5.19789e-90	Fibroblasts 1	MARCH2
0.408528	0.318	0.19	9.25682e-87	Fibroblasts 1	SGCA
0.407854	0.456	0.315	6.47489e-91	Fibroblasts 1	GNAI2
0.405586	0.331	0.202	7.79469e-88	Fibroblasts 1	ITIH5
0.405086	0.376	0.24	5.00548e-89	Fibroblasts 1	BASP1
0.404464	0.488	0.35	2.93244e-81	Fibroblasts 1	OSR2
0.402502	0.267	0.152	1.2223e-83	Fibroblasts 1	CD276
0.401233	0.888	0.773	4.95507e-172	Fibroblasts 1	GSTP1
0.39903	0.441	0.308	5.38038e-80	Fibroblasts 1	BAG3
0.398952	0.574	0.415	3.28052e-106	Fibroblasts 1	RNH1
0.398682	0.459	0.295	8.90048e-108	Fibroblasts 1	XG
0.395542	0.183	0.081	1.79906e-92	Fibroblasts 1	HSPB8
0.393673	0.251	0.124	9.425e-102	Fibroblasts 1	GPRC5A
0.392425	0.345	0.216	3.72029e-85	Fibroblasts 1	LRP10
0.392197	0.382	0.251	8.11295e-81	Fibroblasts 1	LTBP1
0.391835	0.515	0.369	2.40512e-89	Fibroblasts 1	OLFML3
0.391359	0.314	0.189	5.62831e-84	Fibroblasts 1	BIN1
0.389265	0.164	0.062	7.86441e-105	Fibroblasts 1	LIMS2
0.388682	0.98	0.897	2.70672e-232	Fibroblasts 1	ADIRF
0.386779	0.865	0.717	2.807e-163	Fibroblasts 1	POLR2L
0.386621	0.344	0.229	1.38612e-69	Fibroblasts 1	CTSB
0.385968	0.303	0.182	1.28948e-80	Fibroblasts 1	CAPG
0.385955	0.314	0.195	6.89602e-77	Fibroblasts 1	ACTR3
0.384439	0.321	0.196	1.43173e-83	Fibroblasts 1	ANGPTL2
0.382908	0.36	0.237	6.51967e-76	Fibroblasts 1	PCBD1
0.382767	0.543	0.363	1.58261e-110	Fibroblasts 1	AQP1
0.381443	0.943	0.872	4.08331e-151	Fibroblasts 1	LGALS3
0.380482	0.654	0.52	4.61729e-87	Fibroblasts 1	TUBA1A
0.380211	0.571	0.424	2.30573e-87	Fibroblasts 1	CD81
0.37737	0.248	0.136	8.13112e-82	Fibroblasts 1	C1QTNF2
0.376674	0.278	0.164	1.29895e-76	Fibroblasts 1	CCDC23
0.376344	0.174	0.071	2.58688e-98	Fibroblasts 1	ADAMTSL4
0.376025	0.251	0.138	1.96967e-81	Fibroblasts 1	RAB32
0.374223	0.248	0.136	1.96117e-81	Fibroblasts 1	ANGPTL5
0.37336	0.572	0.433	1.56547e-87	Fibroblasts 1	JTB
0.372628	0.404	0.266	9.52707e-84	Fibroblasts 1	MSX1
0.371851	0.162	0.068	3.07053e-88	Fibroblasts 1	C1QTNF1
0.370479	0.249	0.143	7.27372e-74	Fibroblasts 1	GUSB
0.368329	0.535	0.4	4.88912e-78	Fibroblasts 1	AP3S1
0.367704	0.908	0.805	2.98281e-147	Fibroblasts 1	CCDC80
0.364757	0.85	0.752	4.45963e-120	Fibroblasts 1	TUBA1B
0.362099	0.228	0.127	1.39102e-70	Fibroblasts 1	HPGD
0.359373	0.291	0.183	3.04036e-66	Fibroblasts 1	GPR124
0.358679	0.337	0.225	5.85536e-63	Fibroblasts 1	CHIC2
0.356903	0.579	0.439	1.06669e-73	Fibroblasts 1	THBS1
0.355166	0.239	0.14	7.80911e-67	Fibroblasts 1	AHNAK2
0.354425	0.24	0.134	1.93802e-74	Fibroblasts 1	GFRA1
0.354389	0.616	0.463	3.86475e-89	Fibroblasts 1	CRABP2
0.353213	0.551	0.421	5.58584e-75	Fibroblasts 1	P4HB
0.352296	0.958	0.883	9.42967e-132	Fibroblasts 1	SOD3
0.352072	0.122	0.033	1.99224e-111	Fibroblasts 1	C6orf132
0.351835	0.238	0.133	1.28833e-72	Fibroblasts 1	GLRX
0.350189	0.444	0.322	2.91884e-66	Fibroblasts 1	C19orf10
0.347082	0.205	0.108	5.14416e-70	Fibroblasts 1	AGTR1
0.346462	0.259	0.15	5.35617e-72	Fibroblasts 1	SLC39A14
0.34328	0.108	0.027	2.1698e-103	Fibroblasts 1	CA12
0.341734	0.136	0.055	5.19309e-77	Fibroblasts 1	MTSS1
0.341631	0.999	0.997	0	Fibroblasts 1	TMSB10
0.340051	0.975	0.866	1.43415e-133	Fibroblasts 1	MGP
0.339783	0.253	0.151	1.92234e-64	Fibroblasts 1	FEZ1
0.334441	0.077	0.053	2.08899e-07	Fibroblasts 1	SFRP4
0.333317	0.554	0.436	3.14552e-57	Fibroblasts 1	NDFIP1
0.33308	0.376	0.26	2.65245e-61	Fibroblasts 1	HEXB
0.330556	0.172	0.095	2.42678e-51	Fibroblasts 1	CAPS
0.330382	0.677	0.529	7.03085e-91	Fibroblasts 1	TSPO
0.330243	0.346	0.233	1.4904e-62	Fibroblasts 1	MGAT1
0.327637	0.47	0.338	5.33696e-68	Fibroblasts 1	CKB
0.324077	0.567	0.435	3.28704e-68	Fibroblasts 1	ATF3
0.323023	0.215	0.119	1.27042e-65	Fibroblasts 1	PPL
0.322194	0.296	0.195	2.32362e-56	Fibroblasts 1	HSPG2
0.320506	0.375	0.272	4.1217e-50	Fibroblasts 1	PRDX4
0.319084	0.324	0.229	4.11574e-47	Fibroblasts 1	GAS1
0.319043	0.093	0.028	6.34648e-72	Fibroblasts 1	CPB1
0.318861	0.776	0.638	8.36477e-78	Fibroblasts 1	LUM
0.318413	0.297	0.199	2.19165e-52	Fibroblasts 1	C15orf61
0.31648	0.525	0.411	2.65525e-56	Fibroblasts 1	APP
0.316449	0.209	0.113	1.26723e-65	Fibroblasts 1	PDLIM5
0.316156	0.128	0.063	9.23476e-50	Fibroblasts 1	CILP
0.31561	0.263	0.164	3.06843e-58	Fibroblasts 1	PTGFR
0.315471	0.555	0.424	1.13002e-64	Fibroblasts 1	COX7A1
0.314776	0.216	0.127	3.65628e-56	Fibroblasts 1	NT5E
0.314349	0.485	0.368	2.58033e-57	Fibroblasts 1	FGFR1
0.308724	0.272	0.188	5.09839e-41	Fibroblasts 1	AKR1C3
0.307622	0.165	0.086	6.8839e-58	Fibroblasts 1	CREB5
0.306622	0.23	0.147	5.05268e-46	Fibroblasts 1	ZYX
0.305345	0.73	0.619	1.85775e-69	Fibroblasts 1	NPC2
0.304837	0.283	0.187	1.27867e-50	Fibroblasts 1	ANK2
0.304407	0.228	0.137	1.41091e-54	Fibroblasts 1	PTGES
0.304283	0.165	0.083	1.74555e-61	Fibroblasts 1	SSC5D
0.301993	0.258	0.165	1.29554e-51	Fibroblasts 1	RECK
0.301435	0.42	0.316	1.53844e-47	Fibroblasts 1	MYADM
0.298601	0.206	0.123	4.84128e-50	Fibroblasts 1	FAM180A
0.297982	0.852	0.763	1.4202e-85	Fibroblasts 1	TUBB
0.297821	0.833	0.739	3.47875e-62	Fibroblasts 1	S100A11
0.297774	0.12	0.046	1.84504e-72	Fibroblasts 1	PAQR3
0.296056	0.113	0.042	4.21496e-71	Fibroblasts 1	SLITRK4
0.295849	0.104	0.035	9.36321e-72	Fibroblasts 1	PAMR1
0.295585	0.115	0.042	7.55002e-72	Fibroblasts 1	ABCC9
0.295276	0.237	0.152	7.21592e-46	Fibroblasts 1	RRAS
0.295039	0.262	0.173	4.16304e-47	Fibroblasts 1	TXNL4A
0.294739	0.112	0.04	3.68097e-72	Fibroblasts 1	FAM19A5
0.294573	0.142	0.067	1.52751e-59	Fibroblasts 1	MEST
0.293482	0.633	0.516	2.77675e-60	Fibroblasts 1	ARPC2
0.293381	0.474	0.372	2.88286e-44	Fibroblasts 1	LRP1
0.291708	0.226	0.14	3.64744e-49	Fibroblasts 1	VGLL3
0.28923	0.439	0.303	8.14235e-70	Fibroblasts 1	TNFAIP6
0.289107	0.111	0.04	9.18163e-71	Fibroblasts 1	CAB39L
0.288778	0.249	0.172	2.82694e-36	Fibroblasts 1	SVEP1
0.288686	0.251	0.175	1.26124e-34	Fibroblasts 1	ECM1
0.288374	0.166	0.087	4.30123e-56	Fibroblasts 1	ZNF385A
0.28833	0.101	0.042	1.23319e-51	Fibroblasts 1	UCHL1
0.288	0.218	0.133	1.20214e-49	Fibroblasts 1	SH3GL1
0.287803	0.27	0.182	1.73135e-44	Fibroblasts 1	KDELR3
0.287757	0.779	0.685	5.16248e-68	Fibroblasts 1	NENF
0.286793	0.541	0.427	3.95246e-53	Fibroblasts 1	YWHAQ
0.286419	0.775	0.672	5.02354e-73	Fibroblasts 1	AHNAK
0.28575	0.088	0.02	8.8236e-92	Fibroblasts 1	SPAG17
0.285122	0.232	0.144	8.71146e-50	Fibroblasts 1	C10orf54
0.285108	0.118	0.055	1.90143e-50	Fibroblasts 1	CPVL
0.284984	0.293	0.205	4.38489e-41	Fibroblasts 1	PODN
0.284883	0.309	0.218	4.21476e-42	Fibroblasts 1	CPQ
0.284641	0.208	0.129	9.62725e-45	Fibroblasts 1	ALDH3A2
0.283158	0.299	0.202	3.29402e-48	Fibroblasts 1	MAP1A
0.282225	0.603	0.491	1.11548e-49	Fibroblasts 1	ATP6V0E1
0.280214	0.174	0.099	5.76665e-47	Fibroblasts 1	TMEM237
0.279808	0.32	0.226	4.42314e-44	Fibroblasts 1	ANXA11
0.279736	0.136	0.065	4.79854e-56	Fibroblasts 1	FAM134B
0.27783	0.357	0.265	1.73366e-39	Fibroblasts 1	EFEMP2
0.2766	0.395	0.298	1.75592e-41	Fibroblasts 1	LAMP1
0.276322	0.237	0.154	4.05909e-44	Fibroblasts 1	ITGB5
0.276005	0.426	0.328	1.1672e-39	Fibroblasts 1	CD47
0.275779	0.437	0.338	5.99521e-40	Fibroblasts 1	CAST
0.274541	0.795	0.705	4.30549e-68	Fibroblasts 1	PTRF
0.273215	0.297	0.221	1.37392e-30	Fibroblasts 1	MMP14
0.273069	0.284	0.197	1.28927e-40	Fibroblasts 1	RTN3
0.27297	0.222	0.143	2.50627e-42	Fibroblasts 1	CHID1
0.27275	0.27	0.187	6.37387e-38	Fibroblasts 1	HSPB2
0.272146	0.063	0.018	3.08513e-50	Fibroblasts 1	DKK1
0.270609	0.657	0.541	1.6734e-52	Fibroblasts 1	RABAC1
0.270532	0.126	0.061	2.15385e-50	Fibroblasts 1	HTRA3
0.269521	0.392	0.289	1.49044e-43	Fibroblasts 1	PXDC1
0.268691	0.361	0.263	5.80834e-43	Fibroblasts 1	DPYSL2
0.268653	0.734	0.634	1.13096e-57	Fibroblasts 1	TMEM258
0.266978	0.726	0.62	7.68208e-59	Fibroblasts 1	HINT1
0.266875	0.558	0.406	1.50935e-72	Fibroblasts 1	PAM
0.266767	0.378	0.283	3.23622e-39	Fibroblasts 1	ADD3
0.266394	0.333	0.242	1.58649e-39	Fibroblasts 1	SNX7
0.265339	0.151	0.085	6.8722e-42	Fibroblasts 1	PTGIS
0.263898	0.299	0.207	1.65486e-41	Fibroblasts 1	CELF2
0.263693	0.684	0.593	1.09284e-43	Fibroblasts 1	SLC38A2
0.263036	0.345	0.235	7.83716e-57	Fibroblasts 1	SPON2
0.262598	0.608	0.514	1.37207e-41	Fibroblasts 1	PDLIM2
0.261885	0.086	0.023	7.63911e-75	Fibroblasts 1	ROBO3
0.260959	0.499	0.403	1.34602e-37	Fibroblasts 1	LIMA1
0.26011	0.192	0.117	8.873e-42	Fibroblasts 1	JMJD8
0.259733	0.117	0.052	1.24223e-53	Fibroblasts 1	AOX1
0.259716	0.174	0.104	7.37946e-40	Fibroblasts 1	AVPI1
0.259273	0.308	0.227	3.67903e-30	Fibroblasts 1	PDK4
0.258191	0.7	0.604	1.04427e-50	Fibroblasts 1	ALDOA
0.258083	0.172	0.111	1.65554e-30	Fibroblasts 1	CP
0.258078	0.161	0.095	1.35473e-38	Fibroblasts 1	AKR1C2
0.257833	0.671	0.561	7.38213e-51	Fibroblasts 1	TAGLN2
0.257711	0.592	0.498	2.06954e-39	Fibroblasts 1	DBI
0.257283	0.35	0.267	1.14994e-32	Fibroblasts 1	AES
0.256523	0.78	0.678	2.07625e-56	Fibroblasts 1	OST4
0.255368	0.999	0.978	4.48343e-167	Fibroblasts 1	LGALS1
0.254968	0.304	0.219	4.49556e-37	Fibroblasts 1	MPG
0.254945	0.162	0.096	1.51165e-38	Fibroblasts 1	SEMA3D
0.253424	0.43	0.336	6.35718e-37	Fibroblasts 1	NUCB1
0.252447	0.573	0.479	5.12427e-33	Fibroblasts 1	VCAN
0.251859	0.166	0.095	4.51565e-43	Fibroblasts 1	GALNT16
0.251712	0.403	0.307	9.34005e-37	Fibroblasts 1	CTSL
0.251014	0.532	0.437	1.91888e-37	Fibroblasts 1	CSTB
0.250965	0.131	0.067	4.73659e-44	Fibroblasts 1	SMURF2
0.250427	0.324	0.23	6.97805e-39	Fibroblasts 1	TRIP10
0.250238	0.171	0.106	4.15685e-34	Fibroblasts 1	PPP1R14B
0.249621	0.09	0.031	1.37802e-60	Fibroblasts 1	EMILIN2
0.249506	0.33	0.253	2.20712e-28	Fibroblasts 1	NUCB2
0.248998	0.725	0.626	9.28652e-46	Fibroblasts 1	ANXA5
0.247996	0.142	0.081	3.68518e-37	Fibroblasts 1	FAP
0.247547	0.493	0.396	4.51852e-33	Fibroblasts 1	ATRAID
0.246455	0.582	0.472	7.15004e-43	Fibroblasts 1	SLIT3
0.245821	0.218	0.146	3.62688e-33	Fibroblasts 1	MPST
0.245382	0.145	0.077	3.84735e-45	Fibroblasts 1	Z83851.1
0.245059	0.305	0.225	1.7648e-31	Fibroblasts 1	DST
0.24448	0.715	0.598	1.69158e-49	Fibroblasts 1	PPIB
0.244429	0.197	0.124	1.33685e-37	Fibroblasts 1	GABARAPL1
0.244189	0.16	0.096	3.30094e-36	Fibroblasts 1	ADAMTS2
0.243143	0.105	0.045	1.41972e-51	Fibroblasts 1	NINJ2
0.242869	0.401	0.314	1.23983e-31	Fibroblasts 1	BLOC1S1
0.242738	0.29	0.212	4.24791e-31	Fibroblasts 1	TSC22D2
0.242662	0.326	0.246	1.39791e-30	Fibroblasts 1	UBL3
0.242651	0.211	0.137	9.70207e-36	Fibroblasts 1	DSEL
0.242171	0.304	0.221	6.53492e-34	Fibroblasts 1	PPAP2A
0.242076	0.152	0.086	3.09925e-40	Fibroblasts 1	SCARA3
0.241754	0.497	0.401	4.88555e-35	Fibroblasts 1	MTCH1
0.24143	0.532	0.438	2.48482e-35	Fibroblasts 1	FKBP8
0.24105	0.087	0.032	3.95264e-53	Fibroblasts 1	CNKSR2
0.241003	0.308	0.22	3.34399e-35	Fibroblasts 1	UGDH
0.240636	0.089	0.03	5.78418e-62	Fibroblasts 1	GPR133
0.240286	0.183	0.116	1.03682e-34	Fibroblasts 1	ADAM33
0.240076	0.109	0.047	2.51429e-52	Fibroblasts 1	TBC1D12
0.240036	0.401	0.323	2.79186e-27	Fibroblasts 1	PGLS
0.240018	0.22	0.146	3.08127e-35	Fibroblasts 1	KIF1B
0.23987	0.318	0.241	6.09333e-28	Fibroblasts 1	SYPL1
0.239426	0.491	0.393	1.32019e-36	Fibroblasts 1	UBE2B
0.239424	0.508	0.416	4.69594e-32	Fibroblasts 1	SDCBP
0.239201	0.103	0.047	4.12316e-44	Fibroblasts 1	TCN2
0.239195	0.154	0.084	1.32363e-45	Fibroblasts 1	METRNL
0.238364	0.196	0.125	1.95599e-35	Fibroblasts 1	ABHD14A
0.237786	0.34	0.259	2.25752e-30	Fibroblasts 1	UGP2
0.237537	0.271	0.196	2.64571e-30	Fibroblasts 1	KDSR
0.237501	0.086	0.035	1.20146e-45	Fibroblasts 1	HRCT1
0.235569	0.408	0.331	5.81154e-25	Fibroblasts 1	CACYBP
0.23511	0.267	0.187	2.30365e-33	Fibroblasts 1	FUCA2
0.234561	0.22	0.149	3.5899e-32	Fibroblasts 1	IQGAP1
0.234279	0.087	0.033	2.07214e-49	Fibroblasts 1	PCSK5
0.232659	0.307	0.236	3.44058e-24	Fibroblasts 1	GOLIM4
0.231536	0.153	0.091	7.25044e-35	Fibroblasts 1	IL13RA1
0.230788	0.64	0.549	9.02808e-38	Fibroblasts 1	KRT10
0.230744	0.121	0.068	4.83448e-32	Fibroblasts 1	ATOH8
0.229749	0.1	0.046	3.08875e-42	Fibroblasts 1	LGR4
0.227774	0.178	0.115	2.01677e-30	Fibroblasts 1	SESTD1
0.226499	0.395	0.315	9.91674e-27	Fibroblasts 1	ATP6V1F
0.225455	0.105	0.048	2.48191e-45	Fibroblasts 1	AGAP1
0.225303	0.394	0.317	3.36302e-25	Fibroblasts 1	FXYD5
0.224889	0.231	0.16	2.58326e-30	Fibroblasts 1	CCDC109B
0.223753	0.932	0.885	7.2503e-77	Fibroblasts 1	OAZ1
0.223145	0.109	0.053	7.27134e-42	Fibroblasts 1	PXN
0.222696	0.259	0.182	2.08474e-31	Fibroblasts 1	ILK
0.222131	0.22	0.155	6.0861e-27	Fibroblasts 1	TMBIM1
0.221681	0.111	0.054	1.00421e-42	Fibroblasts 1	FNIP2
0.220886	0.602	0.509	2.24775e-32	Fibroblasts 1	SEPW1
0.220779	0.123	0.069	7.99639e-33	Fibroblasts 1	THBS3
0.220767	0.263	0.197	4.08147e-24	Fibroblasts 1	YIF1A
0.220508	0.576	0.488	8.86733e-30	Fibroblasts 1	KDELR2
0.220404	0.218	0.157	2.45167e-24	Fibroblasts 1	CREB3L1
0.219883	0.318	0.245	3.74328e-24	Fibroblasts 1	DPP7
0.219666	0.687	0.602	3.44804e-33	Fibroblasts 1	SEC61B
0.21964	0.292	0.22	9.66736e-25	Fibroblasts 1	FAM114A1
0.219519	0.367	0.281	5.54744e-31	Fibroblasts 1	NTRK2
0.219181	0.103	0.048	7.15276e-41	Fibroblasts 1	BST1
0.219133	0.245	0.174	1.00895e-28	Fibroblasts 1	TPST1
0.218946	0.408	0.325	1.21075e-27	Fibroblasts 1	LAMTOR1
0.218567	0.334	0.259	8.55465e-24	Fibroblasts 1	ANXA4
0.218412	0.396	0.31	9.15753e-29	Fibroblasts 1	RBPJ
0.217834	0.37	0.289	1.51518e-26	Fibroblasts 1	MMP23B
0.217533	0.227	0.148	2.99824e-36	Fibroblasts 1	KLHL21
0.217474	0.443	0.333	3.48964e-41	Fibroblasts 1	HTRA1
0.217398	0.419	0.333	1.69711e-27	Fibroblasts 1	GNB2
0.217061	0.236	0.173	4.94853e-23	Fibroblasts 1	TGFB1I1
0.216989	0.878	0.812	1.97773e-49	Fibroblasts 1	PFN1
0.216895	0.443	0.369	3.43684e-24	Fibroblasts 1	HIGD2A
0.216836	0.266	0.194	8.15992e-27	Fibroblasts 1	TMEM159
0.21674	0.104	0.044	1.40684e-49	Fibroblasts 1	ADA
0.216136	0.565	0.469	1.59988e-30	Fibroblasts 1	ARL6IP5
0.215444	0.146	0.086	3.50933e-33	Fibroblasts 1	GNA13
0.215406	0.194	0.134	4.06729e-25	Fibroblasts 1	FNDC3B
0.215041	0.938	0.889	6.72788e-55	Fibroblasts 1	MYL6
0.214519	0.191	0.132	3.8307e-25	Fibroblasts 1	FOXN3
0.214444	0.107	0.053	4.49229e-39	Fibroblasts 1	NTN4
0.214402	0.237	0.171	2.07699e-25	Fibroblasts 1	HM13
0.21426	0.105	0.058	1.05993e-29	Fibroblasts 1	IL17D
0.213849	0.25	0.181	1.36138e-26	Fibroblasts 1	OPTN
0.212196	0.234	0.166	5.67964e-27	Fibroblasts 1	CRYL1
0.212143	0.076	0.028	5.48797e-47	Fibroblasts 1	PAPLN
0.211684	0.271	0.206	4.90955e-23	Fibroblasts 1	ARHGDIA
0.211419	0.099	0.048	3.8788e-37	Fibroblasts 1	WEE1
0.211319	0.156	0.089	3.3193e-38	Fibroblasts 1	PLA2G16
0.210856	0.3	0.227	8.3594e-24	Fibroblasts 1	CES1
0.210705	0.184	0.125	1.40457e-25	Fibroblasts 1	SNX21
0.210475	0.225	0.161	1.06764e-24	Fibroblasts 1	AIDA
0.20975	0.309	0.232	2.55365e-26	Fibroblasts 1	MAP3K8
0.209331	0.295	0.225	3.79812e-23	Fibroblasts 1	FSCN1
0.209118	0.091	0.038	4.11455e-46	Fibroblasts 1	ATP6V0E2
0.208525	0.129	0.069	3.0703e-38	Fibroblasts 1	ADAM9
0.207779	0.066	0.017	3.96489e-59	Fibroblasts 1	RAB33A
0.20775	0.118	0.065	1.14129e-31	Fibroblasts 1	SLC30A1
0.206243	0.257	0.181	1.18994e-29	Fibroblasts 1	AKR1C1
0.206124	0.137	0.085	2.0753e-26	Fibroblasts 1	PLBD2
0.206081	0.249	0.19	5.14043e-19	Fibroblasts 1	ADI1
0.206038	0.224	0.163	5.30773e-22	Fibroblasts 1	PDLIM4
0.205953	0.245	0.18	2.92017e-23	Fibroblasts 1	HINT2
0.205655	0.446	0.366	2.02679e-24	Fibroblasts 1	SDF4
0.204416	0.094	0.041	2.06343e-42	Fibroblasts 1	IRX3
0.204392	0.131	0.077	4.14899e-30	Fibroblasts 1	CCDC6
0.204324	0.344	0.269	5.44023e-23	Fibroblasts 1	REV3L
0.203733	0.311	0.243	5.94256e-22	Fibroblasts 1	C16orf13
0.203209	0.34	0.269	1.95812e-21	Fibroblasts 1	NOP10
0.20298	0.627	0.482	1.62941e-54	Fibroblasts 1	FN1
0.20273	0.148	0.091	1.32332e-29	Fibroblasts 1	RAI2
0.202715	0.148	0.104	5.91278e-17	Fibroblasts 1	OLFM1
0.202695	0.595	0.514	9.84517e-27	Fibroblasts 1	LAMTOR4
0.201908	0.581	0.483	4.53518e-29	Fibroblasts 1	SERPINH1
0.201838	0.301	0.223	1.76374e-27	Fibroblasts 1	SPAG9
0.201424	0.672	0.585	3.7123e-29	Fibroblasts 1	EMP1
0.201156	0.196	0.135	4.21728e-25	Fibroblasts 1	SMOC2
0.200631	0.863	0.77	1.82096e-55	Fibroblasts 1	TIMP1
0.200243	0.215	0.153	3.30376e-23	Fibroblasts 1	ANKRD28
0.200151	0.12	0.064	1.56853e-35	Fibroblasts 1	EHD4
0.200109	0.098	0.056	1.10525e-22	Fibroblasts 1	HAS1
0.199943	0.502	0.42	2.1082e-24	Fibroblasts 1	HCFC1R1
0.19875	0.217	0.147	4.10471e-29	Fibroblasts 1	SMS
0.198326	0.429	0.348	1.73542e-23	Fibroblasts 1	FBLN5
0.198205	0.497	0.417	1.00525e-22	Fibroblasts 1	MXRA8
0.197648	0.495	0.416	7.43966e-22	Fibroblasts 1	TPM4
0.197598	0.063	0.031	4.78292e-21	Fibroblasts 1	GDF15
0.197555	0.16	0.111	8.46567e-20	Fibroblasts 1	AGTRAP
0.197373	0.099	0.05	3.20599e-34	Fibroblasts 1	IGSF10
0.196963	0.23	0.166	3.27661e-23	Fibroblasts 1	RNF130
0.196401	0.208	0.153	1.95085e-19	Fibroblasts 1	HEXA
0.196067	0.249	0.191	5.05968e-18	Fibroblasts 1	S100A16
0.19526	0.29	0.222	1.38561e-21	Fibroblasts 1	YWHAG
0.194996	0.108	0.061	5.68734e-28	Fibroblasts 1	SLC35F6
0.194503	0.3	0.22	3.21728e-28	Fibroblasts 1	TCF7L2
0.194459	0.263	0.205	1.69908e-17	Fibroblasts 1	GAS6
0.194431	0.174	0.122	4.01914e-20	Fibroblasts 1	ACAT1
0.194206	0.268	0.205	2.82062e-20	Fibroblasts 1	CMTM3
0.194149	0.17	0.112	1.18139e-25	Fibroblasts 1	CDV3
0.194117	0.393	0.318	2.48295e-21	Fibroblasts 1	TMEM219
0.193055	0.346	0.271	5.14965e-22	Fibroblasts 1	BLVRB
0.19282	0.103	0.056	7.05701e-28	Fibroblasts 1	DUSP22
0.19241	0.168	0.109	3.6352e-26	Fibroblasts 1	EFHD2
0.192351	0.136	0.085	2.78764e-25	Fibroblasts 1	SWAP70
0.192311	0.725	0.652	2.07388e-31	Fibroblasts 1	SNX3
0.192214	0.228	0.173	4.8319e-18	Fibroblasts 1	FAM127A
0.192163	0.283	0.216	5.67226e-21	Fibroblasts 1	CCDC107
0.192013	0.112	0.059	4.28189e-33	Fibroblasts 1	FAM129A
0.19173	0.104	0.055	2.11591e-30	Fibroblasts 1	LRRC2
0.191686	0.052	0.007	9.89303e-72	Fibroblasts 1	CDA
0.191609	0.321	0.258	4.44291e-17	Fibroblasts 1	RER1
0.191488	0.146	0.097	2.44524e-21	Fibroblasts 1	QSOX1
0.191046	0.099	0.055	2.32364e-27	Fibroblasts 1	CAMK1D
0.190904	0.165	0.11	1.18809e-23	Fibroblasts 1	MBNL2
0.190766	0.65	0.572	8.55614e-20	Fibroblasts 1	MYL12B
0.190456	0.156	0.104	3.28981e-22	Fibroblasts 1	EHD2
0.190253	0.193	0.138	2.00973e-20	Fibroblasts 1	AMOTL2
0.190078	0.241	0.184	6.29822e-18	Fibroblasts 1	AKR1A1
0.189921	0.401	0.33	5.48888e-19	Fibroblasts 1	PRELID1
0.189828	0.146	0.095	1.26294e-22	Fibroblasts 1	RIOK3
0.189532	0.101	0.055	2.39671e-27	Fibroblasts 1	TRIO
0.189478	0.654	0.568	3.64933e-36	Fibroblasts 1	MYC
0.189404	0.401	0.32	6.05209e-24	Fibroblasts 1	ARL2
0.1889	0.189	0.127	9.50284e-26	Fibroblasts 1	NPDC1
0.188479	0.184	0.134	1.01305e-17	Fibroblasts 1	PRCP
0.18817	0.371	0.303	1.27899e-18	Fibroblasts 1	STUB1
0.187686	0.364	0.29	1.49451e-21	Fibroblasts 1	GLUD1
0.187431	0.181	0.13	6.20521e-18	Fibroblasts 1	EMX2OS
0.187377	0.872	0.817	1.80504e-38	Fibroblasts 1	TMA7
0.187284	0.148	0.097	1.36917e-21	Fibroblasts 1	OLFML2B
0.187032	0.62	0.538	3.92038e-22	Fibroblasts 1	USMG5
0.186837	0.173	0.12	5.32191e-20	Fibroblasts 1	WDR1
0.186788	0.058	0.017	1.10105e-46	Fibroblasts 1	GALNT15
0.186708	0.509	0.439	2.46094e-19	Fibroblasts 1	KDELR1
0.186625	0.195	0.143	9.12919e-18	Fibroblasts 1	LAMP2
0.186592	0.172	0.116	8.95245e-23	Fibroblasts 1	DEXI
0.186275	0.288	0.228	3.58869e-17	Fibroblasts 1	RBMS1
0.185993	0.71	0.628	5.55587e-30	Fibroblasts 1	NNMT
0.185749	0.501	0.424	5.0294e-21	Fibroblasts 1	RHEB
0.184963	0.322	0.252	4.84415e-21	Fibroblasts 1	NR3C1
0.184845	0.222	0.163	1.01676e-20	Fibroblasts 1	SH3BP5
0.184335	0.092	0.049	5.07159e-26	Fibroblasts 1	FBLN7
0.183641	0.187	0.13	4.02034e-22	Fibroblasts 1	TMEM70
0.183488	0.223	0.164	6.42349e-20	Fibroblasts 1	POLD4
0.182722	0.12	0.073	8.58155e-24	Fibroblasts 1	PRRG3
0.182574	0.159	0.106	1.21932e-22	Fibroblasts 1	RARG
0.182489	0.142	0.09	2.54211e-23	Fibroblasts 1	CHORDC1
0.182486	0.141	0.088	2.18163e-25	Fibroblasts 1	ZNF622
0.182477	0.185	0.134	4.50044e-18	Fibroblasts 1	TXNDC15
0.182351	0.144	0.096	8.43904e-20	Fibroblasts 1	CTSA
0.182326	0.169	0.119	1.32264e-18	Fibroblasts 1	STK24
0.181087	0.108	0.064	3.88354e-23	Fibroblasts 1	SLC37A3
0.180984	0.473	0.406	1.07301e-16	Fibroblasts 1	PLP2
0.180919	0.298	0.239	5.39937e-15	Fibroblasts 1	LRPAP1
0.180836	0.315	0.252	8.34124e-17	Fibroblasts 1	TAX1BP3
0.180798	0.109	0.067	9.8466e-21	Fibroblasts 1	S100A3
0.180722	0.072	0.028	3.34023e-39	Fibroblasts 1	TUFT1
0.180128	0.147	0.107	5.0245e-13	Fibroblasts 1	HOXA10
0.17973	0.16	0.107	1.02168e-21	Fibroblasts 1	FAM126A
0.179567	0.141	0.095	3.30513e-19	Fibroblasts 1	DLGAP4
0.179543	0.154	0.11	7.47896e-16	Fibroblasts 1	MATN2
0.179323	0.182	0.132	2.86459e-17	Fibroblasts 1	ATP2B4
0.179225	0.127	0.078	1.07186e-23	Fibroblasts 1	BACE2
0.17885	0.149	0.097	3.51424e-22	Fibroblasts 1	PRSS23
0.177807	0.137	0.089	2.96867e-21	Fibroblasts 1	HDAC7
0.177708	0.179	0.126	1.39047e-19	Fibroblasts 1	NPEPPS
0.177668	0.252	0.194	9.10959e-16	Fibroblasts 1	HSPA6
0.177577	0.144	0.09	1.80161e-25	Fibroblasts 1	A4GALT
0.177516	0.505	0.429	2.16792e-19	Fibroblasts 1	HERPUD1
0.177317	0.141	0.092	5.31467e-21	Fibroblasts 1	MESDC1
0.177234	0.145	0.097	2.56919e-20	Fibroblasts 1	TCTN1
0.177113	0.07	0.027	4.54624e-40	Fibroblasts 1	RP11-445H22.4
0.17709	0.077	0.04	1.13466e-23	Fibroblasts 1	CCDC51
0.17698	0.277	0.22	3.26143e-15	Fibroblasts 1	LAMC1
0.176784	0.501	0.43	3.68446e-18	Fibroblasts 1	YWHAB
0.176688	0.054	0.018	6.70524e-36	Fibroblasts 1	AQPEP
0.176666	0.14	0.099	1.32698e-14	Fibroblasts 1	OMD
0.176444	0.328	0.263	3.29102e-17	Fibroblasts 1	VIMP
0.176401	0.064	0.033	5.45614e-19	Fibroblasts 1	RN7SL1
0.176367	0.182	0.136	2.34295e-14	Fibroblasts 1	PLS3
0.17587	0.147	0.097	7.37557e-21	Fibroblasts 1	CLIP1
0.175796	0.344	0.271	2.90385e-21	Fibroblasts 1	MFGE8
0.175027	0.319	0.255	1.45468e-17	Fibroblasts 1	NTAN1
0.174939	0.658	0.589	8.81503e-15	Fibroblasts 1	MGST3
0.174651	0.132	0.082	1.57738e-23	Fibroblasts 1	PDE4DIP
0.174647	0.136	0.091	2.95749e-18	Fibroblasts 1	LRRN4CL
0.174366	0.087	0.045	5.55961e-27	Fibroblasts 1	UST
0.174345	0.171	0.122	3.0511e-17	Fibroblasts 1	TFDP2
0.174204	0.064	0.025	6.77622e-34	Fibroblasts 1	RP11-90C4.1
0.174121	0.091	0.046	7.96112e-29	Fibroblasts 1	RP11-160O5.1
0.173893	0.32	0.259	1.63294e-15	Fibroblasts 1	FKBP10
0.173787	0.063	0.023	3.81375e-37	Fibroblasts 1	ACKR3
0.173766	0.322	0.26	4.94849e-16	Fibroblasts 1	GJA1
0.173292	0.711	0.642	7.36179e-20	Fibroblasts 1	SEC61G
0.17324	0.112	0.068	1.53452e-21	Fibroblasts 1	PTGFRN
0.173052	0.117	0.071	7.58819e-23	Fibroblasts 1	NTN1
0.172936	0.199	0.125	7.54581e-35	Fibroblasts 1	PDGFD
0.172917	0.302	0.248	7.31458e-14	Fibroblasts 1	MRPL41
0.172732	0.858	0.792	2.75458e-33	Fibroblasts 1	LMNA
0.172548	0.376	0.308	1.80266e-17	Fibroblasts 1	MRPL23
0.172371	0.22	0.166	3.90676e-16	Fibroblasts 1	PPP1R12A
0.172312	0.065	0.027	1.97658e-31	Fibroblasts 1	GLRB
0.172029	0.211	0.157	1.0083e-16	Fibroblasts 1	GPAA1
0.171887	0.523	0.447	1.52834e-18	Fibroblasts 1	NDUFB7
0.171875	0.251	0.194	1.53558e-16	Fibroblasts 1	LAMB2
0.171863	0.161	0.11	1.0425e-19	Fibroblasts 1	PCDH18
0.171623	0.075	0.033	1.03825e-33	Fibroblasts 1	ITGA11
0.171394	0.1	0.059	1.2475e-20	Fibroblasts 1	MASP1
0.171294	0.321	0.259	1.19082e-15	Fibroblasts 1	CRNDE
0.171231	0.965	0.939	1.39699e-35	Fibroblasts 1	CD63
0.171154	0.227	0.171	1.14704e-16	Fibroblasts 1	TUBA1C
0.170915	0.241	0.182	2.0077e-18	Fibroblasts 1	LAMTOR2
0.170838	0.113	0.067	2.98581e-24	Fibroblasts 1	LINC01003
0.170315	0.271	0.215	4.7335e-15	Fibroblasts 1	COMT
0.170048	0.213	0.165	2.27206e-13	Fibroblasts 1	SSBP4
0.169301	0.374	0.308	2.39719e-16	Fibroblasts 1	RNF7
0.169063	0.569	0.467	1.51022e-25	Fibroblasts 1	FHL1
0.168932	0.185	0.137	5.02435e-15	Fibroblasts 1	CARHSP1
0.168761	0.328	0.265	6.96091e-17	Fibroblasts 1	TMED3
0.16837	0.22	0.165	5.26524e-17	Fibroblasts 1	MAF
0.168298	0.234	0.182	3.05738e-14	Fibroblasts 1	PGRMC2
0.168236	0.22	0.17	6.08782e-14	Fibroblasts 1	SMIM14
0.168105	0.478	0.415	2.52254e-14	Fibroblasts 1	SERP1
0.167112	0.126	0.084	1.00508e-16	Fibroblasts 1	LINC01116
0.167006	0.197	0.149	3.56887e-14	Fibroblasts 1	JOSD2
0.166903	0.138	0.088	1.00812e-22	Fibroblasts 1	FOXO1
0.166524	0.537	0.47	1.16975e-12	Fibroblasts 1	NDUFA11
0.1662	0.293	0.239	4.42074e-13	Fibroblasts 1	NDUFV2
0.16619	0.155	0.106	1.6998e-18	Fibroblasts 1	STRN3
0.166069	0.167	0.122	3.69331e-14	Fibroblasts 1	NAAA
0.166048	0.356	0.272	2.53142e-25	Fibroblasts 1	UAP1
0.165997	0.105	0.061	2.86044e-23	Fibroblasts 1	ADAM15
0.165835	0.184	0.136	1.9498e-15	Fibroblasts 1	URM1
0.16566	0.096	0.054	1.75034e-23	Fibroblasts 1	ZDHHC12
0.165454	0.302	0.242	8.69267e-15	Fibroblasts 1	BRI3
0.164989	0.402	0.341	1.9443e-13	Fibroblasts 1	ZNF706
0.164938	0.091	0.052	9.75004e-21	Fibroblasts 1	C14orf132
0.164675	0.248	0.195	3.46721e-13	Fibroblasts 1	EMX2
0.164442	0.234	0.183	7.73324e-14	Fibroblasts 1	CAPNS1
0.164415	0.276	0.224	7.31694e-12	Fibroblasts 1	RCN3
0.164336	0.134	0.091	1.95343e-16	Fibroblasts 1	ANG
0.164261	0.395	0.331	1.70735e-14	Fibroblasts 1	ARF5
0.164177	0.135	0.09	4.71113e-18	Fibroblasts 1	RNF19A
0.164133	0.117	0.073	2.85233e-20	Fibroblasts 1	CCBE1
0.163962	0.693	0.629	1.01504e-17	Fibroblasts 1	MZT2B
0.163862	0.189	0.141	1.92807e-14	Fibroblasts 1	MIEN1
0.163601	0.333	0.27	3.36499e-15	Fibroblasts 1	MRPL18
0.163424	0.153	0.108	5.67146e-16	Fibroblasts 1	GLIPR2
0.162592	0.699	0.631	1.00014e-21	Fibroblasts 1	GUK1
0.162542	0.089	0.048	1.88221e-23	Fibroblasts 1	PKDCC
0.161763	0.457	0.392	9.93909e-15	Fibroblasts 1	ANAPC11
0.161672	0.156	0.112	1.19768e-14	Fibroblasts 1	KMT2C
0.161121	0.143	0.1	2.0054e-15	Fibroblasts 1	TUSC3
0.161092	0.153	0.108	2.3532e-15	Fibroblasts 1	FSTL3
0.160402	0.174	0.129	1.15489e-13	Fibroblasts 1	CISD3
0.160279	0.213	0.16	1.39117e-15	Fibroblasts 1	RHOBTB3
0.160272	0.069	0.029	2.89725e-32	Fibroblasts 1	STXBP6
0.160242	0.384	0.322	1.05493e-13	Fibroblasts 1	ATOX1
0.159891	0.124	0.086	1.7792e-13	Fibroblasts 1	CNOT8
0.159831	0.171	0.123	8.16616e-16	Fibroblasts 1	FBXW5
0.159621	0.192	0.146	2.61664e-13	Fibroblasts 1	CHPT1
0.159511	0.681	0.609	1.91146e-17	Fibroblasts 1	COX7A2
0.159326	0.194	0.15	4.18293e-12	Fibroblasts 1	CKAP4
0.159303	0.309	0.248	2.573e-15	Fibroblasts 1	BAG1
0.159218	0.243	0.177	1.34263e-20	Fibroblasts 1	ZFAND2A
0.158413	0.182	0.135	9.22095e-14	Fibroblasts 1	NQO2
0.158384	0.086	0.048	8.86659e-21	Fibroblasts 1	TPRG1
0.158003	0.126	0.08	5.63791e-21	Fibroblasts 1	RNF103
0.157763	0.278	0.221	5.34653e-15	Fibroblasts 1	RALY
0.157692	0.245	0.188	2.47254e-15	Fibroblasts 1	NDRG1
0.157524	0.119	0.072	1.87096e-22	Fibroblasts 1	CPEB2
0.157296	0.159	0.115	1.05711e-13	Fibroblasts 1	SOCS1
0.157231	0.146	0.101	1.33512e-16	Fibroblasts 1	CACUL1
0.156394	0.647	0.571	4.15333e-15	Fibroblasts 1	SERPING1
0.15635	0.261	0.205	1.84628e-14	Fibroblasts 1	PROS1
0.155368	0.195	0.146	9.51404e-15	Fibroblasts 1	HDGF
0.155275	0.224	0.175	8.9483e-13	Fibroblasts 1	TMEM43
0.154928	0.112	0.067	7.70575e-22	Fibroblasts 1	FAM102A
0.154916	0.164	0.121	5.76937e-13	Fibroblasts 1	SUN1
0.154819	0.169	0.122	1.29297e-15	Fibroblasts 1	CAPN1
0.154795	0.122	0.081	3.63867e-17	Fibroblasts 1	MYOF
0.15433	0.242	0.192	4.10984e-12	Fibroblasts 1	TUBB6
0.154257	0.225	0.177	6.3412e-12	Fibroblasts 1	AKR7A2
0.154203	0.212	0.165	3.84668e-12	Fibroblasts 1	RALA
0.153406	0.213	0.165	2.30529e-12	Fibroblasts 1	ERGIC1
0.15328	0.359	0.304	6.26793e-11	Fibroblasts 1	RAB1A
0.153166	0.166	0.122	1.6543e-13	Fibroblasts 1	OLFML1
0.153122	0.127	0.085	9.32693e-17	Fibroblasts 1	PSD3
0.153051	0.158	0.11	2.26465e-17	Fibroblasts 1	SPOCK1
0.152762	0.519	0.448	3.26809e-14	Fibroblasts 1	UQCR11.1
0.152663	0.367	0.31	1.48439e-11	Fibroblasts 1	UQCR10
0.152652	0.228	0.179	1.26362e-12	Fibroblasts 1	AKR1B1
0.152627	0.218	0.173	6.16247e-11	Fibroblasts 1	LOXL1
0.152545	0.177	0.13	3.0392e-14	Fibroblasts 1	KRAS
0.152528	0.298	0.247	6.18574e-11	Fibroblasts 1	COX5A
0.152391	0.463	0.392	2.98748e-16	Fibroblasts 1	NFIC
0.152212	0.078	0.039	1.33864e-25	Fibroblasts 1	STIM1
0.152114	0.276	0.223	3.80557e-12	Fibroblasts 1	MAN1A1
0.151974	0.469	0.381	1.20277e-22	Fibroblasts 1	LTBP4
0.151667	0.069	0.031	3.02301e-28	Fibroblasts 1	FAM211B
0.15146	0.304	0.252	3.76416e-10	Fibroblasts 1	GOLGA4
0.151288	0.053	0.019	1.27438e-32	Fibroblasts 1	PIEZO2
0.151148	0.622	0.559	3.22727e-14	Fibroblasts 1	NUPR1
0.151099	0.333	0.27	4.8967e-15	Fibroblasts 1	TPM3
0.150429	0.334	0.283	4.33012e-10	Fibroblasts 1	TMED10
0.150379	0.275	0.218	3.56689e-13	Fibroblasts 1	INSIG1
0.150145	0.093	0.054	4.83171e-21	Fibroblasts 1	SIRPA
0.15004	0.171	0.13	4.94124e-11	Fibroblasts 1	MITF
0.149735	0.116	0.076	3.22539e-16	Fibroblasts 1	KAZALD1
0.149666	0.119	0.07	8.68604e-25	Fibroblasts 1	GFPT2
0.148502	0.199	0.151	1.80647e-13	Fibroblasts 1	SH3D19
0.148371	0.449	0.379	6.11124e-14	Fibroblasts 1	VAMP5
0.148197	0.192	0.149	1.47481e-11	Fibroblasts 1	LTBP3
0.14791	0.087	0.048	2.59205e-22	Fibroblasts 1	KDM7A
0.147853	0.054	0.019	5.81868e-33	Fibroblasts 1	GALNT12
0.147553	0.141	0.097	1.38249e-16	Fibroblasts 1	ABL1
0.147274	0.684	0.61	2.13762e-17	Fibroblasts 1	UBL5
0.147232	0.091	0.055	1.61613e-16	Fibroblasts 1	SIAH2
0.147159	0.182	0.141	1.63258e-10	Fibroblasts 1	MANBAL
0.14711	0.187	0.138	1.17702e-14	Fibroblasts 1	PLEKHA3
0.146798	0.18	0.136	1.54563e-12	Fibroblasts 1	ATL3
0.146553	0.118	0.083	1.23518e-11	Fibroblasts 1	UBR4
0.146535	0.982	0.912	2.33596e-89	Fibroblasts 1	COL6A2
0.146452	0.076	0.037	2.05411e-26	Fibroblasts 1	RRAGD
0.146373	0.181	0.139	3.628e-11	Fibroblasts 1	APOA1BP
0.14627	0.102	0.064	1.93884e-16	Fibroblasts 1	SH3PXD2B
0.14608	0.161	0.12	6.62367e-12	Fibroblasts 1	SEC23A
0.146009	0.237	0.19	1.24395e-10	Fibroblasts 1	PPP2R1A
0.145967	0.354	0.302	1.35507e-09	Fibroblasts 1	AP2S1
0.145842	0.115	0.08	1.71295e-11	Fibroblasts 1	EMCN
0.145734	0.412	0.353	3.74725e-10	Fibroblasts 1	H2AFJ
0.145668	0.317	0.268	1.95312e-09	Fibroblasts 1	C7orf73
0.145479	0.331	0.28	4.66783e-10	Fibroblasts 1	RPS19BP1
0.145363	0.316	0.258	2.42478e-13	Fibroblasts 1	CTSZ
0.144986	0.206	0.159	9.27284e-12	Fibroblasts 1	LRRC59
0.144919	0.448	0.376	4.61166e-15	Fibroblasts 1	COPZ2
0.144645	0.193	0.149	2.54811e-11	Fibroblasts 1	LASP1
0.144586	0.113	0.077	9.63511e-14	Fibroblasts 1	GARS
0.144285	0.143	0.104	4.35575e-12	Fibroblasts 1	DBP
0.143973	0.863	0.806	2.59495e-23	Fibroblasts 1	CHCHD2
0.143969	0.083	0.045	4.05648e-22	Fibroblasts 1	HOXD11
0.143306	0.155	0.108	4.44223e-16	Fibroblasts 1	MAP7D1
0.143169	0.38	0.316	3.49861e-13	Fibroblasts 1	IL6ST
0.143147	0.083	0.049	1.35709e-16	Fibroblasts 1	ARHGAP32
0.143047	0.059	0.028	1.11671e-20	Fibroblasts 1	C1QTNF4
0.142183	0.111	0.075	6.07515e-13	Fibroblasts 1	DNM1
0.141904	0.188	0.148	7.90414e-09	Fibroblasts 1	EEA1
0.141803	0.13	0.089	7.88754e-15	Fibroblasts 1	CALHM2
0.141756	0.218	0.17	1.85406e-11	Fibroblasts 1	CHP1
0.141657	0.206	0.163	4.91402e-10	Fibroblasts 1	SERPINB6
0.141476	0.21	0.166	2.55618e-10	Fibroblasts 1	YIPF3
0.141154	0.242	0.19	7.29344e-13	Fibroblasts 1	MAF1
0.140984	0.125	0.087	2.70916e-13	Fibroblasts 1	UBE2D4
0.140967	0.098	0.066	3.57004e-11	Fibroblasts 1	SMPD1
0.140946	0.389	0.331	7.16474e-10	Fibroblasts 1	ENO1
0.140771	0.156	0.114	1.38146e-12	Fibroblasts 1	KLHDC3
0.140707	0.101	0.065	2.01756e-14	Fibroblasts 1	TRIOBP
0.140551	0.093	0.055	8.68553e-19	Fibroblasts 1	ST3GAL5
0.140372	0.091	0.053	1.22959e-19	Fibroblasts 1	TRIM25
0.140159	0.269	0.21	3.27217e-14	Fibroblasts 1	TNFSF12
0.140143	0.31	0.26	1.62924e-09	Fibroblasts 1	STOM
0.140078	0.059	0.023	8.88145e-31	Fibroblasts 1	PDE7A
0.140045	0.435	0.365	2.26646e-14	Fibroblasts 1	CAPZB
0.139531	0.13	0.091	8.1401e-13	Fibroblasts 1	SLC43A3
0.13941	0.251	0.202	1.57869e-10	Fibroblasts 1	TMEM109
0.139095	0.253	0.206	4.57536e-10	Fibroblasts 1	UQCRFS1
0.138972	0.102	0.063	6.1774e-18	Fibroblasts 1	PKN1
0.138932	0.11	0.07	1.49293e-17	Fibroblasts 1	CHMP1A
0.138917	0.057	0.023	1.03542e-27	Fibroblasts 1	DOCK11
0.138278	0.259	0.214	1.18087e-08	Fibroblasts 1	IFNGR2
0.138234	0.175	0.133	5.26037e-11	Fibroblasts 1	CDIPT
0.138227	0.553	0.488	9.53491e-14	Fibroblasts 1	MCL1
0.137912	0.118	0.081	9.11497e-13	Fibroblasts 1	FBXW7
0.137908	0.2	0.158	1.07411e-09	Fibroblasts 1	AUP1
0.137893	0.157	0.109	1.0005e-16	Fibroblasts 1	RAB3IL1
0.137686	0.064	0.034	4.93607e-18	Fibroblasts 1	SP5
0.136825	0.159	0.117	2.79574e-12	Fibroblasts 1	TWF2
0.136737	0.145	0.107	7.30494e-11	Fibroblasts 1	RHOQ
0.136643	0.285	0.235	1.57648e-09	Fibroblasts 1	CTTN
0.136442	0.06	0.03	2.00067e-19	Fibroblasts 1	ALCAM
0.136365	0.256	0.218	3.49068e-06	Fibroblasts 1	PQLC3
0.136163	0.139	0.096	7.84818e-15	Fibroblasts 1	PINK1
0.135446	0.528	0.472	4.66654e-08	Fibroblasts 1	CDC42
0.13529	0.223	0.179	7.86889e-10	Fibroblasts 1	TMEM160
0.135054	0.343	0.291	1.44941e-09	Fibroblasts 1	UBE2D2
0.135031	0.207	0.164	3.0524e-10	Fibroblasts 1	FIBP
0.134022	0.421	0.362	1.92966e-10	Fibroblasts 1	MINOS1
0.133409	0.294	0.24	1.24649e-11	Fibroblasts 1	TIMM8B
0.133192	0.08	0.048	6.26671e-15	Fibroblasts 1	DHRS3
0.133083	0.162	0.124	1.43679e-09	Fibroblasts 1	SEC61A1
0.132956	0.179	0.13	1.00489e-14	Fibroblasts 1	NCOA7
0.132908	0.358	0.304	3.26842e-09	Fibroblasts 1	WASF2
0.132698	0.252	0.202	5.98828e-11	Fibroblasts 1	SERTAD2
0.13267	0.159	0.118	7.20561e-12	Fibroblasts 1	ALDH1A1
0.132582	0.106	0.074	8.42784e-11	Fibroblasts 1	SDHAF1
0.132451	0.229	0.188	2.45886e-07	Fibroblasts 1	GRINA
0.13242	0.063	0.029	9.93761e-24	Fibroblasts 1	FLNC
0.132216	0.167	0.128	1.16142e-09	Fibroblasts 1	MXRA7
0.132171	0.085	0.048	1.68995e-19	Fibroblasts 1	PPP1R12B
0.131979	0.815	0.752	9.63541e-19	Fibroblasts 1	S100A13
0.13176	0.137	0.1	6.0596e-11	Fibroblasts 1	OSTF1
0.131727	0.171	0.133	8.32271e-09	Fibroblasts 1	MRPS34
0.131517	0.153	0.113	7.52807e-11	Fibroblasts 1	IVNS1ABP
0.131352	0.094	0.06	1.28489e-14	Fibroblasts 1	SEC24A
0.131345	0.062	0.031	1.8429e-19	Fibroblasts 1	SLC41A2
0.131303	0.38	0.298	3.04792e-22	Fibroblasts 1	CTSD
0.131001	0.399	0.345	9.89097e-09	Fibroblasts 1	RAB2A
0.130816	0.053	0.019	3.0156e-30	Fibroblasts 1	KCNJ8
0.130809	0.07	0.037	7.35213e-19	Fibroblasts 1	AUTS2
0.130796	0.243	0.187	4.94812e-14	Fibroblasts 1	MAP2K3
0.130693	0.124	0.092	3.7441e-08	Fibroblasts 1	MEGF6
0.130479	0.103	0.068	3.95863e-13	Fibroblasts 1	RFK
0.130474	0.078	0.044	1.04247e-17	Fibroblasts 1	IGDCC4
0.130044	0.17	0.128	2.76049e-10	Fibroblasts 1	ADAMTS5
0.129975	0.362	0.29	1.25439e-16	Fibroblasts 1	TNFAIP2
0.129673	0.697	0.636	2.82725e-11	Fibroblasts 1	YBX3
0.129383	0.195	0.156	3.83296e-08	Fibroblasts 1	PRR13
0.129369	0.113	0.075	3.87278e-14	Fibroblasts 1	SMAD3
0.129362	0.085	0.055	5.7183e-12	Fibroblasts 1	SLC39A3
0.129311	0.189	0.145	5.89457e-11	Fibroblasts 1	CTDSP1
0.129271	0.081	0.046	2.78678e-18	Fibroblasts 1	C17orf58
0.128793	0.287	0.239	1.26287e-08	Fibroblasts 1	COPRS
0.128788	0.423	0.357	6.54528e-12	Fibroblasts 1	ADH1B
0.128697	0.335	0.284	1.61482e-08	Fibroblasts 1	CCT4
0.128474	0.104	0.071	2.20229e-11	Fibroblasts 1	ELOVL1
0.128452	0.164	0.126	2.05011e-09	Fibroblasts 1	SHISA5
0.128313	0.121	0.088	1.29442e-09	Fibroblasts 1	ABI1
0.128236	0.13	0.088	4.49105e-15	Fibroblasts 1	LRRC8A
0.12815	0.088	0.061	2.07627e-08	Fibroblasts 1	IRS1
0.128113	0.06	0.03	1.68411e-18	Fibroblasts 1	LOXL4
0.128027	0.098	0.063	5.86654e-14	Fibroblasts 1	PDK2
0.127769	0.142	0.109	7.80197e-08	Fibroblasts 1	NSMCE1
0.127631	0.062	0.032	3.15779e-17	Fibroblasts 1	SLC38A1
0.127205	0.067	0.037	6.05365e-16	Fibroblasts 1	ASAP2
0.127178	0.137	0.101	9.35957e-10	Fibroblasts 1	ARL8B
0.127098	0.431	0.37	3.78824e-10	Fibroblasts 1	APLP2
0.12689	0.143	0.104	3.30258e-11	Fibroblasts 1	EPN1
0.126863	0.28	0.231	3.71787e-09	Fibroblasts 1	TMEM147
0.12667	0.356	0.296	1.80623e-11	Fibroblasts 1	MIR22HG
0.126584	0.279	0.233	5.10468e-08	Fibroblasts 1	DCTN2
0.126528	0.278	0.229	2.05594e-09	Fibroblasts 1	APH1A
0.126109	0.061	0.031	1.03349e-18	Fibroblasts 1	CYB561
0.125837	0.111	0.077	4.94985e-11	Fibroblasts 1	FZD7
0.125802	0.101	0.065	8.82225e-14	Fibroblasts 1	CCND2
0.125779	0.342	0.291	2.18907e-08	Fibroblasts 1	CD164
0.125773	0.213	0.168	2.50664e-10	Fibroblasts 1	SURF4
0.125665	0.409	0.355	2.80929e-08	Fibroblasts 1	CSNK2B
0.12564	0.183	0.139	4.50014e-11	Fibroblasts 1	C9orf89
0.125551	0.175	0.134	8.34531e-10	Fibroblasts 1	RBM7
0.125449	0.402	0.349	6.30195e-09	Fibroblasts 1	TRAM1
0.12535	0.164	0.123	7.45352e-11	Fibroblasts 1	PPP1CA
0.125313	0.168	0.13	1.15747e-08	Fibroblasts 1	LMF2
0.125285	0.281	0.24	3.46917e-06	Fibroblasts 1	POLR2J
0.125269	0.082	0.048	4.55353e-17	Fibroblasts 1	C12orf49
0.125241	0.878	0.816	3.49152e-19	Fibroblasts 1	SELM
0.125068	0.161	0.127	3.92188e-07	Fibroblasts 1	KLF3
0.124932	0.175	0.141	4.54647e-06	Fibroblasts 1	UBE2J1
0.124916	0.15	0.107	9.52786e-14	Fibroblasts 1	PPTC7
0.124756	0.17	0.13	9.58671e-10	Fibroblasts 1	CREBRF
0.124743	0.295	0.247	1.05826e-08	Fibroblasts 1	POLR2E
0.124603	0.948	0.907	2.3023e-24	Fibroblasts 1	MTRNR2L8
0.124578	0.092	0.061	8.41965e-12	Fibroblasts 1	SLC38A10
0.124048	0.133	0.096	1.0108e-10	Fibroblasts 1	PRKD3
0.123943	0.166	0.128	5.79667e-09	Fibroblasts 1	ATP6V0D1
0.123917	0.065	0.038	2.6004e-13	Fibroblasts 1	ADCY7
0.123415	0.523	0.471	2.97133e-06	Fibroblasts 1	NDUFA1
0.123047	0.345	0.295	9.37582e-08	Fibroblasts 1	SMIM19
0.12286	0.148	0.11	2.88712e-10	Fibroblasts 1	CCDC50
0.122828	0.507	0.445	4.99109e-10	Fibroblasts 1	GNAS
0.122644	0.083	0.052	5.45841e-13	Fibroblasts 1	SLC48A1
0.122632	0.087	0.057	1.04904e-10	Fibroblasts 1	FLNB
0.122592	0.076	0.045	3.45398e-15	Fibroblasts 1	HSPA12B
0.122559	0.485	0.424	2.71444e-09	Fibroblasts 1	MTDH
0.122487	0.34	0.288	5.1766e-09	Fibroblasts 1	ARF6
0.122438	0.153	0.111	6.62483e-12	Fibroblasts 1	BCL7B
0.122411	0.621	0.553	2.84764e-10	Fibroblasts 1	COX5B
0.122384	0.711	0.633	1.76548e-11	Fibroblasts 1	C1R
0.122196	0.11	0.077	3.31772e-10	Fibroblasts 1	FAM115A
0.122177	0.26	0.214	2.47e-08	Fibroblasts 1	IRF2BP2
0.122082	0.063	0.033	1.99234e-17	Fibroblasts 1	TCIRG1
0.121821	0.157	0.121	4.923e-08	Fibroblasts 1	TP53TG1
0.121692	0.243	0.205	3.5561e-06	Fibroblasts 1	ERCC1
0.121678	0.127	0.095	6.96812e-08	Fibroblasts 1	BBC3
0.121647	0.124	0.091	4.01436e-09	Fibroblasts 1	RAB9A
0.121636	0.878	0.828	1.07684e-18	Fibroblasts 1	ATP5E
0.121569	0.128	0.089	4.18604e-13	Fibroblasts 1	ZDHHC9
0.121561	0.073	0.043	4.45058e-15	Fibroblasts 1	ITFG3
0.121481	0.072	0.046	1.81301e-10	Fibroblasts 1	ACOX1
0.121251	0.115	0.081	1.45893e-10	Fibroblasts 1	PLEKHF1
0.121167	0.083	0.053	9.4252e-12	Fibroblasts 1	LHFPL2
0.121125	0.196	0.156	6.96566e-08	Fibroblasts 1	TGFBR2
0.120971	0.285	0.24	1.36846e-07	Fibroblasts 1	HEBP2
0.120735	0.091	0.061	5.62063e-11	Fibroblasts 1	CDK16
0.120601	0.324	0.276	7.667e-08	Fibroblasts 1	HDLBP
0.120562	0.148	0.114	4.1111e-07	Fibroblasts 1	LONRF1
0.120539	0.12	0.089	5.58305e-08	Fibroblasts 1	CHPF
0.120398	0.067	0.039	7.58218e-14	Fibroblasts 1	FAXDC2
0.120366	0.104	0.07	1.04381e-11	Fibroblasts 1	ZNF524
0.120356	0.504	0.446	6.70614e-09	Fibroblasts 1	PCBP1
0.120333	0.449	0.391	6.54534e-09	Fibroblasts 1	SERTAD1
0.120143	0.148	0.114	1.35281e-07	Fibroblasts 1	TEN1
0.120028	0.068	0.04	1.62454e-13	Fibroblasts 1	TRIP4
0.119983	0.091	0.063	4.11463e-09	Fibroblasts 1	SUMF1
0.119912	0.257	0.213	1.40183e-07	Fibroblasts 1	SH3GLB1
0.119703	0.213	0.179	4.03241e-05	Fibroblasts 1	PTTG1IP
0.119622	0.117	0.087	1.75258e-07	Fibroblasts 1	WIPI1
0.119278	0.156	0.125	2.23872e-05	Fibroblasts 1	GLG1
0.118983	0.287	0.249	0.000116304	Fibroblasts 1	GTF2H5
0.118884	0.233	0.197	3.25612e-05	Fibroblasts 1	TMEM243
0.118701	0.593	0.531	3.60419e-08	Fibroblasts 1	RAC1
0.118647	0.295	0.254	2.72367e-05	Fibroblasts 1	CIB1
0.118614	0.507	0.45	2.42739e-08	Fibroblasts 1	FIS1
0.118573	0.135	0.102	6.01887e-08	Fibroblasts 1	CMBL
0.118366	0.06	0.031	5.96659e-17	Fibroblasts 1	HUNK
0.118365	0.467	0.413	2.91966e-07	Fibroblasts 1	KRTCAP2
0.118348	0.398	0.344	4.52994e-07	Fibroblasts 1	TMEM14B
0.118324	0.809	0.725	3.53275e-20	Fibroblasts 1	HLA-C
0.118257	0.092	0.059	1.03627e-12	Fibroblasts 1	CD68
0.118085	0.56	0.502	1.15032e-08	Fibroblasts 1	SRSF2
0.118063	0.204	0.165	3.37017e-07	Fibroblasts 1	RAB6A
0.118027	0.169	0.131	1.45908e-08	Fibroblasts 1	TADA3
0.117901	0.081	0.05	2.01887e-13	Fibroblasts 1	ABLIM1
0.117863	0.151	0.119	1.48931e-06	Fibroblasts 1	AP1S2
0.117849	0.487	0.434	9.30053e-08	Fibroblasts 1	NDUFB4
0.117809	0.098	0.067	2.49297e-10	Fibroblasts 1	TMUB1
0.117759	0.078	0.049	2.24595e-11	Fibroblasts 1	CHRD
0.117702	0.146	0.105	4.73148e-12	Fibroblasts 1	ITGA5
0.117611	0.847	0.788	3.08429e-12	Fibroblasts 1	ANXA1
0.11757	0.159	0.124	2.18104e-07	Fibroblasts 1	C19orf24
0.117543	0.244	0.199	4.25468e-08	Fibroblasts 1	LARP6
0.117437	0.095	0.061	6.22771e-13	Fibroblasts 1	SESN2
0.117407	0.059	0.031	1.12555e-15	Fibroblasts 1	MAPT
0.11736	0.128	0.098	7.47922e-07	Fibroblasts 1	PDPN
0.117293	0.153	0.12	1.39427e-06	Fibroblasts 1	SIRT2
0.117197	0.054	0.025	6.31481e-19	Fibroblasts 1	LMO2
0.117046	0.223	0.181	6.53756e-08	Fibroblasts 1	SNX9
0.116975	0.153	0.119	3.16389e-07	Fibroblasts 1	OAF
0.11693	0.115	0.081	7.95965e-11	Fibroblasts 1	MAPRE2
0.116817	0.066	0.04	1.64614e-10	Fibroblasts 1	KIAA1244
0.116497	0.176	0.136	9.22133e-09	Fibroblasts 1	FILIP1L
0.11643	0.236	0.2	6.65006e-05	Fibroblasts 1	SSR1
0.116404	0.204	0.172	0.000198591	Fibroblasts 1	RAB11B
0.116281	0.242	0.198	1.8177e-07	Fibroblasts 1	C5orf38
0.116236	0.298	0.253	4.72362e-07	Fibroblasts 1	GTF3A
0.116098	0.266	0.223	4.87699e-07	Fibroblasts 1	CAP1
0.115985	0.238	0.208	0.0105867	Fibroblasts 1	PRRX2
0.115716	0.109	0.079	1.73437e-08	Fibroblasts 1	PRADC1
0.115615	0.287	0.246	2.79042e-05	Fibroblasts 1	PNKD
0.11531	0.312	0.262	1.27926e-07	Fibroblasts 1	MTRNR2L2
0.11525	0.17	0.126	1.49028e-11	Fibroblasts 1	SASH1
0.115051	0.412	0.364	3.12919e-06	Fibroblasts 1	C14orf166
0.115011	0.089	0.061	7.29639e-09	Fibroblasts 1	DAG1
0.114936	0.117	0.085	9.54223e-09	Fibroblasts 1	GYG1
0.114882	0.163	0.13	4.38864e-06	Fibroblasts 1	GLT8D1
0.114761	0.084	0.052	2.35382e-13	Fibroblasts 1	ORAI3
0.114345	0.067	0.036	3.0437e-17	Fibroblasts 1	SH3GLB2
0.11399	0.094	0.067	8.6161e-08	Fibroblasts 1	MIF4GD
0.113888	0.076	0.046	1.7284e-13	Fibroblasts 1	ZDHHC7
0.113876	0.199	0.161	2.69159e-07	Fibroblasts 1	PDLIM1
0.11364	0.133	0.099	8.21606e-08	Fibroblasts 1	MTRNR2L10
0.113463	0.337	0.292	1.28106e-05	Fibroblasts 1	ANKRD12
0.113329	0.058	0.035	1.42498e-09	Fibroblasts 1	SOX9
0.113123	0.173	0.132	3.29626e-09	Fibroblasts 1	C7orf50
0.113112	0.122	0.089	1.34434e-08	Fibroblasts 1	INSR
0.113015	0.064	0.035	4.04417e-16	Fibroblasts 1	FHL2
0.112733	0.057	0.028	5.33898e-18	Fibroblasts 1	TGFB2
0.112692	0.393	0.335	2.34965e-09	Fibroblasts 1	PDGFRB
0.112619	0.273	0.228	5.78341e-07	Fibroblasts 1	MSN
0.112236	0.102	0.069	7.89875e-11	Fibroblasts 1	KLHL24
0.112142	0.139	0.107	6.84183e-07	Fibroblasts 1	CCNDBP1
0.112038	0.332	0.286	3.56404e-06	Fibroblasts 1	AURKAIP1
0.11197	0.132	0.097	3.46541e-09	Fibroblasts 1	MRPL37
0.111967	0.101	0.073	1.41697e-07	Fibroblasts 1	SCAMP2
0.111854	0.129	0.095	4.18382e-09	Fibroblasts 1	PDLIM7
0.111848	0.132	0.099	1.97191e-08	Fibroblasts 1	PLEKHJ1
0.111546	0.542	0.486	2.65029e-06	Fibroblasts 1	PSMA7
0.111515	0.241	0.203	3.75232e-05	Fibroblasts 1	CREG1
0.111485	0.083	0.053	6.6181e-11	Fibroblasts 1	LGALSL
0.111442	0.107	0.073	1.67914e-11	Fibroblasts 1	PELO
0.111314	0.463	0.414	1.92028e-05	Fibroblasts 1	MYEOV2
0.111265	0.281	0.236	4.6619e-07	Fibroblasts 1	RAB5C
0.110942	0.137	0.101	1.2068e-09	Fibroblasts 1	LATS2
0.110853	0.305	0.261	6.11893e-06	Fibroblasts 1	LSM2
0.110803	0.182	0.148	2.8781e-05	Fibroblasts 1	CBR1
0.11024	0.135	0.1	3.26477e-09	Fibroblasts 1	TAOK1
0.1101	0.085	0.055	1.36182e-10	Fibroblasts 1	EFS
0.109993	0.359	0.312	1.64933e-05	Fibroblasts 1	COX6A1
0.109882	0.397	0.351	3.05556e-05	Fibroblasts 1	PDIA3
0.109807	0.238	0.197	8.90873e-07	Fibroblasts 1	PMVK
0.109712	0.076	0.047	1.85403e-12	Fibroblasts 1	MAN2B2
0.10945	0.16	0.127	2.87973e-06	Fibroblasts 1	ITGAV
0.109411	0.321	0.277	6.83962e-06	Fibroblasts 1	PGAM1
0.109301	0.193	0.157	1.56928e-06	Fibroblasts 1	SSNA1
0.10921	0.082	0.05	6.41755e-14	Fibroblasts 1	PHGDH
0.108846	0.367	0.322	3.78796e-05	Fibroblasts 1	SNRPG
0.108766	0.193	0.156	1.59658e-06	Fibroblasts 1	RP11-834C11.4
0.108621	0.119	0.086	6.49747e-09	Fibroblasts 1	VEGFB
0.108616	0.452	0.407	0.000366296	Fibroblasts 1	APRT
0.108344	0.197	0.162	1.88983e-05	Fibroblasts 1	DPYSL3
0.108328	0.065	0.04	4.63793e-11	Fibroblasts 1	NAGLU
0.108157	0.102	0.073	7.51386e-08	Fibroblasts 1	ZFP91
0.108127	0.12	0.086	2.39871e-09	Fibroblasts 1	PCYOX1
0.108029	0.091	0.061	2.74767e-10	Fibroblasts 1	ABHD12
0.107924	0.145	0.116	0.000143737	Fibroblasts 1	ARHGAP21
0.10781	0.103	0.073	9.99414e-09	Fibroblasts 1	GNS
0.107742	0.105	0.078	4.25812e-06	Fibroblasts 1	PAPD5
0.107453	0.168	0.134	3.21121e-06	Fibroblasts 1	TMED4
0.107309	0.766	0.708	6.92344e-10	Fibroblasts 1	DSTN
0.107255	0.116	0.085	3.17927e-08	Fibroblasts 1	SUN2
0.107255	0.063	0.039	1.6955e-10	Fibroblasts 1	RENBP
0.107198	0.106	0.077	1.03019e-07	Fibroblasts 1	PEAK1
0.10688	0.264	0.226	7.31422e-05	Fibroblasts 1	NDUFS8
0.106742	0.065	0.037	3.22068e-14	Fibroblasts 1	SPATA13
0.10673	0.072	0.047	3.98038e-09	Fibroblasts 1	TPRG1L
0.106715	0.054	0.027	6.11812e-17	Fibroblasts 1	KLHDC8B
0.106614	0.197	0.164	0.000190883	Fibroblasts 1	MANF
0.106249	0.135	0.109	0.000439732	Fibroblasts 1	CORO1B
0.106234	0.115	0.085	1.30522e-07	Fibroblasts 1	FEM1C
0.106102	0.132	0.103	2.8562e-05	Fibroblasts 1	EMC10
0.106021	0.168	0.132	2.50576e-07	Fibroblasts 1	ATP6V1B2
0.105911	0.055	0.03	3.51334e-13	Fibroblasts 1	PCNXL2
0.105901	0.086	0.055	5.18062e-12	Fibroblasts 1	CRY1
0.105723	0.191	0.148	1.95773e-09	Fibroblasts 1	RRAGC
0.105629	0.201	0.165	1.41736e-05	Fibroblasts 1	MRPL14
0.105255	0.117	0.087	4.65931e-07	Fibroblasts 1	MTURN
0.105236	0.149	0.122	0.00173113	Fibroblasts 1	ISOC2
0.105132	0.213	0.173	4.8817e-07	Fibroblasts 1	DNAJB4
0.105007	0.069	0.039	9.77639e-15	Fibroblasts 1	PREB
0.104968	0.135	0.105	6.13349e-06	Fibroblasts 1	MARVELD1
0.104709	0.113	0.083	1.18732e-07	Fibroblasts 1	CCNY
0.104709	0.428	0.374	6.69765e-07	Fibroblasts 1	CHMP4B
0.104542	0.195	0.158	5.02846e-06	Fibroblasts 1	MRPS36
0.104424	0.28	0.242	0.000311688	Fibroblasts 1	LSM3
0.104331	0.302	0.252	6.35847e-08	Fibroblasts 1	ATP1A1
0.104268	0.129	0.101	3.6666e-05	Fibroblasts 1	PICALM
0.104261	0.096	0.067	1.67348e-08	Fibroblasts 1	P4HA2
0.104256	0.093	0.063	3.09294e-09	Fibroblasts 1	DEDD2
0.104168	0.112	0.085	3.86967e-06	Fibroblasts 1	HGSNAT
0.10399	0.404	0.354	7.40858e-06	Fibroblasts 1	NDUFB9
0.103971	0.119	0.092	5.2575e-05	Fibroblasts 1	SLC39A13
0.103971	0.129	0.093	9.09481e-10	Fibroblasts 1	RIPK2
0.103941	0.124	0.095	1.77134e-06	Fibroblasts 1	ARL8A
0.103813	0.069	0.044	4.02662e-09	Fibroblasts 1	AFF1
0.103766	0.245	0.211	0.000793787	Fibroblasts 1	TFG
0.10374	0.76	0.701	9.2155e-08	Fibroblasts 1	TCEB2
0.103432	0.29	0.25	5.0095e-05	Fibroblasts 1	GTF2A2
0.10325	0.182	0.149	1.71272e-05	Fibroblasts 1	CTDNEP1
0.103181	0.076	0.047	2.68719e-11	Fibroblasts 1	HIVEP2
0.10303	0.132	0.101	1.99759e-06	Fibroblasts 1	GIPC1
0.102887	0.054	0.031	1.04692e-09	Fibroblasts 1	XPNPEP2
0.102835	0.086	0.055	4.49843e-11	Fibroblasts 1	ZBTB43
0.102794	0.488	0.441	7.49572e-05	Fibroblasts 1	RWDD1
0.102789	0.096	0.069	9.40071e-07	Fibroblasts 1	SLC25A4
0.10276	0.073	0.046	4.81804e-11	Fibroblasts 1	EIF2AK3
0.102751	0.15	0.12	6.36938e-05	Fibroblasts 1	CSF1
0.102611	0.159	0.13	0.000481797	Fibroblasts 1	CWC15
0.10257	0.06	0.035	4.04181e-12	Fibroblasts 1	PRKAG2
0.102519	0.082	0.053	1.12145e-10	Fibroblasts 1	ARHGAP1
0.102511	0.184	0.153	0.000682492	Fibroblasts 1	DAP
0.102475	0.062	0.037	1.79736e-11	Fibroblasts 1	TP53I11
0.102324	0.095	0.065	3.39464e-09	Fibroblasts 1	SLC41A3
0.10184	0.087	0.064	7.61662e-05	Fibroblasts 1	MCOLN3
0.101789	0.063	0.041	1.70255e-07	Fibroblasts 1	MMP27
0.101762	0.17	0.138	3.30506e-05	Fibroblasts 1	CTNNA1
0.101723	0.111	0.083	1.63017e-06	Fibroblasts 1	EBP
0.101647	1	1	7.23448e-30	Fibroblasts 1	FTL
0.101549	0.094	0.068	1.23301e-06	Fibroblasts 1	DNASE2
0.101418	0.108	0.08	1.33248e-06	Fibroblasts 1	FAM63B
0.101337	0.426	0.385	0.00210933	Fibroblasts 1	NDUFB10
0.101288	0.175	0.139	1.81424e-06	Fibroblasts 1	RB1CC1
0.101243	0.446	0.403	0.00278292	Fibroblasts 1	PSMB1
0.101129	0.723	0.668	2.74456e-08	Fibroblasts 1	CALM1
0.101066	0.353	0.305	1.62622e-05	Fibroblasts 1	MPC2
0.101014	0.149	0.121	0.000244347	Fibroblasts 1	ACBD3
0.101013	0.145	0.118	0.000606294	Fibroblasts 1	CLTC
0.100998	0.251	0.208	6.83662e-07	Fibroblasts 1	ZNF503
0.10099	0.094	0.067	3.90771e-07	Fibroblasts 1	KIAA1715
0.100841	0.103	0.073	2.56594e-08	Fibroblasts 1	CRAT
0.100791	0.429	0.377	1.43449e-05	Fibroblasts 1	POMP
0.100779	0.076	0.053	1.2243e-06	Fibroblasts 1	SLC10A3
0.100746	0.089	0.067	0.000175368	Fibroblasts 1	FAM89B
0.100647	0.134	0.105	8.36125e-06	Fibroblasts 1	CORO1C
0.100607	0.093	0.068	3.26631e-06	Fibroblasts 1	TP53I3
0.100514	0.132	0.098	7.43391e-08	Fibroblasts 1	DSE
0.100433	0.239	0.204	0.000229424	Fibroblasts 1	ASAH1
0.100274	0.119	0.082	8.00662e-12	Fibroblasts 1	HMOX1
0.100159	0.107	0.079	3.32147e-06	Fibroblasts 1	SCYL1

## Sheet: young population2
young population 2
log2FC	pct.1	pct.2	p-value	cluster	gene
2.84054	0.465	0.039	0	Fibroblasts 2	COMP
2.24957	0.653	0.302	0	Fibroblasts 2	PTGDS
1.94822	0.515	0.06	0	Fibroblasts 2	APCDD1
1.80211	0.748	0.261	0	Fibroblasts 2	WIF1
1.68849	0.914	0.594	0	Fibroblasts 2	SFRP2
1.63907	0.46	0.066	0	Fibroblasts 2	COL18A1
1.56895	0.819	0.423	0	Fibroblasts 2	BGN
1.46084	0.967	0.754	0	Fibroblasts 2	COL6A1
1.37134	0.422	0.035	0	Fibroblasts 2	F13A1
1.36169	0.672	0.468	9.5405e-161	Fibroblasts 2	MT1X
1.35065	0.975	0.74	0	Fibroblasts 2	CD9
1.33515	0.773	0.418	0	Fibroblasts 2	RGCC
1.23626	0.729	0.4	0	Fibroblasts 2	IGFBP4
1.1967	0.423	0.095	0	Fibroblasts 2	LEPR
1.06751	0.267	0.013	0	Fibroblasts 2	HSPB3
1.06046	0.407	0.106	0	Fibroblasts 2	TGFBI
1.05036	0.256	0.008	0	Fibroblasts 2	CLEC2A
1.04541	0.148	0.003	0	Fibroblasts 2	TTR
1.03706	0.548	0.247	1.54347e-280	Fibroblasts 2	COL14A1
0.990056	0.337	0.139	1.55707e-163	Fibroblasts 2	IFI27
0.988205	0.75	0.401	0	Fibroblasts 2	AQP1
0.987624	0.496	0.205	7.4767e-278	Fibroblasts 2	ANTXR1
0.969794	0.166	0.016	0	Fibroblasts 2	TNC
0.968786	0.323	0.147	1.08486e-128	Fibroblasts 2	RGS2
0.957435	0.361	0.093	0	Fibroblasts 2	DKK3
0.942191	0.939	0.756	0	Fibroblasts 2	DUSP1
0.912752	0.599	0.417	3.76682e-98	Fibroblasts 2	RGS16
0.910451	0.267	0.032	0	Fibroblasts 2	GREM2
0.906618	0.979	0.807	0	Fibroblasts 2	SPARC
0.901351	0.993	0.886	0	Fibroblasts 2	COL3A1
0.89949	0.895	0.696	3.12145e-266	Fibroblasts 2	GADD45B
0.896563	0.65	0.362	3.09756e-233	Fibroblasts 2	TCF4
0.890405	0.584	0.283	2.40815e-260	Fibroblasts 2	COL5A1
0.862216	0.388	0.131	5.32936e-268	Fibroblasts 2	C1orf198
0.849518	0.496	0.241	7.16172e-183	Fibroblasts 2	ID1
0.844786	0.207	0.054	1.89074e-178	Fibroblasts 2	PCSK1N
0.827063	0.299	0.066	0	Fibroblasts 2	MAMDC2
0.813746	0.237	0.065	4.0114e-198	Fibroblasts 2	SERPINE2
0.810126	0.211	0.011	0	Fibroblasts 2	NKD2
0.806896	0.422	0.141	2.3197e-279	Fibroblasts 2	PTN
0.805012	0.996	0.94	0	Fibroblasts 2	COL6A2
0.799687	0.838	0.579	2.1197e-259	Fibroblasts 2	NBL1
0.782698	0.4	0.149	1.24624e-226	Fibroblasts 2	MXRA5
0.773144	0.296	0.07	1.77739e-300	Fibroblasts 2	LAMC3
0.762388	0.469	0.202	4.31069e-216	Fibroblasts 2	PERP
0.753132	0.761	0.519	6.34773e-199	Fibroblasts 2	FN1
0.751225	0.707	0.443	3.02046e-194	Fibroblasts 2	PAM
0.744715	0.521	0.247	1.08198e-207	Fibroblasts 2	CLEC11A
0.7339	0.743	0.505	2.41983e-167	Fibroblasts 2	ID2
0.733816	0.96	0.779	1.84858e-294	Fibroblasts 2	FOS
0.732628	0.208	0.014	0	Fibroblasts 2	RSPO1
0.715406	0.712	0.483	5.37459e-168	Fibroblasts 2	FHL1
0.704738	0.249	0.054	1.941e-269	Fibroblasts 2	A1BG
0.70414	0.16	0.009	0	Fibroblasts 2	TMEM52
0.69822	0.428	0.205	6.98824e-157	Fibroblasts 2	C12orf75
0.695393	0.198	0.022	0	Fibroblasts 2	THBS4
0.692949	0.286	0.089	3.88004e-205	Fibroblasts 2	RAB31
0.692528	0.99	0.94	0	Fibroblasts 2	GAPDH
0.688683	0.311	0.169	3.95459e-75	Fibroblasts 2	POSTN
0.683618	0.537	0.303	2.35875e-143	Fibroblasts 2	CTSD
0.68078	0.226	0.047	2.49749e-260	Fibroblasts 2	C4orf48
0.674206	0.34	0.121	3.16143e-199	Fibroblasts 2	DKK2
0.673794	0.714	0.493	1.21971e-123	Fibroblasts 2	ELN
0.669763	0.69	0.447	3.08471e-162	Fibroblasts 2	MYL12A
0.667722	0.997	0.947	9.25429e-273	Fibroblasts 2	COL1A1
0.666375	0.826	0.657	1.85086e-137	Fibroblasts 2	CYR61
0.664497	0.229	0.08	5.62842e-133	Fibroblasts 2	CYP26B1
0.659772	0.13	0.009	1.57524e-299	Fibroblasts 2	STC2
0.658036	0.527	0.293	3.87306e-133	Fibroblasts 2	SPRY1
0.658009	0.818	0.623	4.11853e-164	Fibroblasts 2	LY6E
0.652973	0.505	0.275	1.20583e-141	Fibroblasts 2	GNG11
0.639997	0.188	0.012	0	Fibroblasts 2	MOXD1
0.634008	0.961	0.885	1.55978e-171	Fibroblasts 2	NEAT1
0.623422	0.452	0.219	1.15097e-152	Fibroblasts 2	SGCA
0.618289	0.216	0.054	1.21457e-193	Fibroblasts 2	NOV
0.615438	0.36	0.207	3.11607e-73	Fibroblasts 2	IFI6
0.614066	0.714	0.528	2.45045e-109	Fibroblasts 2	NR4A1
0.611782	0.478	0.303	1.10732e-81	Fibroblasts 2	F10
0.609008	0.859	0.653	6.7318e-174	Fibroblasts 2	CAV1
0.603981	0.579	0.342	2.62268e-136	Fibroblasts 2	XG
0.60192	0.74	0.533	2.03345e-127	Fibroblasts 2	TSC22D3
0.594345	0.468	0.278	3.40018e-99	Fibroblasts 2	ABI3BP
0.593616	0.127	0.005	0	Fibroblasts 2	COL23A1
0.580141	0.395	0.197	1.5511e-121	Fibroblasts 2	CRIP2
0.573832	0.299	0.126	9.92212e-126	Fibroblasts 2	FST
0.572016	0.603	0.378	1.70608e-126	Fibroblasts 2	COPZ2
0.570912	0.655	0.452	6.35591e-108	Fibroblasts 2	RND3
0.567867	0.673	0.493	3.33067e-85	Fibroblasts 2	COL6A3
0.56783	0.932	0.791	1.69311e-169	Fibroblasts 2	ZFP36
0.567414	0.424	0.234	1.92319e-102	Fibroblasts 2	CES1
0.565531	0.175	0.032	5.89101e-221	Fibroblasts 2	DUSP4
0.561548	0.516	0.296	2.44439e-119	Fibroblasts 2	MMP23B
0.559805	0.59	0.365	2.18899e-120	Fibroblasts 2	CAPZB
0.559604	0.207	0.047	1.97784e-208	Fibroblasts 2	AXIN2
0.558862	0.3	0.142	5.17604e-100	Fibroblasts 2	FMOD
0.557976	0.585	0.374	2.24675e-106	Fibroblasts 2	QPCT
0.55695	0.74	0.507	2.01995e-139	Fibroblasts 2	PPIC
0.5563	0.662	0.483	3.30889e-83	Fibroblasts 2	THBS1
0.552826	0.999	0.963	3.15848e-218	Fibroblasts 2	COL1A2
0.544594	0.318	0.144	4.41566e-115	Fibroblasts 2	MEF2A
0.541037	0.46	0.256	2.89381e-110	Fibroblasts 2	SVIL
0.539608	0.723	0.55	4.60535e-98	Fibroblasts 2	RPS27L
0.532248	0.324	0.149	5.87352e-113	Fibroblasts 2	COL16A1
0.527938	0.905	0.769	3.05482e-145	Fibroblasts 2	COX6C
0.524201	0.209	0.052	1.21464e-187	Fibroblasts 2	CORIN
0.519643	0.152	0.048	7.52386e-101	Fibroblasts 2	OLFM2
0.517681	0.133	0.009	8.30418e-299	Fibroblasts 2	COL13A1
0.51602	0.844	0.679	2.41749e-122	Fibroblasts 2	HLA-A
0.513448	0.337	0.167	3.06997e-99	Fibroblasts 2	MFAP2
0.503211	0.568	0.374	6.02562e-91	Fibroblasts 2	PKM
0.496708	0.189	0.048	2.08782e-165	Fibroblasts 2	ISM1
0.495315	0.171	0.047	1.30202e-136	Fibroblasts 2	RGS3
0.491774	0.91	0.772	4.60471e-148	Fibroblasts 2	POLR2L
0.491431	0.163	0.033	1.94685e-183	Fibroblasts 2	FNDC1
0.491176	0.498	0.304	3.26542e-91	Fibroblasts 2	COL5A2
0.491057	0.151	0.038	7.46399e-137	Fibroblasts 2	ROBO2
0.489919	0.352	0.188	5.43323e-84	Fibroblasts 2	KCTD12
0.487718	0.62	0.447	8.79748e-70	Fibroblasts 2	CTGF
0.484832	0.195	0.06	3.65496e-135	Fibroblasts 2	UBE4B
0.483497	0.313	0.154	4.01885e-91	Fibroblasts 2	SNHG18
0.482808	0.072	0.005	3.11054e-167	Fibroblasts 2	STC1
0.482185	0.991	0.93	3.36386e-188	Fibroblasts 2	ADIRF
0.477523	0.4	0.214	1.3599e-97	Fibroblasts 2	C1orf122
0.476958	0.999	0.987	2.17998e-289	Fibroblasts 2	LGALS1
0.476808	0.966	0.825	7.78909e-172	Fibroblasts 2	MMP2
0.473104	0.551	0.359	5.74125e-87	Fibroblasts 2	HTRA1
0.470025	0.885	0.772	7.18114e-96	Fibroblasts 2	CTSK
0.467269	0.676	0.489	2.29618e-84	Fibroblasts 2	ARL6IP5
0.461518	0.499	0.34	6.75801e-62	Fibroblasts 2	PDGFRB
0.461113	0.99	0.962	1.55986e-112	Fibroblasts 2	CXCL14
0.460151	0.398	0.239	5.83143e-67	Fibroblasts 2	PHLDA1
0.459718	0.848	0.726	2.53369e-82	Fibroblasts 2	CALM2
0.458654	0.163	0.043	1.49793e-133	Fibroblasts 2	PTK7
0.458294	0.844	0.693	4.98563e-108	Fibroblasts 2	PMP22
0.455852	0.261	0.117	1.57161e-90	Fibroblasts 2	ITM2C
0.450729	0.063	0.002	5.60937e-183	Fibroblasts 2	COL6A5
0.449597	0.357	0.199	1.33306e-76	Fibroblasts 2	PRELP
0.448951	0.148	0.031	1.78487e-160	Fibroblasts 2	SCARF2
0.448312	0.793	0.633	2.69092e-98	Fibroblasts 2	PPIB
0.447893	0.146	0.054	2.43949e-72	Fibroblasts 2	COL4A1
0.446922	0.381	0.215	5.62617e-78	Fibroblasts 2	40787
0.444965	0.248	0.098	3.64814e-111	Fibroblasts 2	GLDN
0.443053	0.749	0.579	5.61829e-84	Fibroblasts 2	TSPO
0.442731	0.27	0.125	5.5562e-90	Fibroblasts 2	ARHGAP29
0.442008	0.156	0.039	1.79448e-136	Fibroblasts 2	MYO1D
0.440666	0.461	0.298	3.45375e-66	Fibroblasts 2	RRBP1
0.439572	0.087	0.004	7.29795e-219	Fibroblasts 2	RP11-536I6.2
0.435399	0.863	0.725	1.94893e-107	Fibroblasts 2	EID1
0.431605	0.533	0.349	1.1636e-73	Fibroblasts 2	SPCS1
0.42955	0.68	0.511	1.73944e-72	Fibroblasts 2	GPX1
0.42859	0.44	0.315	2.9107e-36	Fibroblasts 2	SLC2A3
0.427983	0.111	0.027	2.13851e-99	Fibroblasts 2	CDC42EP3
0.427662	0.311	0.158	1.21747e-81	Fibroblasts 2	C9orf3
0.427487	0.755	0.6	3.99469e-79	Fibroblasts 2	MGST3
0.423817	0.114	0.02	3.64025e-147	Fibroblasts 2	PEBP4
0.421805	0.206	0.107	2.49464e-47	Fibroblasts 2	ISG15
0.420921	0.768	0.567	5.54692e-93	Fibroblasts 2	THBS2
0.419786	0.221	0.091	1.04148e-91	Fibroblasts 2	RAB11FIP2
0.419219	0.909	0.802	3.59639e-108	Fibroblasts 2	ANXA1
0.419164	0.402	0.249	5.17879e-61	Fibroblasts 2	BRI3
0.415927	0.283	0.137	1.27574e-82	Fibroblasts 2	CCPG1
0.415867	0.998	0.993	1.00218e-144	Fibroblasts 2	B2M
0.414638	0.956	0.904	5.3181e-95	Fibroblasts 2	HSPB1
0.413479	0.518	0.34	1.18597e-68	Fibroblasts 2	CALU
0.412098	0.319	0.186	9.72651e-57	Fibroblasts 2	C1QTNF3
0.411442	0.112	0.016	1.28938e-169	Fibroblasts 2	ACP5
0.409987	0.996	0.98	7.46222e-159	Fibroblasts 2	ACTB
0.408778	0.29	0.139	6.82259e-86	Fibroblasts 2	AK1
0.40748	0.442	0.282	4.26159e-60	Fibroblasts 2	FAM3C
0.405091	0.389	0.224	5.9329e-72	Fibroblasts 2	LEPROT
0.404394	0.241	0.115	9.04537e-71	Fibroblasts 2	CAPS
0.403602	0.247	0.108	9.11711e-88	Fibroblasts 2	TMEM45A
0.401445	0.279	0.137	4.88995e-79	Fibroblasts 2	CAV2
0.399962	0.154	0.065	4.0112e-57	Fibroblasts 2	C8orf4
0.398897	0.608	0.43	4.99746e-67	Fibroblasts 2	DAD1
0.398128	0.513	0.38	1.36729e-36	Fibroblasts 2	GADD45A
0.395194	0.39	0.236	4.90893e-62	Fibroblasts 2	TUBB2A
0.395089	0.246	0.152	8.39855e-34	Fibroblasts 2	SPARCL1
0.394624	0.141	0.04	2.18797e-103	Fibroblasts 2	PAPPA
0.393119	0.792	0.649	9.66789e-71	Fibroblasts 2	CYBRD1
0.392831	0.853	0.733	1.72817e-77	Fibroblasts 2	CFL1
0.392694	0.158	0.044	3.83129e-119	Fibroblasts 2	NELL2
0.391406	0.843	0.684	2.73175e-80	Fibroblasts 2	PPAP2B
0.390634	0.077	0.002	1.77571e-230	Fibroblasts 2	NPTX2
0.389397	0.109	0.014	6.77103e-174	Fibroblasts 2	HSPB7
0.387668	0.658	0.52	6.10004e-49	Fibroblasts 2	CPE
0.38719	0.416	0.262	2.13692e-57	Fibroblasts 2	TMEM98
0.385425	0.526	0.367	9.96394e-55	Fibroblasts 2	MINOS1
0.385214	0.091	0.015	1.77505e-125	Fibroblasts 2	THSD4
0.383291	0.167	0.096	7.26189e-27	Fibroblasts 2	STMN1
0.382641	0.109	0.017	9.0743e-153	Fibroblasts 2	MYO10
0.38229	0.233	0.114	5.73446e-65	Fibroblasts 2	CD109
0.381828	0.322	0.185	8.534e-59	Fibroblasts 2	CHCHD10
0.381424	0.607	0.456	8.69495e-51	Fibroblasts 2	ARF4
0.381349	0.27	0.147	1.82677e-56	Fibroblasts 2	SMOC2
0.381181	0.749	0.597	1.53327e-66	Fibroblasts 2	TMEM59
0.380259	0.245	0.122	3.98827e-66	Fibroblasts 2	PMEPA1
0.379431	0.1	0.01	4.93296e-184	Fibroblasts 2	WNT16
0.377358	0.247	0.125	7.7194e-63	Fibroblasts 2	ANPEP
0.376956	0.658	0.51	1.20076e-53	Fibroblasts 2	SERPINH1
0.375952	0.172	0.077	7.37261e-58	Fibroblasts 2	COL4A2
0.373712	0.316	0.179	1.61488e-57	Fibroblasts 2	TYMP
0.373534	0.499	0.335	1.37506e-57	Fibroblasts 2	NFIX
0.372116	0.521	0.364	1.72283e-52	Fibroblasts 2	ARPC3
0.370237	0.102	0.011	5.7195e-187	Fibroblasts 2	TNFRSF19
0.369584	0.194	0.076	1.87126e-86	Fibroblasts 2	LIMCH1
0.368629	0.382	0.226	6.06492e-63	Fibroblasts 2	RCN3
0.368107	0.919	0.799	8.68354e-102	Fibroblasts 2	TIMP1
0.365926	0.477	0.319	5.87811e-54	Fibroblasts 2	ATP5J2
0.365292	0.871	0.749	2.08047e-79	Fibroblasts 2	HLA-C
0.365127	0.174	0.062	8.88698e-92	Fibroblasts 2	FARP1
0.36477	0.498	0.345	1.32093e-48	Fibroblasts 2	HSBP1
0.364534	0.978	0.947	9.45946e-120	Fibroblasts 2	CD63
0.364185	0.426	0.268	1.93023e-58	Fibroblasts 2	NUCB2
0.363289	0.444	0.288	4.97979e-55	Fibroblasts 2	CHMP2A
0.362363	0.179	0.077	2.74222e-65	Fibroblasts 2	MYO1B
0.361605	0.443	0.285	6.73419e-56	Fibroblasts 2	ATP6AP2
0.36147	0.181	0.07	1.19255e-81	Fibroblasts 2	CNTN1
0.36018	0.682	0.524	4.52717e-50	Fibroblasts 2	MIF
0.359546	0.302	0.174	3.13494e-52	Fibroblasts 2	ANGPTL5
0.358696	0.494	0.337	6.16646e-50	Fibroblasts 2	ARL2
0.356963	0.385	0.241	8.36043e-52	Fibroblasts 2	CERCAM
0.356482	0.59	0.44	6.00954e-46	Fibroblasts 2	C9orf16
0.35641	0.296	0.173	1.78909e-49	Fibroblasts 2	ACTN1
0.355748	0.248	0.121	2.60509e-67	Fibroblasts 2	F2R
0.35517	0.261	0.136	9.69797e-60	Fibroblasts 2	PHACTR2
0.354779	0.338	0.214	3.00599e-43	Fibroblasts 2	CRISPLD2
0.353103	0.507	0.346	7.56954e-54	Fibroblasts 2	SPCS2
0.350696	0.854	0.759	4.76757e-57	Fibroblasts 2	CD44
0.350526	0.122	0.03	1.88657e-108	Fibroblasts 2	NCKAP5
0.349665	0.536	0.373	9.81143e-51	Fibroblasts 2	39326
0.348411	0.339	0.207	1.04602e-48	Fibroblasts 2	KDELR3
0.348223	0.083	0.003	1.86693e-235	Fibroblasts 2	PHACTR3
0.347991	0.409	0.277	1.37178e-43	Fibroblasts 2	ANXA4
0.347936	0.525	0.367	2.12995e-49	Fibroblasts 2	MYL9
0.346718	0.61	0.47	1.26113e-42	Fibroblasts 2	COX7A1
0.346014	0.32	0.197	7.23203e-46	Fibroblasts 2	VDAC1
0.344993	0.499	0.366	5.58133e-37	Fibroblasts 2	HMGN3
0.343081	0.727	0.578	4.10333e-57	Fibroblasts 2	RABAC1
0.342988	0.209	0.089	2.56156e-77	Fibroblasts 2	HIBADH
0.342593	0.837	0.727	3.50225e-54	Fibroblasts 2	HMGB1
0.340577	0.326	0.192	1.63583e-52	Fibroblasts 2	RECK
0.34026	0.4	0.256	8.10441e-49	Fibroblasts 2	DUT
0.339551	0.426	0.283	9.66825e-46	Fibroblasts 2	PGRMC1
0.338753	0.589	0.447	2.83733e-43	Fibroblasts 2	RHOB
0.338465	0.087	0.018	3.53265e-92	Fibroblasts 2	SUGCT
0.338303	0.256	0.14	3.55702e-51	Fibroblasts 2	BAX
0.337828	0.087	0.01	5.24942e-148	Fibroblasts 2	ALDH3A1
0.337271	0.099	0.035	9.31201e-51	Fibroblasts 2	SEMA5A
0.336589	0.362	0.221	3.12827e-52	Fibroblasts 2	TMED9
0.33573	0.234	0.124	9.69683e-51	Fibroblasts 2	PLXDC2
0.33382	0.113	0.023	1.0976e-121	Fibroblasts 2	ENPP1
0.333788	0.544	0.394	2.24048e-43	Fibroblasts 2	CYBA
0.333294	0.643	0.507	7.73637e-44	Fibroblasts 2	SLIT3
0.332913	0.621	0.478	1.13483e-44	Fibroblasts 2	CD81
0.332432	0.233	0.121	6.7255e-54	Fibroblasts 2	ETFA
0.332169	0.433	0.285	2.09205e-47	Fibroblasts 2	MFGE8
0.330887	0.574	0.424	1.58715e-43	Fibroblasts 2	ATP5G3
0.330242	0.303	0.176	2.91967e-50	Fibroblasts 2	ECM2
0.330049	0.273	0.154	1.97758e-49	Fibroblasts 2	ZFYVE21
0.327667	0.25	0.143	1.29168e-42	Fibroblasts 2	LBH
0.327145	0.554	0.408	2.18343e-39	Fibroblasts 2	PRKCDBP
0.327073	0.461	0.332	5.44067e-35	Fibroblasts 2	TSC22D1
0.326829	0.649	0.512	2.20721e-41	Fibroblasts 2	KDELR2
0.326779	0.579	0.434	1.83871e-40	Fibroblasts 2	TPM4
0.325988	0.432	0.292	1.90679e-43	Fibroblasts 2	DPYSL2
0.32593	0.244	0.13	1.58286e-52	Fibroblasts 2	KLF13
0.325659	0.608	0.465	2.29702e-43	Fibroblasts 2	HSP90B1
0.324368	0.607	0.452	7.07081e-44	Fibroblasts 2	MEG3
0.323413	0.109	0.024	2.7102e-108	Fibroblasts 2	TMTC2
0.323176	0.761	0.643	1.24441e-49	Fibroblasts 2	MORF4L1
0.320942	0.658	0.541	5.10361e-31	Fibroblasts 2	CLU
0.320382	0.156	0.061	3.35425e-68	Fibroblasts 2	MCOLN3
0.319784	0.158	0.067	1.01275e-58	Fibroblasts 2	ZMAT3
0.319663	0.18	0.074	1.9234e-71	Fibroblasts 2	SGCB
0.319419	0.476	0.331	7.74462e-42	Fibroblasts 2	ATOX1
0.31893	0.242	0.155	5.78255e-26	Fibroblasts 2	PTGS2
0.31868	0.832	0.712	1.18642e-57	Fibroblasts 2	TCEB2
0.317988	0.18	0.084	1.42834e-54	Fibroblasts 2	UQCC2
0.316764	0.256	0.141	2.5909e-49	Fibroblasts 2	RDX
0.316696	0.115	0.03	3.63229e-95	Fibroblasts 2	DAAM2
0.316625	0.353	0.221	7.60497e-45	Fibroblasts 2	NDUFA6
0.316552	0.678	0.523	6.39782e-48	Fibroblasts 2	AEBP1
0.315385	0.648	0.496	9.81406e-44	Fibroblasts 2	SBDS
0.315345	0.351	0.225	2.6929e-41	Fibroblasts 2	NDN
0.315024	0.677	0.546	5.33143e-39	Fibroblasts 2	UQCRQ
0.314309	0.531	0.384	2.7456e-41	Fibroblasts 2	TMBIM4.1
0.31281	0.215	0.108	1.44335e-53	Fibroblasts 2	MRGPRF
0.310219	0.575	0.429	2.76494e-39	Fibroblasts 2	CNN3
0.310133	0.377	0.245	1.12129e-41	Fibroblasts 2	37500
0.308999	0.533	0.389	4.26801e-39	Fibroblasts 2	FKBP9
0.308832	0.613	0.461	3.56423e-44	Fibroblasts 2	UQCR11.1
0.308796	0.259	0.144	1.04426e-47	Fibroblasts 2	FKBP7
0.308788	0.424	0.298	1.39779e-35	Fibroblasts 2	COPE
0.308332	0.289	0.173	4.63245e-42	Fibroblasts 2	TLE4
0.307645	0.171	0.082	3.27188e-48	Fibroblasts 2	LAMA2
0.307547	0.295	0.182	2.2627e-39	Fibroblasts 2	ZBTB20
0.307321	0.493	0.35	2.58539e-39	Fibroblasts 2	RAB2A
0.306966	0.1	0.017	1.82952e-125	Fibroblasts 2	CPXM2
0.306665	0.505	0.359	1.73727e-40	Fibroblasts 2	TMEM230
0.306601	0.409	0.279	3.09918e-38	Fibroblasts 2	PGAM1
0.30628	0.928	0.862	2.10594e-39	Fibroblasts 2	ZFP36L1
0.30597	0.458	0.315	4.9407e-42	Fibroblasts 2	NDUFC2
0.30585	0.082	0.025	1.84687e-53	Fibroblasts 2	THBD
0.303795	0.339	0.227	7.4983e-33	Fibroblasts 2	CAPG
0.303466	0.179	0.084	3.27124e-51	Fibroblasts 2	SNAI1
0.30346	0.101	0.021	3.74945e-110	Fibroblasts 2	TEX40
0.302818	0.077	0.002	2.15754e-224	Fibroblasts 2	KIAA1644
0.302707	0.459	0.321	4.1177e-38	Fibroblasts 2	MRPL23
0.302444	0.286	0.169	6.67848e-44	Fibroblasts 2	RCN2
0.30217	0.367	0.237	1.44277e-42	Fibroblasts 2	FAM114A1
0.301569	0.295	0.175	8.66374e-45	Fibroblasts 2	TMCO1
0.300088	0.883	0.769	8.86974e-56	Fibroblasts 2	TIMP2
0.299159	0.272	0.157	4.04847e-45	Fibroblasts 2	POLR2G
0.298885	0.349	0.226	4.36678e-38	Fibroblasts 2	EI24
0.29846	0.514	0.371	1.29304e-37	Fibroblasts 2	ATP5H
0.29757	0.334	0.232	5.40328e-25	Fibroblasts 2	DDIT4
0.297509	0.287	0.177	1.49391e-36	Fibroblasts 2	MOCS2
0.296989	0.422	0.285	8.97684e-39	Fibroblasts 2	ATPIF1
0.29592	0.271	0.163	3.18976e-38	Fibroblasts 2	DPYSL3
0.295179	0.458	0.327	1.01934e-33	Fibroblasts 2	LAMP1
0.294559	0.325	0.202	1.05506e-40	Fibroblasts 2	ASAH1
0.294378	0.392	0.268	6.64508e-34	Fibroblasts 2	CTSZ
0.293652	0.734	0.621	2.41449e-37	Fibroblasts 2	PEBP1
0.293302	0.141	0.056	5.27544e-59	Fibroblasts 2	SERTAD4-AS1
0.292807	0.342	0.235	1.35473e-29	Fibroblasts 2	NRN1
0.292579	0.092	0.017	8.5228e-107	Fibroblasts 2	DIRAS3
0.292521	0.378	0.259	4.12576e-32	Fibroblasts 2	PDIA6
0.292173	0.281	0.163	2.13251e-45	Fibroblasts 2	ARL3
0.291646	0.271	0.164	1.03731e-37	Fibroblasts 2	HEXA
0.291545	0.626	0.49	5.42042e-35	Fibroblasts 2	NUCKS1
0.290716	0.41	0.276	1.56519e-37	Fibroblasts 2	TMED3
0.290541	0.258	0.149	1.94845e-41	Fibroblasts 2	RSU1
0.290018	0.113	0.031	3.70599e-87	Fibroblasts 2	SYTL2
0.289828	0.509	0.381	7.95019e-31	Fibroblasts 2	APLP2
0.288791	0.772	0.646	9.40786e-37	Fibroblasts 2	GUK1
0.288396	0.356	0.223	4.93984e-43	Fibroblasts 2	SCP2
0.287917	0.394	0.284	2.51425e-25	Fibroblasts 2	ARRDC3
0.287875	0.281	0.166	5.75312e-42	Fibroblasts 2	ARL1
0.287537	0.438	0.315	2.25903e-28	Fibroblasts 2	MT1E
0.287378	0.289	0.183	1.11059e-32	Fibroblasts 2	ENHO
0.287097	0.162	0.072	1.41923e-54	Fibroblasts 2	MSRB3
0.286429	0.201	0.104	2.31972e-45	Fibroblasts 2	ZEB1
0.286321	0.204	0.11	1.33931e-40	Fibroblasts 2	YAP1
0.285736	0.092	0.012	2.21837e-147	Fibroblasts 2	AGT
0.284832	0.283	0.174	5.66207e-37	Fibroblasts 2	KLF2
0.284464	0.459	0.332	1.67943e-32	Fibroblasts 2	ISCU
0.284344	0.458	0.331	4.7322e-30	Fibroblasts 2	CLEC2B
0.283878	0.777	0.658	8.89119e-40	Fibroblasts 2	ANXA5
0.283873	0.686	0.547	3.17127e-36	Fibroblasts 2	SKP1
0.28385	0.068	0.004	2.57135e-153	Fibroblasts 2	TFPI2
0.283838	0.317	0.195	2.25548e-42	Fibroblasts 2	ECM1
0.283665	0.661	0.513	3.7835e-39	Fibroblasts 2	GPNMB
0.28326	0.337	0.223	7.72386e-33	Fibroblasts 2	PIK3R1
0.283153	0.72	0.592	7.8785e-38	Fibroblasts 2	MYL12B
0.282766	0.11	0.034	3.06549e-69	Fibroblasts 2	PLXNB2
0.28263	0.192	0.094	3.02272e-50	Fibroblasts 2	GAA
0.281867	0.547	0.406	6.19546e-34	Fibroblasts 2	GABARAPL2
0.281623	0.16	0.073	3.19006e-50	Fibroblasts 2	TGFBR1
0.281389	0.468	0.333	1.81105e-34	Fibroblasts 2	RBPJ
0.280734	0.1	0.044	2.56955e-32	Fibroblasts 2	CTSC
0.27873	0.417	0.289	1.77543e-34	Fibroblasts 2	TMED10
0.27867	0.868	0.719	5.06605e-73	Fibroblasts 2	JUN
0.277961	0.408	0.281	8.42858e-34	Fibroblasts 2	PSMA4
0.276884	0.44	0.314	2.11089e-31	Fibroblasts 2	ATP5C1
0.276087	0.556	0.417	6.6651e-34	Fibroblasts 2	RBX1
0.275519	0.343	0.221	1.07236e-37	Fibroblasts 2	OAT
0.274898	0.49	0.353	2.0655e-33	Fibroblasts 2	PDIA3
0.274612	0.119	0.039	1.08918e-68	Fibroblasts 2	EFNA5
0.274125	0.814	0.714	2.32154e-39	Fibroblasts 2	NDUFA4
0.273504	0.223	0.131	4.82728e-33	Fibroblasts 2	COL15A1
0.273025	0.192	0.099	1.50025e-43	Fibroblasts 2	PDPN
0.272161	0.31	0.208	6.50512e-28	Fibroblasts 2	LAMB2
0.270867	0.081	0.017	3.77315e-85	Fibroblasts 2	RP11-472N13.3
0.270567	0.472	0.344	5.21728e-31	Fibroblasts 2	ARF5
0.26993	0.198	0.106	1.01869e-39	Fibroblasts 2	AIMP1
0.269724	0.363	0.244	1.28322e-31	Fibroblasts 2	HEBP2
0.269224	0.339	0.228	9.93802e-31	Fibroblasts 2	PSMB3
0.269045	0.604	0.477	2.39827e-28	Fibroblasts 2	RNH1
0.267752	0.645	0.51	7.15926e-32	Fibroblasts 2	CNBP
0.26682	0.182	0.095	2.89997e-40	Fibroblasts 2	MEGF6
0.266751	0.139	0.063	3.31032e-43	Fibroblasts 2	SYNGR1
0.266588	0.604	0.473	7.76905e-29	Fibroblasts 2	CCDC85B
0.266236	0.95	0.971	3.1584e-36	Fibroblasts 2	MT-CO1
0.266077	0.29	0.185	8.46756e-33	Fibroblasts 2	LMAN1
0.265841	0.146	0.057	1.5759e-62	Fibroblasts 2	FAM107A
0.265753	0.345	0.229	5.54826e-32	Fibroblasts 2	PPIG
0.26516	0.114	0.038	5.91759e-66	Fibroblasts 2	ENTPD1
0.263858	0.21	0.117	1.15096e-37	Fibroblasts 2	GALNT16
0.263563	0.423	0.299	2.90317e-30	Fibroblasts 2	BAD
0.262833	0.068	0.005	5.05115e-152	Fibroblasts 2	AHRR
0.262581	0.236	0.138	1.1303e-35	Fibroblasts 2	GPX8
0.262537	0.506	0.368	5.84509e-31	Fibroblasts 2	FBLN5
0.262242	0.245	0.146	1.09328e-34	Fibroblasts 2	SCPEP1
0.261015	0.547	0.416	9.22135e-29	Fibroblasts 2	ATP6V1G1
0.260957	0.389	0.263	3.51319e-34	Fibroblasts 2	DPP7
0.260905	0.499	0.389	1.33384e-20	Fibroblasts 2	CKB
0.260378	0.328	0.219	2.87987e-30	Fibroblasts 2	GSTO1
0.260247	0.476	0.334	2.56246e-34	Fibroblasts 2	FXYD5
0.259077	0.821	0.722	6.5521e-34	Fibroblasts 2	DSTN
0.258756	0.349	0.232	1.70568e-32	Fibroblasts 2	MAN1A1
0.258071	0.301	0.193	5.5106e-32	Fibroblasts 2	ACP1
0.25773	0.322	0.207	2.90908e-34	Fibroblasts 2	RASD1
0.256679	0.337	0.222	2.96863e-32	Fibroblasts 2	TAX1BP1
0.256513	0.255	0.158	1.58703e-30	Fibroblasts 2	WASL
0.256454	0.657	0.521	2.42128e-30	Fibroblasts 2	FXYD1
0.256222	0.293	0.187	1.32317e-31	Fibroblasts 2	PCMT1
0.254889	0.162	0.08	2.65407e-40	Fibroblasts 2	CTSO
0.254665	0.415	0.294	8.68825e-28	Fibroblasts 2	NDUFS6
0.254147	0.284	0.19	4.64068e-25	Fibroblasts 2	TMEM167A
0.25411	0.302	0.199	1.231e-29	Fibroblasts 2	PDCD6
0.254062	0.146	0.057	2.69572e-61	Fibroblasts 2	SGCG
0.2533	0.059	0.004	9.07081e-133	Fibroblasts 2	LINC00327
0.251835	0.598	0.461	1.10758e-29	Fibroblasts 2	TSPAN4
0.25179	0.489	0.372	7.32398e-24	Fibroblasts 2	DYNLRB1
0.251506	0.19	0.107	3.88844e-33	Fibroblasts 2	MARVELD1
0.251193	0.324	0.217	4.04088e-28	Fibroblasts 2	PROS1
0.250936	0.295	0.198	8.79987e-26	Fibroblasts 2	NDUFA12
0.25076	0.467	0.347	2.0587e-25	Fibroblasts 2	C11orf58
0.250563	0.158	0.08	8.20027e-37	Fibroblasts 2	ASIP
0.250539	0.412	0.288	2.50028e-30	Fibroblasts 2	NDUFC1
0.250397	0.423	0.301	1.53563e-28	Fibroblasts 2	SMIM19
0.25004	0.316	0.202	9.59287e-34	Fibroblasts 2	SNRPB2
0.249599	0.553	0.42	3.83702e-29	Fibroblasts 2	RHOC
0.249316	0.062	0.007	3.9382e-109	Fibroblasts 2	TNNC1
0.249311	0.347	0.235	4.85838e-29	Fibroblasts 2	BNIP3L
0.249212	0.122	0.052	1.19824e-43	Fibroblasts 2	ZBTB47
0.24894	0.234	0.148	7.18851e-26	Fibroblasts 2	HIGD1A
0.248914	0.691	0.56	7.16572e-28	Fibroblasts 2	ATP5J
0.248206	0.372	0.256	2.34059e-29	Fibroblasts 2	MRPL51
0.247899	0.055	0.003	2.80026e-136	Fibroblasts 2	PTGS1
0.247345	0.295	0.186	5.27661e-34	Fibroblasts 2	ADH5
0.247324	0.576	0.447	2.17445e-27	Fibroblasts 2	SEC62
0.247161	0.206	0.155	5.36188e-08	Fibroblasts 2	PDGFD
0.246397	0.282	0.182	1.34312e-28	Fibroblasts 2	FAM204A
0.246196	0.365	0.25	2.01177e-28	Fibroblasts 2	SF3B2
0.245879	0.427	0.312	3.13492e-24	Fibroblasts 2	ATP5G1
0.245869	0.219	0.127	4.62236e-33	Fibroblasts 2	SCARB2
0.245752	0.417	0.303	3.02452e-25	Fibroblasts 2	SRP9
0.245614	0.162	0.081	4.16041e-38	Fibroblasts 2	DIO2
0.245099	0.96	0.906	3.57768e-53	Fibroblasts 2	MYL6
0.244944	0.473	0.358	4.04749e-22	Fibroblasts 2	TRAM1
0.243806	0.563	0.437	1.98005e-24	Fibroblasts 2	WDR83OS
0.243462	0.254	0.18	3.30317e-15	Fibroblasts 2	GADD45G
0.243291	0.295	0.195	1.03338e-26	Fibroblasts 2	NDUFAF3
0.243215	0.379	0.279	4.20741e-21	Fibroblasts 2	RCN1
0.243198	0.579	0.457	4.24143e-24	Fibroblasts 2	GNAS
0.243052	0.543	0.422	6.98798e-24	Fibroblasts 2	KRTCAP2
0.242912	0.301	0.208	2.71234e-22	Fibroblasts 2	PRRX2
0.242486	0.108	0.036	9.94742e-59	Fibroblasts 2	EMID1
0.242464	0.501	0.379	7.9242e-26	Fibroblasts 2	PHPT1
0.241869	0.119	0.046	1.33058e-51	Fibroblasts 2	PDZRN3
0.241546	0.117	0.05	1.82765e-40	Fibroblasts 2	CDH13
0.241506	0.165	0.085	6.80927e-36	Fibroblasts 2	ZNF704
0.240923	0.805	0.68	2.04505e-39	Fibroblasts 2	C1S
0.240763	0.304	0.207	6.97129e-24	Fibroblasts 2	C1orf86
0.240298	0.437	0.322	1.82617e-24	Fibroblasts 2	CMPK1
0.240289	0.365	0.251	4.40398e-28	Fibroblasts 2	LRPAP1
0.240252	0.746	0.703	1.30823e-13	Fibroblasts 2	LUM
0.239582	0.135	0.063	1.70331e-38	Fibroblasts 2	CTSH
0.239343	0.278	0.182	3.12415e-27	Fibroblasts 2	ITGB5
0.239325	0.577	0.462	1.26842e-21	Fibroblasts 2	NDUFB2
0.239152	0.103	0.035	9.90626e-57	Fibroblasts 2	C6orf1
0.238854	0.892	0.816	3.04399e-43	Fibroblasts 2	SERPINF1
0.23863	0.153	0.078	7.35873e-35	Fibroblasts 2	ITPRIPL2
0.23857	0.389	0.279	1.03831e-24	Fibroblasts 2	UBXN4
0.238366	0.408	0.29	3.69144e-27	Fibroblasts 2	ARPC5
0.237371	0.188	0.103	7.57201e-34	Fibroblasts 2	MAGEH1
0.237143	0.397	0.291	3.13248e-22	Fibroblasts 2	REV3L
0.236744	0.328	0.228	3.68543e-23	Fibroblasts 2	SERINC1
0.236714	0.384	0.27	4.13927e-26	Fibroblasts 2	NTAN1
0.23664	0.226	0.134	2.94297e-31	Fibroblasts 2	PRDX3
0.235942	0.372	0.261	2.54692e-25	Fibroblasts 2	GAS1
0.235449	0.141	0.061	5.36923e-47	Fibroblasts 2	PARVB
0.235435	0.253	0.161	2.82968e-27	Fibroblasts 2	ERLEC1
0.235286	0.197	0.115	9.85311e-29	Fibroblasts 2	AAED1
0.235231	0.239	0.147	8.34924e-30	Fibroblasts 2	ARL2BP
0.234175	0.253	0.162	2.04145e-26	Fibroblasts 2	SH3D19
0.234172	0.311	0.208	1.03423e-26	Fibroblasts 2	ERCC1
0.233731	0.568	0.442	1.68079e-24	Fibroblasts 2	HCFC1R1
0.232783	0.063	0.019	6.93491e-41	Fibroblasts 2	NTM
0.232219	0.302	0.195	1.22221e-29	Fibroblasts 2	SVEP1
0.231756	0.587	0.467	3.50148e-21	Fibroblasts 2	NDUFB7
0.231653	0.072	0.024	1.43343e-39	Fibroblasts 2	COL21A1
0.231523	0.191	0.106	4.73426e-33	Fibroblasts 2	PTGIS
0.231414	0.271	0.171	1.67112e-29	Fibroblasts 2	ST3GAL4
0.231411	0.245	0.155	3.15679e-27	Fibroblasts 2	DAP
0.231258	0.083	0.027	3.22862e-49	Fibroblasts 2	DUSP6
0.230295	0.495	0.383	8.46301e-22	Fibroblasts 2	TMEM14C
0.229686	0.157	0.08	9.83352e-36	Fibroblasts 2	MAGED1
0.229245	0.263	0.166	1.39146e-28	Fibroblasts 2	HSD17B10
0.229052	0.601	0.457	1.91534e-33	Fibroblasts 2	FBN1
0.229024	0.744	0.628	5.9011e-27	Fibroblasts 2	COX7A2
0.229022	0.594	0.476	1.08275e-21	Fibroblasts 2	COX8A
0.228901	0.619	0.495	3.66527e-25	Fibroblasts 2	PSMA7
0.228822	0.523	0.406	8.10116e-23	Fibroblasts 2	PSMB1
0.228709	0.376	0.274	4.1914e-21	Fibroblasts 2	FKBP10
0.228505	0.523	0.411	1.85934e-19	Fibroblasts 2	ITGB1
0.228249	0.325	0.221	6.26842e-26	Fibroblasts 2	MRP63
0.22822	0.17	0.093	4.04993e-31	Fibroblasts 2	HSD17B12
0.227922	0.094	0.03	1.19647e-55	Fibroblasts 2	ROR2
0.227884	0.246	0.155	4.05094e-27	Fibroblasts 2	MSRB2
0.227802	0.413	0.303	1.60726e-22	Fibroblasts 2	HEXB
0.227421	0.909	0.837	2.63302e-39	Fibroblasts 2	SELM
0.227306	0.269	0.178	6.87982e-24	Fibroblasts 2	ACTR2
0.227138	0.448	0.328	6.84323e-26	Fibroblasts 2	ISLR
0.226765	0.513	0.395	5.63543e-23	Fibroblasts 2	ERH
0.226665	0.241	0.148	1.2829e-29	Fibroblasts 2	RPN2
0.226308	0.138	0.072	1.79001e-29	Fibroblasts 2	SOCS2
0.226284	0.307	0.207	5.93e-25	Fibroblasts 2	EMX2
0.226279	0.222	0.136	1.18665e-27	Fibroblasts 2	ACTN4
0.225876	0.256	0.16	4.12454e-29	Fibroblasts 2	CHMP5
0.22577	0.228	0.14	3.15523e-28	Fibroblasts 2	TRIP6
0.225634	0.253	0.158	1.68105e-28	Fibroblasts 2	SMIM7
0.22561	0.217	0.134	6.51898e-26	Fibroblasts 2	DPP4
0.225204	0.294	0.205	1.49598e-20	Fibroblasts 2	NME4
0.225057	0.198	0.118	1.39609e-27	Fibroblasts 2	SEMA3D
0.224796	0.128	0.058	8.46896e-39	Fibroblasts 2	STEAP1
0.224751	0.68	0.571	2.6645e-21	Fibroblasts 2	COX5B
0.224583	0.362	0.259	7.79562e-22	Fibroblasts 2	CIB1
0.224407	0.191	0.109	6.94476e-30	Fibroblasts 2	FAM50A
0.224404	0.059	0.007	2.3755e-95	Fibroblasts 2	KCNK2
0.224259	0.389	0.276	7.75965e-24	Fibroblasts 2	DDX24
0.223747	0.439	0.327	7.21985e-21	Fibroblasts 2	TTC3
0.223691	0.149	0.072	2.27686e-39	Fibroblasts 2	WLS
0.223669	0.558	0.446	2.05086e-20	Fibroblasts 2	XIST
0.223345	0.057	0.016	8.76745e-39	Fibroblasts 2	MMP11
0.223234	0.331	0.235	3.34697e-21	Fibroblasts 2	CCDC107
0.222645	0.57	0.447	7.71359e-21	Fibroblasts 2	YWHAB
0.222463	0.819	0.726	1.3734e-30	Fibroblasts 2	MFAP4
0.22246	0.216	0.132	3.56903e-26	Fibroblasts 2	DYNLT1
0.222231	0.319	0.221	1.44587e-22	Fibroblasts 2	SCAND1
0.22183	0.356	0.253	2.21102e-22	Fibroblasts 2	ANAPC16
0.22177	0.244	0.152	1.35345e-27	Fibroblasts 2	TMEM208
0.221492	0.709	0.601	5.84605e-22	Fibroblasts 2	TAGLN2
0.221262	0.381	0.279	5.47857e-21	Fibroblasts 2	PSMB6
0.221109	0.476	0.357	2.2073e-22	Fibroblasts 2	SRSF11
0.220975	0.133	0.063	5.21157e-36	Fibroblasts 2	PPFIBP1
0.220821	0.122	0.053	5.47544e-41	Fibroblasts 2	MYH10
0.220776	0.326	0.218	7.08386e-27	Fibroblasts 2	GAS6
0.220556	0.122	0.055	1.43469e-37	Fibroblasts 2	ARL4C
0.220547	0.328	0.223	1.41752e-25	Fibroblasts 2	SEC63
0.220515	0.197	0.118	9.19142e-27	Fibroblasts 2	NAA20
0.220371	0.196	0.117	7.40137e-27	Fibroblasts 2	AGPAT2
0.219656	0.547	0.428	3.62483e-22	Fibroblasts 2	ATRAID
0.219433	0.213	0.124	4.58173e-32	Fibroblasts 2	ACTR10
0.219416	0.15	0.077	3.05362e-33	Fibroblasts 2	C1QTNF7
0.219399	0.318	0.226	3.22349e-20	Fibroblasts 2	NME3
0.219377	0.358	0.257	8.18382e-21	Fibroblasts 2	SAR1A
0.219274	0.383	0.279	1.08985e-20	Fibroblasts 2	BANF1
0.21899	0.285	0.196	5.58203e-21	Fibroblasts 2	EVA1B
0.218941	0.308	0.205	5.29677e-26	Fibroblasts 2	NDUFA13
0.218907	0.311	0.222	5.7814e-19	Fibroblasts 2	ARPC4
0.218836	0.534	0.404	9.02257e-25	Fibroblasts 2	PLD3
0.218812	0.212	0.123	2.91703e-32	Fibroblasts 2	FIBIN
0.218669	0.351	0.25	4.31031e-21	Fibroblasts 2	DST
0.218645	0.131	0.064	2.41193e-32	Fibroblasts 2	ABCA5
0.218378	0.364	0.252	6.00175e-26	Fibroblasts 2	GADD45GIP1
0.218296	0.168	0.091	6.81561e-32	Fibroblasts 2	SCOC
0.218219	0.262	0.168	1.76575e-25	Fibroblasts 2	SDHD
0.218186	0.36	0.262	5.83856e-20	Fibroblasts 2	TCEAL4
0.217967	0.077	0.03	7.58708e-33	Fibroblasts 2	LINC01091
0.217796	0.283	0.191	3.79035e-23	Fibroblasts 2	MRPL34
0.217211	0.063	0.016	2.69125e-53	Fibroblasts 2	RASL11B
0.217077	0.234	0.153	1.52113e-21	Fibroblasts 2	SPG21
0.217034	0.282	0.187	9.64062e-25	Fibroblasts 2	AKR7A2
0.216847	0.565	0.452	4.05337e-20	Fibroblasts 2	APP
0.216496	0.911	0.844	1.40075e-30	Fibroblasts 2	ATP5E
0.216381	0.461	0.355	6.34424e-19	Fibroblasts 2	C19orf70
0.215685	0.152	0.097	2.02368e-15	Fibroblasts 2	TMEM119
0.215684	0.233	0.15	2.52013e-23	Fibroblasts 2	MEAF6
0.215624	0.233	0.147	5.49723e-25	Fibroblasts 2	ALG5
0.215563	0.619	0.504	9.6976e-21	Fibroblasts 2	SSR4
0.215241	0.661	0.536	1.28562e-21	Fibroblasts 2	HMGN2
0.214796	0.104	0.042	4.06732e-41	Fibroblasts 2	XPC
0.214395	0.238	0.149	1.95196e-26	Fibroblasts 2	PSMD7
0.214153	0.23	0.143	6.52321e-26	Fibroblasts 2	ACKR4
0.212544	0.184	0.104	2.8791e-29	Fibroblasts 2	COPZ1
0.212272	0.406	0.301	4.20251e-20	Fibroblasts 2	CD164
0.212188	0.091	0.033	5.99919e-44	Fibroblasts 2	ACVR2A
0.211871	0.727	0.634	4.48642e-18	Fibroblasts 2	UBL5
0.21187	0.116	0.051	5.49055e-38	Fibroblasts 2	FZD1
0.211839	0.221	0.137	8.54787e-25	Fibroblasts 2	OLA1
0.211443	0.967	0.921	6.76495e-47	Fibroblasts 2	SERF2
0.211356	0.104	0.044	1.65924e-36	Fibroblasts 2	PDGFC
0.211278	0.176	0.108	4.17485e-21	Fibroblasts 2	ESYT2
0.211013	0.617	0.509	1.63841e-18	Fibroblasts 2	PARK7
0.210768	0.096	0.042	2.69239e-30	Fibroblasts 2	MIB1
0.210579	0.542	0.439	5.75996e-16	Fibroblasts 2	MTDH
0.210316	0.132	0.063	1.29741e-34	Fibroblasts 2	C11orf24
0.210306	0.211	0.135	3.5122e-21	Fibroblasts 2	GLT8D1
0.210231	0.351	0.248	1.63958e-22	Fibroblasts 2	PPAP2A
0.210203	0.251	0.171	1.51076e-19	Fibroblasts 2	IER3IP1.1
0.209728	0.257	0.17	1.77582e-22	Fibroblasts 2	PSMC3
0.209352	0.11	0.043	1.55482e-46	Fibroblasts 2	KIAA1244
0.209231	0.481	0.374	5.21796e-18	Fibroblasts 2	OSTC
0.209074	0.229	0.15	1.97989e-20	Fibroblasts 2	MRPL22
0.208973	0.131	0.062	2.24074e-35	Fibroblasts 2	MAP7D3
0.208959	0.208	0.131	1.05602e-22	Fibroblasts 2	SEC13
0.208614	0.841	0.779	4.5125e-26	Fibroblasts 2	SRP14
0.208542	0.743	0.628	1.24855e-24	Fibroblasts 2	SEC61B
0.20849	0.219	0.139	1.30875e-22	Fibroblasts 2	TMED4
0.208294	0.067	0.011	5.59631e-85	Fibroblasts 2	KIAA1462
0.20769	0.237	0.15	8.92812e-25	Fibroblasts 2	NME1
0.207666	0.191	0.119	1.57879e-21	Fibroblasts 2	YIPF5
0.207359	0.484	0.388	2.74165e-15	Fibroblasts 2	POMP
0.206985	0.121	0.059	2.13437e-30	Fibroblasts 2	NFATC4
0.20682	0.371	0.274	3.42951e-18	Fibroblasts 2	SNX7
0.206608	0.368	0.264	5.32573e-21	Fibroblasts 2	SYPL1
0.20658	0.132	0.066	9.72271e-31	Fibroblasts 2	CSGALNACT2
0.206434	0.639	0.532	3.02223e-18	Fibroblasts 2	ATP6V0E1
0.206262	0.605	0.486	3.42498e-21	Fibroblasts 2	NDUFA11
0.206243	0.141	0.072	1.53834e-30	Fibroblasts 2	SRPRB
0.206031	0.329	0.225	1.17914e-23	Fibroblasts 2	IAH1
0.205971	0.175	0.103	2.08164e-24	Fibroblasts 2	DEGS1
0.205839	0.205	0.128	2.01568e-22	Fibroblasts 2	METTL7A
0.205728	0.152	0.083	4.5536e-27	Fibroblasts 2	LIX1L
0.205643	0.327	0.229	2.2526e-21	Fibroblasts 2	VPS29
0.205636	0.148	0.076	9.21805e-32	Fibroblasts 2	FADS3
0.205605	0.411	0.314	1.79143e-17	Fibroblasts 2	MPC2
0.205521	0.174	0.104	2.36034e-22	Fibroblasts 2	ENAH
0.205416	0.308	0.213	8.7753e-21	Fibroblasts 2	DAZAP2
0.205024	0.751	0.664	3.89247e-17	Fibroblasts 2	SEC61G
0.205002	0.069	0.018	5.42642e-54	Fibroblasts 2	LOXL2
0.204975	0.224	0.149	4.61182e-18	Fibroblasts 2	FRMD6
0.204882	0.187	0.11	4.20997e-26	Fibroblasts 2	UNC50
0.204775	0.307	0.213	5.63973e-21	Fibroblasts 2	SSB
0.204127	0.487	0.374	3.27636e-19	Fibroblasts 2	EIF4G2
0.204106	0.203	0.121	7.66512e-27	Fibroblasts 2	SEC22C
0.203904	0.297	0.204	2.49277e-21	Fibroblasts 2	PHB
0.203433	0.181	0.11	1.92434e-22	Fibroblasts 2	CTSA
0.203326	0.463	0.355	1.11482e-18	Fibroblasts 2	PRDX2
0.203086	0.236	0.153	1.60991e-22	Fibroblasts 2	ASNA1
0.203077	0.489	0.387	2.72517e-15	Fibroblasts 2	SF3B14
0.202912	0.254	0.177	3.16683e-16	Fibroblasts 2	BHLHE40
0.202554	0.296	0.211	6.54867e-17	Fibroblasts 2	PSMD8
0.202333	0.198	0.124	1.13377e-20	Fibroblasts 2	PTEN
0.202284	0.215	0.132	6.24931e-25	Fibroblasts 2	NAAA
0.201431	0.457	0.351	4.32257e-17	Fibroblasts 2	ZNHIT1
0.201375	0.21	0.127	4.02048e-26	Fibroblasts 2	TWSG1
0.201275	0.29	0.202	6.63612e-19	Fibroblasts 2	OCIAD1
0.201214	0.319	0.23	2.53047e-17	Fibroblasts 2	CAPZA2
0.201144	0.147	0.086	3.87105e-21	Fibroblasts 2	OGFRL1
0.20114	0.2	0.126	2.54342e-21	Fibroblasts 2	MDH1
0.201137	0.094	0.046	1.23967e-22	Fibroblasts 2	LSAMP
0.200932	0.295	0.201	6.26456e-22	Fibroblasts 2	PGK1
0.20083	0.89	0.827	2.52854e-31	Fibroblasts 2	ITM2B
0.20082	0.188	0.111	7.92966e-26	Fibroblasts 2	RPN1
0.200294	0.186	0.113	2.45972e-22	Fibroblasts 2	RHBDD2
0.200245	0.577	0.468	5.25851e-16	Fibroblasts 2	CRIP1
0.200159	0.586	0.47	2.30288e-19	Fibroblasts 2	P4HB
0.199914	0.336	0.246	6.9323e-17	Fibroblasts 2	EMC4
0.199856	0.347	0.252	1.33549e-18	Fibroblasts 2	ATP5F1
0.199746	0.763	0.656	5.62215e-20	Fibroblasts 2	COX6B1
0.199403	0.238	0.159	3.02815e-19	Fibroblasts 2	CPNE3
0.199369	0.503	0.393	2.4845e-17	Fibroblasts 2	NDUFB11
0.199283	0.219	0.139	1.35233e-22	Fibroblasts 2	WDR61
0.199036	0.173	0.101	9.13757e-25	Fibroblasts 2	CRLS1
0.198491	0.485	0.381	2.10041e-15	Fibroblasts 2	42248
0.198443	0.205	0.122	5.01454e-27	Fibroblasts 2	SDHC
0.198438	0.214	0.139	2.34296e-20	Fibroblasts 2	RTFDC1
0.198328	0.515	0.409	7.71204e-16	Fibroblasts 2	ANAPC11
0.198283	0.125	0.062	4.00548e-30	Fibroblasts 2	TOM1
0.1982	0.163	0.094	1.46536e-24	Fibroblasts 2	CHPF
0.198108	0.122	0.058	3.25282e-32	Fibroblasts 2	INHBB
0.197842	0.811	0.716	1.70685e-20	Fibroblasts 2	OST4
0.197575	0.228	0.151	2.9922e-19	Fibroblasts 2	COPS8
0.196632	0.17	0.097	1.28742e-25	Fibroblasts 2	FEZ2
0.196576	0.379	0.277	1.50285e-18	Fibroblasts 2	C7orf73
0.195967	0.156	0.084	2.00659e-28	Fibroblasts 2	FKBP3
0.195964	0.311	0.212	3.41959e-23	Fibroblasts 2	GHITM
0.195845	0.332	0.239	4.91617e-18	Fibroblasts 2	DGUOK
0.195635	0.241	0.165	5.53765e-17	Fibroblasts 2	POLR3GL
0.195544	0.186	0.114	3.26285e-22	Fibroblasts 2	MED4
0.19528	0.376	0.272	1.35873e-20	Fibroblasts 2	CTSB
0.195171	0.86	0.772	1.09755e-27	Fibroblasts 2	PSAP
0.195054	0.361	0.266	1.95347e-16	Fibroblasts 2	POLR2K
0.195048	0.346	0.256	5.45616e-17	Fibroblasts 2	CYSTM1
0.194838	0.233	0.154	1.16323e-19	Fibroblasts 2	SRP72
0.194776	0.373	0.275	1.56157e-17	Fibroblasts 2	RER1
0.194585	0.692	0.583	7.94249e-18	Fibroblasts 2	NDUFS5
0.194395	0.225	0.143	9.26808e-23	Fibroblasts 2	THRAP3
0.194368	0.223	0.143	6.33486e-22	Fibroblasts 2	STX8
0.194231	0.43	0.332	5.37727e-15	Fibroblasts 2	AP2M1
0.194169	0.134	0.079	1.08046e-17	Fibroblasts 2	CPXM1
0.193927	0.223	0.145	1.75688e-20	Fibroblasts 2	UQCRC1
0.193312	0.222	0.147	4.11908e-18	Fibroblasts 2	NDUFB3
0.193072	0.467	0.369	5.36904e-14	Fibroblasts 2	MRFAP1
0.192821	0.251	0.167	2.77691e-20	Fibroblasts 2	EMC7
0.192607	0.304	0.215	8.44335e-19	Fibroblasts 2	FUCA2
0.192433	0.323	0.231	3.36158e-18	Fibroblasts 2	NDUFS8
0.192022	0.757	0.662	1.38909e-18	Fibroblasts 2	NPC2
0.191707	0.245	0.166	2.51572e-18	Fibroblasts 2	MAP4
0.191359	0.204	0.126	2.00507e-23	Fibroblasts 2	CCSER2
0.191177	0.186	0.116	2.52356e-20	Fibroblasts 2	TP53I13
0.190854	0.07	0.022	2.73654e-42	Fibroblasts 2	EDN3
0.190804	0.081	0.03	4.4742e-38	Fibroblasts 2	FAM20C
0.190742	0.451	0.342	5.0635e-18	Fibroblasts 2	NDUFS4
0.190653	0.378	0.282	4.00584e-17	Fibroblasts 2	VIMP
0.190492	0.936	0.882	6.8377e-30	Fibroblasts 2	H3F3A
0.190491	0.825	0.745	3.18598e-15	Fibroblasts 2	IFITM3
0.190486	0.979	0.941	8.61119e-41	Fibroblasts 2	ANXA2
0.190366	0.145	0.084	1.24579e-20	Fibroblasts 2	ZC3H13
0.190217	0.304	0.211	6.50238e-20	Fibroblasts 2	DPM3
0.19017	0.53	0.424	1.40727e-15	Fibroblasts 2	CALR
0.19016	0.064	0.02	8.55543e-38	Fibroblasts 2	RAMP1
0.189594	0.159	0.092	3.61632e-23	Fibroblasts 2	WIPI1
0.189302	0.181	0.109	3.44752e-22	Fibroblasts 2	CIR1
0.189049	0.234	0.152	3.00653e-21	Fibroblasts 2	DNAJC15
0.188862	0.064	0.015	1.17935e-58	Fibroblasts 2	NEK6
0.18885	0.154	0.09	3.47021e-21	Fibroblasts 2	P4HA1
0.188819	0.317	0.224	6.20324e-19	Fibroblasts 2	PSMC5
0.188631	0.135	0.072	6.86044e-26	Fibroblasts 2	P4HA2
0.188614	0.213	0.138	1.09602e-19	Fibroblasts 2	DNAJC1
0.188197	0.269	0.188	1.27658e-16	Fibroblasts 2	SLC44A1
0.187479	0.064	0.012	5.57834e-72	Fibroblasts 2	NKD1
0.187202	0.348	0.253	6.28048e-17	Fibroblasts 2	GTF2H5
0.187161	0.178	0.106	3.56058e-23	Fibroblasts 2	DYNLT3
0.187065	0.372	0.276	5.38135e-17	Fibroblasts 2	TBCB
0.186817	0.681	0.581	8.14199e-13	Fibroblasts 2	BRK1
0.18664	0.241	0.163	4.66625e-18	Fibroblasts 2	SSNA1
0.186462	0.058	0.018	1.10702e-32	Fibroblasts 2	RSPO3
0.18608	0.245	0.163	1.81732e-19	Fibroblasts 2	NDUFB6
0.186002	0.663	0.578	1.33545e-14	Fibroblasts 2	HLA-B
0.185851	0.188	0.118	1.4271e-19	Fibroblasts 2	ADAMTS2
0.185402	0.259	0.165	2.02688e-25	Fibroblasts 2	SRPX
0.185145	0.206	0.133	1.38712e-18	Fibroblasts 2	OLFML1
0.18511	0.176	0.114	6.3913e-16	Fibroblasts 2	SPATC1L
0.184498	0.07	0.021	1.43109e-44	Fibroblasts 2	MTSS1L
0.184127	0.445	0.342	5.68221e-17	Fibroblasts 2	REEP5
0.184035	0.16	0.093	1.42848e-22	Fibroblasts 2	USO1
0.183702	0.157	0.086	7.95201e-27	Fibroblasts 2	EXOSC7
0.1836	0.128	0.066	2.57658e-27	Fibroblasts 2	SLC17A5
0.182999	0.258	0.182	9.09546e-15	Fibroblasts 2	C1QTNF2
0.18293	0.763	0.684	1.80357e-13	Fibroblasts 2	CALM1
0.182801	0.187	0.118	1.5794e-19	Fibroblasts 2	EIF4E2
0.18265	0.219	0.147	1.28125e-16	Fibroblasts 2	ATL3
0.182627	0.124	0.059	1.08781e-32	Fibroblasts 2	UFL1
0.18249	0.057	0.013	7.64976e-52	Fibroblasts 2	FADS1
0.182442	0.102	0.049	5.43768e-26	Fibroblasts 2	LEPREL4
0.182105	0.078	0.033	2.8862e-27	Fibroblasts 2	HMCN1
0.182007	0.117	0.053	2.10959e-35	Fibroblasts 2	ANKH
0.181741	0.566	0.459	1.74738e-13	Fibroblasts 2	HNRNPK
0.181667	0.326	0.236	1.06427e-16	Fibroblasts 2	SNF8
0.181369	0.445	0.351	4.77714e-13	Fibroblasts 2	MRPS21
0.181143	0.333	0.247	2.11839e-15	Fibroblasts 2	MMP14
0.180936	0.186	0.117	8.55824e-19	Fibroblasts 2	PLEC
0.180692	0.076	0.029	1.21917e-31	Fibroblasts 2	LAMB1
0.180582	0.23	0.151	4.11302e-19	Fibroblasts 2	THOC7
0.180569	0.377	0.287	2.2197e-13	Fibroblasts 2	HDLBP
0.180307	0.111	0.052	5.04619e-30	Fibroblasts 2	EPHB6
0.18019	0.287	0.206	1.84499e-15	Fibroblasts 2	NOL7
0.180096	0.098	0.041	8.41586e-35	Fibroblasts 2	CENPW
0.180029	0.361	0.266	4.03665e-16	Fibroblasts 2	DHRS7
0.179882	0.308	0.217	3.23197e-18	Fibroblasts 2	YIF1A
0.179879	0.654	0.544	4.50816e-15	Fibroblasts 2	NEDD8
0.17985	0.238	0.157	3.05636e-19	Fibroblasts 2	ALDH3A2
0.179589	0.279	0.201	5.76715e-15	Fibroblasts 2	SEC31A
0.179304	0.296	0.212	1.32314e-15	Fibroblasts 2	PAIP2
0.179223	0.201	0.13	1.3021e-18	Fibroblasts 2	TMX4
0.179145	0.137	0.072	1.42496e-26	Fibroblasts 2	SMPD1
0.179132	0.153	0.096	4.02118e-16	Fibroblasts 2	PARVA
0.179085	0.149	0.087	1.76775e-20	Fibroblasts 2	ANO6
0.179031	0.404	0.296	8.82021e-19	Fibroblasts 2	GSTM3
0.179004	0.352	0.262	1.77324e-14	Fibroblasts 2	GTF3A
0.178812	0.534	0.431	7.74558e-15	Fibroblasts 2	C4orf3
0.178753	0.084	0.033	7.5042e-33	Fibroblasts 2	RHOJ
0.178547	0.54	0.442	1.54881e-13	Fibroblasts 2	LOX
0.1784	0.461	0.355	1.35223e-16	Fibroblasts 2	TMEM14B
0.178371	0.667	0.565	7.62276e-16	Fibroblasts 2	USMG5
0.178155	0.337	0.254	8.177e-13	Fibroblasts 2	TIMM8B
0.177988	0.111	0.058	6.76509e-23	Fibroblasts 2	MYLK
0.17783	0.34	0.256	5.2718e-13	Fibroblasts 2	ITIH5
0.177791	0.239	0.164	3.41425e-16	Fibroblasts 2	TRAPPC3
0.177636	0.213	0.143	6.51106e-16	Fibroblasts 2	XRCC5
0.177599	0.091	0.042	6.36814e-26	Fibroblasts 2	GPSM2
0.177432	0.356	0.272	3.20138e-13	Fibroblasts 2	CANX
0.177221	0.526	0.441	5.66374e-10	Fibroblasts 2	JUND
0.177173	0.386	0.294	4.20692e-14	Fibroblasts 2	MRPL33
0.177143	0.134	0.076	1.90908e-20	Fibroblasts 2	PEMT
0.177016	0.062	0.013	2.85341e-60	Fibroblasts 2	PREX1
0.176763	0.327	0.233	2.56077e-18	Fibroblasts 2	GINM1
0.176515	0.091	0.041	6.05088e-26	Fibroblasts 2	GREM1
0.176477	0.882	0.816	1.76554e-24	Fibroblasts 2	LMNA
0.175955	0.307	0.226	2.03826e-13	Fibroblasts 2	MRC2
0.175807	0.205	0.135	2.80317e-17	Fibroblasts 2	TRAPPC1
0.175762	0.133	0.073	8.91035e-23	Fibroblasts 2	VPS25
0.175653	0.609	0.496	3.14734e-15	Fibroblasts 2	TPI1
0.1756	0.25	0.173	3.11894e-16	Fibroblasts 2	MTPN
0.175495	0.544	0.443	1.19233e-11	Fibroblasts 2	MXRA8
0.175456	0.348	0.261	5.65823e-14	Fibroblasts 2	HMGN1
0.175168	0.18	0.116	1.347e-16	Fibroblasts 2	DARS
0.174617	0.193	0.127	3.88021e-16	Fibroblasts 2	NKTR
0.174246	0.137	0.076	1.77589e-22	Fibroblasts 2	RARS2
0.174213	0.242	0.171	7.6237e-14	Fibroblasts 2	TMEM123
0.174021	0.275	0.189	2.59806e-18	Fibroblasts 2	ANXA7
0.173921	0.068	0.03	1.60967e-20	Fibroblasts 2	AP000688.8
0.173802	0.204	0.131	2.75134e-19	Fibroblasts 2	TMEM9
0.173759	0.75	0.666	8.11987e-14	Fibroblasts 2	RHOA
0.173715	0.183	0.113	4.8939e-20	Fibroblasts 2	TM9SF2
0.173673	0.071	0.023	1.02928e-40	Fibroblasts 2	TANC1
0.173634	0.154	0.093	5.51771e-19	Fibroblasts 2	PSMG1
0.173578	0.254	0.176	4.29173e-16	Fibroblasts 2	TMBIM1
0.173571	0.122	0.07	3.63738e-17	Fibroblasts 2	SDC4
0.173328	0.28	0.195	1.00997e-17	Fibroblasts 2	KIAA0930
0.173247	0.19	0.127	1.51422e-14	Fibroblasts 2	SH3PXD2A
0.173088	0.192	0.126	5.31621e-16	Fibroblasts 2	COMMD1
0.17288	0.333	0.238	1.18397e-17	Fibroblasts 2	TMEM179B
0.172641	0.196	0.124	2.54021e-19	Fibroblasts 2	AP1S2
0.172558	0.568	0.471	1.63085e-11	Fibroblasts 2	YWHAQ
0.172435	0.427	0.322	2.74649e-16	Fibroblasts 2	GRN
0.17223	0.066	0.022	2.64468e-34	Fibroblasts 2	GRAMD3
0.17212	0.448	0.342	7.96258e-16	Fibroblasts 2	LSM7
0.171927	0.906	0.863	1.0007e-21	Fibroblasts 2	HSPA1A
0.171862	0.117	0.059	1.43304e-25	Fibroblasts 2	TSNAX
0.171856	0.116	0.064	6.50579e-19	Fibroblasts 2	COL8A2
0.17145	0.384	0.296	1.46091e-12	Fibroblasts 2	C11orf31
0.171342	0.12	0.064	5.66682e-22	Fibroblasts 2	KLC1
0.171191	0.226	0.155	2.64283e-15	Fibroblasts 2	TCEAL3
0.171086	0.133	0.086	2.8875e-11	Fibroblasts 2	RIN2
0.171085	0.298	0.224	6.88916e-11	Fibroblasts 2	FLNA
0.170817	0.122	0.071	3.20945e-17	Fibroblasts 2	PRR5
0.170734	0.219	0.147	2.89658e-16	Fibroblasts 2	MAGED2
0.170715	0.151	0.085	1.80683e-23	Fibroblasts 2	ATOH8
0.1707	0.566	0.467	1.71787e-11	Fibroblasts 2	SF3B5
0.170435	0.096	0.042	1.06395e-29	Fibroblasts 2	CDC14B
0.170427	0.409	0.31	2.59364e-15	Fibroblasts 2	PRDX4
0.170253	0.305	0.226	6.48927e-13	Fibroblasts 2	PDAP1
0.170181	0.073	0.028	1.93642e-30	Fibroblasts 2	HDAC9
0.169939	0.144	0.092	2.17856e-13	Fibroblasts 2	GNAI1
0.169915	0.308	0.224	3.07928e-14	Fibroblasts 2	CMTM3
0.169621	0.106	0.055	2.38526e-21	Fibroblasts 2	RAPH1
0.16956	0.434	0.34	6.40137e-13	Fibroblasts 2	NDUFB8.1
0.169213	0.162	0.1	6.39708e-18	Fibroblasts 2	ARFGAP3
0.168581	0.245	0.165	7.31427e-18	Fibroblasts 2	IDH3G
0.168499	0.154	0.094	1.61038e-17	Fibroblasts 2	PWP1
0.1684	0.124	0.069	4.84816e-20	Fibroblasts 2	FUOM
0.168363	0.142	0.083	2.79027e-19	Fibroblasts 2	SPPL2A
0.168141	0.155	0.09	9.17441e-22	Fibroblasts 2	CMSS1
0.168069	0.225	0.171	2.8137e-07	Fibroblasts 2	HPGD
0.168062	0.288	0.206	3.64457e-15	Fibroblasts 2	SSR1
0.168041	0.081	0.041	1.27752e-17	Fibroblasts 2	IDH2
0.167972	0.079	0.027	4.44889e-41	Fibroblasts 2	DHCR24
0.167659	0.441	0.342	3.33545e-13	Fibroblasts 2	ENY2
0.167622	0.087	0.032	2.44974e-39	Fibroblasts 2	MDFI
0.167619	0.157	0.096	1.29646e-17	Fibroblasts 2	SLC39A13
0.167577	0.092	0.043	1.10863e-24	Fibroblasts 2	LDLRAD4
0.167533	0.082	0.031	5.9589e-34	Fibroblasts 2	MEOX2
0.167409	0.21	0.135	1.9301e-19	Fibroblasts 2	TMEM126B
0.167383	0.134	0.073	8.35301e-24	Fibroblasts 2	MXD4
0.167004	0.188	0.123	1.46727e-15	Fibroblasts 2	SNX6
0.166892	0.078	0.037	2.45452e-20	Fibroblasts 2	PRSS12
0.166814	0.387	0.296	6.71225e-13	Fibroblasts 2	AURKAIP1
0.166455	0.226	0.151	3.54454e-17	Fibroblasts 2	LINC00116
0.166335	0.079	0.036	7.03161e-22	Fibroblasts 2	SMPDL3A
0.16623	0.23	0.157	5.54525e-16	Fibroblasts 2	C16orf45
0.166206	0.28	0.202	3.94195e-14	Fibroblasts 2	ARPC1B
0.16613	0.286	0.203	1.6272e-15	Fibroblasts 2	BCAP31
0.165928	0.207	0.138	5.39441e-16	Fibroblasts 2	CCND1
0.165478	0.18	0.111	4.40556e-20	Fibroblasts 2	QSOX1
0.165401	0.343	0.256	1.69369e-13	Fibroblasts 2	SSBP1
0.165295	0.13	0.072	5.73081e-21	Fibroblasts 2	DUSP23
0.165274	0.308	0.232	1.28099e-11	Fibroblasts 2	COMT
0.165229	0.156	0.098	1.8452e-15	Fibroblasts 2	PET100
0.164987	0.373	0.296	2.09159e-09	Fibroblasts 2	KIF5B
0.164892	0.143	0.082	4.90103e-21	Fibroblasts 2	PPP1R7
0.164781	0.151	0.093	1.44336e-16	Fibroblasts 2	NSRP1
0.164755	0.122	0.069	6.79155e-19	Fibroblasts 2	COMMD2
0.164715	0.294	0.209	1.36382e-15	Fibroblasts 2	COPS6
0.164611	0.289	0.216	5.07642e-12	Fibroblasts 2	ZCRB1
0.164032	0.437	0.347	2.42602e-11	Fibroblasts 2	ENO1
0.164009	0.868	0.802	1.70137e-18	Fibroblasts 2	UBB
0.163719	0.14	0.088	2.08424e-14	Fibroblasts 2	STX7
0.163707	0.385	0.293	2.18566e-13	Fibroblasts 2	HSPA5
0.16356	0.189	0.122	2.45739e-17	Fibroblasts 2	PHYH
0.163418	0.301	0.215	1.96045e-15	Fibroblasts 2	PSMA1
0.163042	0.288	0.213	1.49418e-12	Fibroblasts 2	C17orf89
0.162952	0.424	0.327	6.35058e-13	Fibroblasts 2	SH3BGRL
0.162872	0.108	0.058	7.2922e-19	Fibroblasts 2	FNDC4
0.162613	0.222	0.151	5.38531e-15	Fibroblasts 2	DDX46
0.162539	0.193	0.126	2.4541e-16	Fibroblasts 2	TMEM30A
0.162316	0.183	0.113	1.407e-19	Fibroblasts 2	BLVRA
0.162294	0.362	0.276	9.12146e-13	Fibroblasts 2	FKBP2
0.162293	0.096	0.046	2.01847e-23	Fibroblasts 2	HOXB2
0.162212	0.336	0.261	7.53784e-10	Fibroblasts 2	GOLIM4
0.162126	0.06	0.014	1.19162e-55	Fibroblasts 2	SPATA18
0.162039	0.206	0.141	8.91723e-14	Fibroblasts 2	TGOLN2
0.161816	0.217	0.15	8.36975e-14	Fibroblasts 2	PPCS
0.16169	0.237	0.169	2.84704e-12	Fibroblasts 2	CHURC1
0.161666	0.277	0.194	3.17045e-16	Fibroblasts 2	MRPL55
0.16145	0.181	0.111	2.72713e-20	Fibroblasts 2	PDIA4
0.161415	0.39	0.272	5.15631e-23	Fibroblasts 2	EPHX1
0.161277	0.165	0.107	2.64918e-14	Fibroblasts 2	CCDC25
0.161189	0.21	0.142	5.42715e-15	Fibroblasts 2	WIPF1
0.161004	0.067	0.024	2.73972e-32	Fibroblasts 2	FGFR2
0.160592	0.178	0.117	1.60714e-14	Fibroblasts 2	DCTN6
0.160582	0.056	0.014	6.88596e-47	Fibroblasts 2	TNFRSF11B
0.160543	0.399	0.306	2.97717e-13	Fibroblasts 2	VPS28
0.160265	0.271	0.197	1.27468e-12	Fibroblasts 2	TPR
0.160251	0.679	0.58	3.11055e-10	Fibroblasts 2	KRT10
0.160186	0.16	0.102	4.4038e-15	Fibroblasts 2	ITFG1
0.160111	0.16	0.097	5.60164e-19	Fibroblasts 2	CD302
0.159989	0.187	0.126	6.56242e-13	Fibroblasts 2	MLEC
0.159964	0.266	0.19	4.89732e-14	Fibroblasts 2	TMEM160
0.159567	0.24	0.166	2.31706e-15	Fibroblasts 2	ATRX
0.159502	0.411	0.322	4.5652e-11	Fibroblasts 2	PYURF
0.159345	0.603	0.51	7.65196e-10	Fibroblasts 2	SHFM1
0.159179	0.134	0.078	1.43724e-17	Fibroblasts 2	MUC12
0.159148	0.463	0.363	1.79868e-13	Fibroblasts 2	CD47
0.159056	0.183	0.115	1.01758e-17	Fibroblasts 2	TPBG
0.159021	0.874	0.82	4.896e-12	Fibroblasts 2	LAPTM4A
0.158848	0.15	0.095	1.77078e-14	Fibroblasts 2	UROS
0.158579	0.456	0.363	5.27869e-11	Fibroblasts 2	ATP5B
0.158255	0.13	0.074	1.5498e-19	Fibroblasts 2	C1orf85
0.157958	0.495	0.389	6.88754e-14	Fibroblasts 2	NDUFB10
0.157932	0.126	0.067	1.55405e-23	Fibroblasts 2	MTX2
0.157857	0.212	0.148	7.01387e-13	Fibroblasts 2	CMTM6
0.157798	0.056	0.015	6.87655e-41	Fibroblasts 2	PLEKHG1
0.157687	0.883	0.824	8.89094e-18	Fibroblasts 2	GSTP1
0.157308	0.951	0.909	2.27885e-25	Fibroblasts 2	CD99
0.157138	0.442	0.354	1.62311e-10	Fibroblasts 2	ARF1
0.157099	0.491	0.403	2.66455e-09	Fibroblasts 2	TMEM50A
0.156926	0.262	0.189	2.96701e-13	Fibroblasts 2	TMEM43
0.156889	0.16	0.102	9.56175e-15	Fibroblasts 2	BCAP29
0.156888	0.46	0.363	1.62109e-11	Fibroblasts 2	GDI2
0.156607	0.171	0.113	2.41309e-13	Fibroblasts 2	ARHGAP12
0.156522	0.504	0.415	3.49559e-09	Fibroblasts 2	NFIC
0.156451	0.093	0.042	1.67257e-26	Fibroblasts 2	IL16
0.156409	0.309	0.233	6.53543e-11	Fibroblasts 2	HP1BP3
0.156407	0.276	0.197	2.9902e-14	Fibroblasts 2	GRINA
0.156325	0.125	0.071	2.23322e-18	Fibroblasts 2	SAR1B
0.155998	0.232	0.16	6.07691e-14	Fibroblasts 2	PKIG
0.155822	0.125	0.069	2.12574e-20	Fibroblasts 2	HLF
0.155781	0.114	0.061	1.82513e-21	Fibroblasts 2	SEL1L
0.155505	0.184	0.127	8.56454e-12	Fibroblasts 2	CNIH4
0.155435	0.44	0.35	1.10592e-10	Fibroblasts 2	SUMO1
0.155285	0.121	0.066	4.78851e-20	Fibroblasts 2	METTL23
0.155251	0.27	0.193	2.95393e-14	Fibroblasts 2	HM13
0.155164	0.37	0.289	2.34107e-10	Fibroblasts 2	SUMO3
0.155151	0.27	0.192	2.19451e-14	Fibroblasts 2	RNF13
0.155132	0.145	0.093	1.15369e-13	Fibroblasts 2	PHF20L1
0.155082	0.093	0.044	1.16012e-23	Fibroblasts 2	TMEM220
0.154966	0.119	0.069	2.45894e-16	Fibroblasts 2	FKBP11
0.154934	0.116	0.064	1.06062e-18	Fibroblasts 2	ATP6V1E1
0.154655	0.255	0.189	1.24841e-10	Fibroblasts 2	NDUFS3
0.154523	0.218	0.149	2.121e-14	Fibroblasts 2	PLS3
0.154473	0.205	0.141	3.35647e-13	Fibroblasts 2	ADAM33
0.154364	0.143	0.086	1.32786e-17	Fibroblasts 2	NTN1
0.154341	0.172	0.113	9.79387e-14	Fibroblasts 2	PIGC
0.154305	0.235	0.158	1.6249e-16	Fibroblasts 2	ECH1
0.154265	0.113	0.069	1.97388e-12	Fibroblasts 2	PTPN11
0.154235	0.13	0.076	5.60421e-17	Fibroblasts 2	COPS7A
0.154	0.14	0.088	9.16899e-14	Fibroblasts 2	SEC24D
0.15389	0.095	0.051	1.17053e-16	Fibroblasts 2	ATAD1
0.153787	0.14	0.088	6.0967e-14	Fibroblasts 2	TTC39C
0.15358	0.561	0.468	1.97911e-09	Fibroblasts 2	ROMO1
0.153456	0.133	0.08	2.48951e-16	Fibroblasts 2	CBX5
0.153446	0.11	0.062	1.41325e-16	Fibroblasts 2	CCDC167
0.153414	0.128	0.075	1.00957e-16	Fibroblasts 2	JAZF1
0.153346	0.553	0.467	3.98199e-08	Fibroblasts 2	CLTA
0.152848	0.158	0.1	5.16654e-15	Fibroblasts 2	FAM229B
0.152666	0.379	0.297	4.10664e-10	Fibroblasts 2	BLVRB
0.152593	0.387	0.296	4.54145e-12	Fibroblasts 2	BASP1
0.152524	0.275	0.196	9.13609e-14	Fibroblasts 2	RNASEH2C
0.15212	0.19	0.123	9.66863e-17	Fibroblasts 2	COMMD3
0.152081	0.465	0.37	4.61821e-11	Fibroblasts 2	C19orf10
0.151806	0.454	0.356	6.27957e-12	Fibroblasts 2	NDUFB1
0.151332	0.165	0.101	1.05289e-18	Fibroblasts 2	IK
0.151205	0.291	0.211	3.65167e-13	Fibroblasts 2	TM9SF3
0.150928	0.456	0.374	2.37775e-07	Fibroblasts 2	DPT
0.150838	0.091	0.048	5.45302e-17	Fibroblasts 2	MRPS22
0.150833	0.247	0.177	1.24704e-12	Fibroblasts 2	XRCC6
0.150595	0.468	0.368	1.03914e-12	Fibroblasts 2	H2AFJ
0.150593	0.138	0.08	5.06164e-19	Fibroblasts 2	GGPS1
0.150497	0.09	0.056	7.01233e-08	Fibroblasts 2	BST2
0.150175	0.247	0.178	5.32407e-12	Fibroblasts 2	YIPF3
0.149656	0.105	0.056	1.43286e-18	Fibroblasts 2	HAGH
0.149593	0.308	0.234	4.96247e-10	Fibroblasts 2	CAP1
0.149441	0.118	0.065	4.61753e-20	Fibroblasts 2	TRIAP1
0.149256	0.277	0.21	1.29622e-09	Fibroblasts 2	N4BP2L2
0.149125	0.067	0.025	1.20406e-29	Fibroblasts 2	FRMD4B
0.148895	0.17	0.108	4.37676e-16	Fibroblasts 2	NAPA
0.148861	0.233	0.167	6.62555e-12	Fibroblasts 2	CCDC124
0.148792	0.104	0.056	2.08324e-18	Fibroblasts 2	NDFIP2
0.148703	0.081	0.037	2.40481e-23	Fibroblasts 2	IMPACT
0.148479	0.224	0.158	4.75587e-12	Fibroblasts 2	CASC4
0.148439	0.059	0.024	1.24728e-22	Fibroblasts 2	PREX2
0.148172	0.128	0.074	2.51136e-17	Fibroblasts 2	FAM120AOS
0.148063	0.604	0.514	1.10227e-09	Fibroblasts 2	VCAN
0.147996	0.718	0.64	5.4116e-08	Fibroblasts 2	CYB5R3
0.147673	0.136	0.086	3.39521e-13	Fibroblasts 2	TMEM126A
0.147569	0.132	0.077	2.53377e-17	Fibroblasts 2	COMMD4
0.147558	0.166	0.108	1.64533e-13	Fibroblasts 2	SMARCE1
0.147418	0.108	0.062	3.17754e-15	Fibroblasts 2	PLOD3
0.147375	0.411	0.323	2.22698e-10	Fibroblasts 2	RAB7A
0.147148	0.261	0.191	2.93643e-11	Fibroblasts 2	VDAC3
0.147055	0.104	0.056	1.30991e-18	Fibroblasts 2	KIAA1033
0.146871	0.17	0.112	2.42056e-13	Fibroblasts 2	RP11-553L6.5
0.146633	0.336	0.282	0.00185869	Fibroblasts 2	PDGFRA
0.14658	0.514	0.419	1.00213e-09	Fibroblasts 2	PLTP
0.14655	0.217	0.157	8.11512e-10	Fibroblasts 2	ATP2B1
0.146542	0.097	0.055	1.00409e-13	Fibroblasts 2	ID4
0.146519	0.577	0.479	2.47906e-10	Fibroblasts 2	ITGB1BP1
0.146498	0.113	0.066	5.66455e-15	Fibroblasts 2	COMMD8
0.146422	0.107	0.06	2.03353e-16	Fibroblasts 2	ABHD2
0.146373	0.419	0.33	1.35288e-10	Fibroblasts 2	PCNP
0.146196	0.149	0.098	2.15341e-11	Fibroblasts 2	TGFB1
0.146112	0.264	0.187	4.0317e-14	Fibroblasts 2	DNAJC8
0.14605	0.221	0.155	1.24079e-12	Fibroblasts 2	HNRNPR
0.145829	0.122	0.073	8.71e-15	Fibroblasts 2	NREP
0.145702	0.162	0.108	1.13495e-11	Fibroblasts 2	SREK1IP1
0.145689	0.114	0.066	8.60667e-16	Fibroblasts 2	TLE1
0.14567	0.568	0.472	9.99209e-10	Fibroblasts 2	ATP5I
0.14555	0.093	0.046	3.22353e-21	Fibroblasts 2	GPR153
0.145531	0.283	0.21	7.25784e-11	Fibroblasts 2	PRKAR1A
0.145419	0.13	0.077	2.29096e-16	Fibroblasts 2	PKD1
0.144935	0.398	0.315	9.92366e-10	Fibroblasts 2	GLUD1
0.144932	0.134	0.079	2.08903e-16	Fibroblasts 2	DPM2
0.144812	0.141	0.084	3.08942e-17	Fibroblasts 2	TOLLIP
0.14457	0.263	0.191	2.26838e-11	Fibroblasts 2	NDUFA5
0.14444	0.172	0.102	2.05046e-21	Fibroblasts 2	C5orf15
0.144429	0.251	0.178	5.55523e-13	Fibroblasts 2	C11orf73
0.144339	0.146	0.089	1.18486e-15	Fibroblasts 2	KIAA1430
0.14417	0.254	0.19	7.86256e-09	Fibroblasts 2	PLAGL1
0.144166	0.26	0.18	1.04869e-15	Fibroblasts 2	TMEM205
0.144025	0.148	0.093	1.23784e-14	Fibroblasts 2	ANP32A
0.143942	0.089	0.041	1.83454e-24	Fibroblasts 2	HABP4
0.143808	0.299	0.23	6.84877e-09	Fibroblasts 2	LINC00657
0.143583	0.076	0.036	9.76309e-19	Fibroblasts 2	HOXB-AS1
0.143466	0.217	0.162	4.68546e-08	Fibroblasts 2	TXNDC17
0.143194	0.166	0.108	7.41975e-14	Fibroblasts 2	RPL26L1
0.143078	0.109	0.066	6.71293e-12	Fibroblasts 2	EBAG9
0.143068	0.214	0.147	8.58919e-14	Fibroblasts 2	SLC39A7
0.143052	0.395	0.315	2.36042e-08	Fibroblasts 2	ATP5A1
0.142983	0.184	0.126	3.61274e-12	Fibroblasts 2	LAPTM4B
0.142962	0.279	0.204	3.93157e-12	Fibroblasts 2	TALDO1
0.142927	0.327	0.249	5.97233e-11	Fibroblasts 2	LSM3
0.142911	0.173	0.11	3.12154e-16	Fibroblasts 2	OMD
0.142883	0.102	0.053	2.23109e-20	Fibroblasts 2	SPCS3
0.142734	0.15	0.097	3.09297e-13	Fibroblasts 2	NT5C3B
0.142704	0.447	0.346	3.10944e-13	Fibroblasts 2	MARCKS
0.142553	0.386	0.299	1.19213e-11	Fibroblasts 2	EFEMP2
0.142478	0.128	0.081	6.42062e-12	Fibroblasts 2	MBTPS1
0.14246	0.16	0.104	1.86559e-13	Fibroblasts 2	DEF8
0.142411	0.148	0.095	7.42887e-13	Fibroblasts 2	POLR2C
0.14233	0.443	0.359	1.00032e-08	Fibroblasts 2	DRAP1
0.142032	0.287	0.21	2.86106e-12	Fibroblasts 2	C1QBP
0.141907	0.221	0.152	6.44635e-14	Fibroblasts 2	CHMP2B
0.141902	0.076	0.033	1.45016e-24	Fibroblasts 2	TMEM255B
0.141833	0.234	0.164	7.72625e-13	Fibroblasts 2	CNPY2
0.141795	0.145	0.094	6.57624e-12	Fibroblasts 2	FAM134B
0.141761	0.233	0.164	1.18352e-12	Fibroblasts 2	ARMCX3
0.141759	0.09	0.047	4.76583e-17	Fibroblasts 2	ARHGAP18
0.141665	0.119	0.071	1.99927e-14	Fibroblasts 2	HOMER3
0.141581	0.186	0.127	1.62159e-11	Fibroblasts 2	SLC2A4RG
0.141516	0.15	0.098	2.71735e-12	Fibroblasts 2	VPS26A
0.141514	0.1	0.059	2.93294e-12	Fibroblasts 2	ZNF521
0.141383	0.058	0.023	2.08749e-22	Fibroblasts 2	CASP1
0.140935	0.11	0.06	1.96589e-18	Fibroblasts 2	SRP54
0.140911	0.386	0.307	2.99208e-08	Fibroblasts 2	DCTN3
0.140821	0.124	0.078	2.94746e-12	Fibroblasts 2	OGFOD3
0.140773	0.105	0.06	9.08863e-15	Fibroblasts 2	C5orf56
0.140639	0.857	0.788	4.81175e-07	Fibroblasts 2	ID3
0.140452	0.165	0.119	4.22133e-07	Fibroblasts 2	IRS2
0.140443	0.209	0.144	1.41807e-12	Fibroblasts 2	PSMA3
0.140424	0.19	0.129	1.7621e-12	Fibroblasts 2	FYN
0.140415	0.225	0.156	1.21132e-13	Fibroblasts 2	LPAR1
0.140216	0.224	0.159	2.65576e-11	Fibroblasts 2	TMEM248
0.139935	0.112	0.06	6.69858e-20	Fibroblasts 2	HSPA2
0.13991	0.188	0.131	4.18087e-11	Fibroblasts 2	RNF115
0.139646	0.929	0.877	2.17834e-14	Fibroblasts 2	UBC
0.139645	0.12	0.065	3.70807e-20	Fibroblasts 2	PYCR1
0.139636	0.127	0.073	2.33375e-18	Fibroblasts 2	ATP6AP1
0.139617	0.088	0.055	6.48619e-08	Fibroblasts 2	VCAM1
0.139471	0.178	0.118	4.62942e-13	Fibroblasts 2	KANK2
0.139466	0.104	0.056	2.09888e-17	Fibroblasts 2	BET1
0.139458	0.109	0.065	2.36623e-13	Fibroblasts 2	DCXR
0.139328	0.113	0.069	3.92608e-12	Fibroblasts 2	KREMEN1
0.139279	0.249	0.182	1.18694e-10	Fibroblasts 2	ITGAE
0.139239	0.091	0.049	1.21188e-15	Fibroblasts 2	HLA-G
0.139178	0.227	0.165	1.07669e-09	Fibroblasts 2	CUEDC2
0.13872	0.182	0.126	3.96132e-11	Fibroblasts 2	GOLGA2
0.138671	0.145	0.091	1.34101e-13	Fibroblasts 2	PDCD10
0.138645	0.128	0.076	1.91272e-15	Fibroblasts 2	SAE1
0.138537	0.199	0.142	1.08572e-09	Fibroblasts 2	FNTA
0.138414	0.071	0.032	1.02427e-19	Fibroblasts 2	PXMP2
0.138323	0.166	0.116	3.86859e-09	Fibroblasts 2	ERI3
0.138299	0.186	0.126	1.9751e-12	Fibroblasts 2	MEA1
0.138252	0.277	0.202	5.06916e-12	Fibroblasts 2	AKR1A1
0.138229	0.086	0.045	1.44218e-16	Fibroblasts 2	ZNF395
0.138186	0.154	0.104	4.21999e-10	Fibroblasts 2	SPATS2L
0.138124	0.183	0.12	3.84857e-14	Fibroblasts 2	PEPD
0.13811	0.257	0.187	9.37273e-12	Fibroblasts 2	TCEAL8
0.138084	0.089	0.049	3.57098e-14	Fibroblasts 2	CYP20A1
0.137972	0.426	0.343	7.46184e-09	Fibroblasts 2	LAMTOR5
0.137891	0.102	0.057	4.32709e-16	Fibroblasts 2	PCNA
0.137813	0.06	0.023	5.33782e-25	Fibroblasts 2	SULF2
0.137806	0.125	0.075	4.59027e-15	Fibroblasts 2	UFSP2
0.137347	0.09	0.047	8.2629e-17	Fibroblasts 2	CPNE2
0.137231	0.067	0.029	4.53492e-21	Fibroblasts 2	CRIM1
0.137156	0.7	0.617	2.7443e-09	Fibroblasts 2	EMP1
0.136911	0.215	0.151	1.32931e-11	Fibroblasts 2	SDF2L1
0.136552	0.866	0.814	4.20747e-11	Fibroblasts 2	PPIA
0.136432	0.157	0.106	1.12686e-10	Fibroblasts 2	MRPS26
0.136268	0.098	0.055	3.2894e-15	Fibroblasts 2	LRRC15
0.136267	0.224	0.16	3.07008e-11	Fibroblasts 2	LAMP2
0.136195	0.297	0.23	2.78735e-08	Fibroblasts 2	PSMB5
0.136086	0.132	0.076	3.72253e-18	Fibroblasts 2	CD97
0.13603	0.2	0.132	1.39261e-15	Fibroblasts 2	CP
0.13588	0.116	0.066	2.08077e-16	Fibroblasts 2	PPA2
0.135805	0.052	0.019	1.19771e-22	Fibroblasts 2	SERTAD4
0.135704	0.751	0.667	3.91792e-10	Fibroblasts 2	SOD1
0.135679	0.18	0.119	6.91137e-14	Fibroblasts 2	COA3
0.135658	0.253	0.185	3.96074e-11	Fibroblasts 2	GRHPR
0.135344	0.12	0.074	2.60704e-12	Fibroblasts 2	MTCH2
0.135197	0.089	0.045	9.08881e-19	Fibroblasts 2	MMP27
0.135106	0.643	0.548	1.55853e-08	Fibroblasts 2	PDLIM2
0.134904	0.053	0.028	7.17186e-09	Fibroblasts 2	FRZB
0.134689	0.313	0.239	1.12685e-09	Fibroblasts 2	CYC1
0.134552	0.243	0.18	2.67846e-09	Fibroblasts 2	RALA
0.13439	0.137	0.086	4.30537e-13	Fibroblasts 2	CREB3L2
0.134368	0.15	0.102	1.43339e-09	Fibroblasts 2	ESF1
0.134363	0.457	0.375	3.13191e-07	Fibroblasts 2	C14orf166
0.134191	0.108	0.063	1.69069e-13	Fibroblasts 2	FNIP1
0.134147	0.334	0.255	1.13445e-10	Fibroblasts 2	PNKD
0.134037	0.342	0.273	2.12406e-06	Fibroblasts 2	STAT3
0.134028	0.149	0.096	2.39196e-12	Fibroblasts 2	DHX29
0.134016	0.221	0.154	1.93154e-12	Fibroblasts 2	C1orf123
0.134005	0.095	0.052	1.21221e-15	Fibroblasts 2	FTO
0.133977	0.086	0.046	1.82789e-15	Fibroblasts 2	TWIST2
0.133853	0.132	0.084	8.29659e-12	Fibroblasts 2	SLC35B2
0.13379	0.148	0.096	2.11235e-12	Fibroblasts 2	TIMMDC1
0.133773	0.394	0.316	6.73381e-08	Fibroblasts 2	AP2S1
0.133718	0.108	0.064	3.9199e-13	Fibroblasts 2	CCAR1
0.133674	0.104	0.057	1.72447e-16	Fibroblasts 2	WBP1L
0.133645	0.097	0.054	1.00016e-14	Fibroblasts 2	DDB2
0.13364	0.14	0.088	2.15983e-13	Fibroblasts 2	JPX
0.133505	0.206	0.144	6.95043e-11	Fibroblasts 2	TECR
0.133495	0.054	0.016	2.53698e-32	Fibroblasts 2	ARSD
0.133302	0.562	0.473	1.05159e-06	Fibroblasts 2	CSTB
0.133243	0.095	0.057	6.89549e-11	Fibroblasts 2	BMI1
0.133236	0.109	0.074	1.58561e-06	Fibroblasts 2	GPX7
0.133168	0.239	0.169	3.33574e-12	Fibroblasts 2	TMEM50B
0.133123	0.192	0.134	6.35811e-11	Fibroblasts 2	NUBP2
0.133086	0.118	0.067	1.40268e-16	Fibroblasts 2	SMARCD2
0.132698	0.166	0.107	5.963e-14	Fibroblasts 2	ITPA
0.132687	0.306	0.229	1.37764e-10	Fibroblasts 2	OS9
0.132663	0.184	0.123	2.28809e-13	Fibroblasts 2	CCDC53
0.132643	0.145	0.094	3.0272e-12	Fibroblasts 2	SRPK2
0.132453	0.094	0.049	2.89983e-18	Fibroblasts 2	MGST2
0.132411	0.199	0.142	3.44106e-09	Fibroblasts 2	MRPL21
0.132386	0.179	0.12	2.03897e-12	Fibroblasts 2	TMEM55A
0.132369	0.077	0.038	2.23345e-17	Fibroblasts 2	PYCR2
0.132266	0.056	0.023	1.27453e-18	Fibroblasts 2	FAH
0.132261	0.084	0.045	1.3343e-14	Fibroblasts 2	NDNL2
0.132258	0.126	0.076	4.56072e-14	Fibroblasts 2	UBE2V2
0.132252	0.229	0.173	1.29385e-07	Fibroblasts 2	UFD1L
0.132013	0.98	0.919	1.3491e-33	Fibroblasts 2	JUNB
0.132007	0.087	0.044	3.89095e-18	Fibroblasts 2	RP11-169K16.9
0.131986	0.183	0.129	9.25728e-10	Fibroblasts 2	MKKS
0.131887	0.06	0.026	8.92285e-18	Fibroblasts 2	TSPAN5
0.131684	0.121	0.076	1.64868e-11	Fibroblasts 2	LARP7
0.131588	0.096	0.057	4.07626e-11	Fibroblasts 2	CYTH3
0.131517	0.206	0.143	7.14168e-12	Fibroblasts 2	LSM1
0.131476	0.158	0.103	2.04324e-12	Fibroblasts 2	PLBD2
0.131464	0.372	0.293	1.40898e-08	Fibroblasts 2	NOP10
0.131461	0.078	0.038	3.15063e-18	Fibroblasts 2	C1QTNF6
0.13136	0.113	0.069	2.88509e-12	Fibroblasts 2	GCC2
0.131334	0.076	0.037	2.0556e-17	Fibroblasts 2	CHST14
0.13109	0.425	0.344	4.80223e-08	Fibroblasts 2	ATP6V1F
0.130954	0.2	0.141	2.21283e-10	Fibroblasts 2	LRRFIP2
0.130891	0.199	0.134	1.00545e-13	Fibroblasts 2	ERP44
0.130522	0.179	0.123	9.92813e-11	Fibroblasts 2	CLTC
0.13026	0.1	0.055	6.76247e-16	Fibroblasts 2	PPP2R4
0.130029	0.189	0.136	6.72296e-09	Fibroblasts 2	PPP1CA
0.129992	0.088	0.046	1.43056e-16	Fibroblasts 2	ALDH7A1
0.129925	0.167	0.108	5.9036e-14	Fibroblasts 2	NFU1
0.129857	0.855	0.81	0.0439169	Fibroblasts 2	ZFP36L2
0.129797	0.314	0.239	2.22656e-09	Fibroblasts 2	PODN
0.129653	0.194	0.138	1.61315e-09	Fibroblasts 2	SREK1
0.129541	0.101	0.061	1.46068e-10	Fibroblasts 2	PSMB10
0.129358	0.216	0.155	2.17007e-10	Fibroblasts 2	CDKN1C
0.129351	0.188	0.13	6.34043e-11	Fibroblasts 2	SMAP1
0.129323	0.65	0.578	2.19053e-06	Fibroblasts 2	TUBA1A
0.129293	0.406	0.327	1.33982e-07	Fibroblasts 2	UQCR10
0.1292	0.188	0.128	9.99244e-12	Fibroblasts 2	PER1
0.129089	0.32	0.243	1.04953e-09	Fibroblasts 2	ETFB
0.128932	0.108	0.059	1.09562e-17	Fibroblasts 2	IRAK1
0.128882	0.66	0.577	7.57504e-07	Fibroblasts 2	ARL6IP4
0.128804	0.18	0.12	1.31415e-12	Fibroblasts 2	NRBP1
0.128652	0.341	0.264	1.33334e-08	Fibroblasts 2	MRPL41
0.128595	0.183	0.129	1.27222e-09	Fibroblasts 2	NUDT1
0.128561	0.133	0.083	3.68458e-13	Fibroblasts 2	EIF2AK4
0.128303	0.414	0.329	6.0187e-09	Fibroblasts 2	RNF7
0.128059	0.075	0.036	2.51688e-18	Fibroblasts 2	SDAD1
0.127947	0.347	0.27	8.67605e-09	Fibroblasts 2	SAT2
0.127926	0.719	0.642	6.70821e-06	Fibroblasts 2	ALDOA
0.127795	0.096	0.054	2.32132e-14	Fibroblasts 2	RARS
0.127701	0.213	0.152	8.71001e-10	Fibroblasts 2	WDR45
0.127442	0.109	0.065	2.51174e-13	Fibroblasts 2	AGA
0.127399	0.131	0.081	1.04609e-12	Fibroblasts 2	PAPSS1
0.127266	0.106	0.063	1.38491e-12	Fibroblasts 2	YIF1B
0.127031	0.211	0.145	1.02718e-12	Fibroblasts 2	GLO1
0.126881	0.112	0.066	1.12846e-13	Fibroblasts 2	GALK1
0.126787	0.715	0.64	9.93923e-08	Fibroblasts 2	PCOLCE
0.126714	0.146	0.099	1.58785e-09	Fibroblasts 2	HOOK3
0.126672	0.275	0.204	6.85669e-10	Fibroblasts 2	NDUFV1
0.126646	0.271	0.209	2.07371e-07	Fibroblasts 2	PMVK
0.126507	0.159	0.105	1.33373e-11	Fibroblasts 2	EMC3
0.126417	0.122	0.074	7.90912e-14	Fibroblasts 2	SNAPIN
0.126385	0.077	0.043	7.98127e-11	Fibroblasts 2	EMC2
0.126304	0.111	0.068	1.44696e-11	Fibroblasts 2	LARS
0.126118	0.414	0.337	2.27383e-07	Fibroblasts 2	PSMB7
0.126008	0.134	0.086	3.63384e-11	Fibroblasts 2	UBE2F
0.125869	0.146	0.093	4.83734e-13	Fibroblasts 2	TBX18
0.12581	0.291	0.221	1.26542e-08	Fibroblasts 2	AKR1C3
0.125765	0.246	0.185	4.00388e-08	Fibroblasts 2	PDLIM4
0.125675	0.173	0.124	5.92344e-08	Fibroblasts 2	U2SURP
0.125674	0.13	0.084	1.71724e-10	Fibroblasts 2	CHCHD3
0.125671	0.222	0.153	1.07602e-12	Fibroblasts 2	ECHS1
0.125504	0.147	0.094	1.94452e-12	Fibroblasts 2	MRPL2
0.125425	0.102	0.067	1.68853e-07	Fibroblasts 2	NUAK1
0.125382	0.081	0.048	5.93455e-09	Fibroblasts 2	PMAIP1
0.125333	0.101	0.055	4.33703e-16	Fibroblasts 2	SGCD
0.125303	0.087	0.047	1.01009e-14	Fibroblasts 2	ATPAF1
0.125205	0.157	0.112	6.49932e-07	Fibroblasts 2	ZCCHC24
0.125191	0.223	0.166	6.65436e-08	Fibroblasts 2	DCTD
0.125167	0.091	0.051	7.41147e-13	Fibroblasts 2	PRRC1
0.125096	0.128	0.082	1.66612e-11	Fibroblasts 2	MAN1A2
0.125039	0.169	0.117	3.30369e-09	Fibroblasts 2	TMEM9B
0.12472	0.163	0.11	2.15793e-10	Fibroblasts 2	SWI5
0.124594	0.208	0.145	3.24144e-11	Fibroblasts 2	PSMF1
0.124592	0.192	0.14	6.52206e-08	Fibroblasts 2	FBXW5
0.124468	0.188	0.132	8.7866e-10	Fibroblasts 2	PSMC1
0.124433	0.214	0.158	4.00545e-08	Fibroblasts 2	MRPL52
0.12442	0.261	0.196	1.51326e-08	Fibroblasts 2	RAB11A
0.124372	0.184	0.133	8.1824e-08	Fibroblasts 2	RRAGA
0.124372	0.249	0.184	1.43067e-09	Fibroblasts 2	AIDA
0.12406	0.216	0.161	9.34808e-08	Fibroblasts 2	NAA10
0.123985	0.089	0.046	1.55072e-17	Fibroblasts 2	COMTD1
0.123958	0.251	0.183	2.30198e-10	Fibroblasts 2	RALBP1
0.123907	0.295	0.222	3.39386e-09	Fibroblasts 2	DNAJC19
0.12379	0.091	0.051	4.53617e-13	Fibroblasts 2	PHLDB2
0.123767	0.092	0.054	7.64837e-11	Fibroblasts 2	ZNF280D
0.123761	0.104	0.065	1.74105e-09	Fibroblasts 2	LIPA
0.123739	0.183	0.128	4.73121e-10	Fibroblasts 2	HIST1H2BK
0.123685	0.15	0.098	7.58429e-12	Fibroblasts 2	TMEM261
0.123659	0.105	0.061	2.70489e-13	Fibroblasts 2	CDC123
0.123505	0.493	0.404	2.75331e-07	Fibroblasts 2	TMBIM6
0.123376	0.052	0.02	4.47726e-20	Fibroblasts 2	ZMYND8
0.123327	0.237	0.169	1.88492e-11	Fibroblasts 2	ACADVL
0.12328	0.357	0.282	1.17257e-07	Fibroblasts 2	TMEM66
0.123266	0.051	0.019	4.90112e-22	Fibroblasts 2	GRIA3
0.123134	0.234	0.176	2.46207e-07	Fibroblasts 2	RAB6A
0.123008	0.267	0.202	4.53258e-08	Fibroblasts 2	LAMTOR2
0.122949	0.108	0.066	2.01832e-11	Fibroblasts 2	MRPL13
0.122912	0.332	0.257	1.45375e-08	Fibroblasts 2	MRPL20
0.122858	0.096	0.053	9.23477e-15	Fibroblasts 2	TRPS1
0.122751	0.055	0.018	1.27924e-28	Fibroblasts 2	FOXD1
0.122686	0.135	0.085	2.14497e-12	Fibroblasts 2	DESI2
0.122638	0.198	0.143	3.9266e-08	Fibroblasts 2	NUDCD2
0.1226	0.541	0.454	1.88097e-06	Fibroblasts 2	C19orf53
0.122593	0.219	0.157	8.36991e-10	Fibroblasts 2	AMOTL2
0.122568	0.191	0.129	3.59891e-12	Fibroblasts 2	PHIP
0.122494	0.129	0.085	4.7181e-09	Fibroblasts 2	ZNF292
0.122403	0.102	0.056	1.47115e-16	Fibroblasts 2	PGF
0.122121	0.909	0.853	8.90459e-09	Fibroblasts 2	RBM3
0.122076	0.132	0.089	3.72738e-08	Fibroblasts 2	CCBE1
0.122069	0.205	0.152	2.51825e-07	Fibroblasts 2	SNRPD3
0.122048	0.229	0.173	4.56178e-07	Fibroblasts 2	DGCR6L
0.122038	0.176	0.123	1.81153e-09	Fibroblasts 2	GLIPR2
0.121925	0.37	0.285	1.01441e-09	Fibroblasts 2	NFKBIZ
0.121852	0.235	0.177	2.08991e-07	Fibroblasts 2	FIBP
0.121825	0.286	0.226	6.97699e-06	Fibroblasts 2	NDUFAB1
0.12176	0.493	0.401	1.01716e-07	Fibroblasts 2	VAMP2
0.121759	0.189	0.133	6.48925e-10	Fibroblasts 2	SEC23A
0.121609	0.108	0.068	1.45989e-09	Fibroblasts 2	EXTL2
0.121591	0.545	0.446	1.14324e-08	Fibroblasts 2	NDUFB4
0.121551	0.271	0.203	5.71546e-09	Fibroblasts 2	ENSA
0.121507	0.093	0.055	2.78403e-10	Fibroblasts 2	FHL3
0.121354	0.884	0.826	1.177e-08	Fibroblasts 2	CHCHD2
0.121347	0.247	0.178	1.14573e-10	Fibroblasts 2	GNG12
0.121343	0.174	0.119	8.05416e-11	Fibroblasts 2	HOXA10
0.121316	0.726	0.663	8.42077e-05	Fibroblasts 2	C1R
0.121309	0.058	0.026	2.87111e-15	Fibroblasts 2	ADAMTS9
0.121303	0.161	0.112	2.00041e-08	Fibroblasts 2	CORO1C
0.121264	0.097	0.055	2.60726e-13	Fibroblasts 2	AP2A2
0.121244	0.096	0.056	9.49299e-12	Fibroblasts 2	APBB2
0.121119	0.131	0.083	2.49868e-11	Fibroblasts 2	SHISA4
0.121061	0.164	0.108	2.60909e-12	Fibroblasts 2	RILPL2
0.120905	0.057	0.023	7.90039e-21	Fibroblasts 2	SERPINI1
0.120517	0.203	0.143	1.15733e-10	Fibroblasts 2	PJA2
0.12036	0.687	0.631	0.00437018	Fibroblasts 2	TIMP3
0.120283	0.227	0.167	1.6473e-08	Fibroblasts 2	SFT2D1
0.120222	0.316	0.247	2.79192e-07	Fibroblasts 2	LSM5
0.12022	0.157	0.11	3.44324e-08	Fibroblasts 2	PFDN1
0.120125	0.073	0.037	8.92485e-15	Fibroblasts 2	ITGA1
0.119647	0.117	0.073	1.67808e-11	Fibroblasts 2	MRPS14
0.119619	0.174	0.124	3.88214e-08	Fibroblasts 2	RAB14
0.119618	0.176	0.117	1.67461e-12	Fibroblasts 2	SPTSSA
0.11958	0.168	0.116	4.71681e-09	Fibroblasts 2	ATXN10
0.119565	0.124	0.077	1.18116e-11	Fibroblasts 2	ECHDC2
0.119511	0.078	0.043	1.39726e-11	Fibroblasts 2	STEAP2
0.119385	0.088	0.048	2.46139e-14	Fibroblasts 2	MRPL15
0.119347	0.072	0.04	4.39711e-11	Fibroblasts 2	CASK
0.119334	0.221	0.164	1.31605e-07	Fibroblasts 2	RSF1
0.119256	0.099	0.058	4.37219e-12	Fibroblasts 2	RPL39L
0.119243	0.117	0.075	2.32182e-09	Fibroblasts 2	FAM173A
0.119125	0.382	0.305	9.62175e-08	Fibroblasts 2	SLIRP
0.119039	0.134	0.091	3.02305e-08	Fibroblasts 2	DBNL
0.11903	0.546	0.455	1.89301e-07	Fibroblasts 2	VKORC1
0.119019	0.222	0.164	2.69067e-08	Fibroblasts 2	CKAP4
0.118999	0.128	0.083	1.51536e-09	Fibroblasts 2	RNF146
0.118993	0.137	0.09	1.51497e-10	Fibroblasts 2	EBP
0.118984	0.178	0.126	9.61388e-09	Fibroblasts 2	KRCC1
0.118878	0.193	0.137	1.30995e-09	Fibroblasts 2	SKI
0.118777	0.068	0.031	2.59507e-19	Fibroblasts 2	C1orf51
0.118774	0.223	0.171	7.69863e-06	Fibroblasts 2	HDAC2
0.118766	0.202	0.14	2.19638e-11	Fibroblasts 2	CERS2
0.118686	0.232	0.166	8.86305e-11	Fibroblasts 2	STMN3
0.118593	0.215	0.161	4.24465e-07	Fibroblasts 2	RBMS3
0.118588	0.505	0.414	1.92567e-07	Fibroblasts 2	CUTA
0.118512	0.13	0.086	2.82527e-09	Fibroblasts 2	NARS
0.118507	0.247	0.191	3.75836e-06	Fibroblasts 2	DDOST
0.118219	0.223	0.167	2.83315e-07	Fibroblasts 2	H1F0
0.118213	0.144	0.101	5.83489e-07	Fibroblasts 2	LYRM5
0.118207	0.241	0.182	3.53079e-07	Fibroblasts 2	AHNAK2
0.118172	0.195	0.146	5.49021e-06	Fibroblasts 2	RAB18
0.118114	0.185	0.13	3.18799e-09	Fibroblasts 2	GOPC
0.118105	0.335	0.263	3.26973e-07	Fibroblasts 2	ANXA11
0.118074	0.126	0.08	4.21949e-11	Fibroblasts 2	TWF1
0.11807	0.452	0.367	2.26171e-07	Fibroblasts 2	IFI27L2
0.118038	0.732	0.655	5.91962e-06	Fibroblasts 2	PPDPF
0.118022	0.58	0.482	2.0329e-08	Fibroblasts 2	NDUFA1
0.117948	0.072	0.039	5.83863e-12	Fibroblasts 2	PTGER2
0.117945	0.06	0.03	2.01467e-11	Fibroblasts 2	ETV5
0.117743	0.155	0.106	4.63839e-09	Fibroblasts 2	C4orf27
0.117711	0.151	0.095	7.61256e-14	Fibroblasts 2	SLC35B1
0.117711	0.539	0.466	0.00971611	Fibroblasts 2	GLUL
0.117685	1	1	2.02065e-20	Fibroblasts 2	FTH1
0.117669	0.09	0.047	5.05724e-17	Fibroblasts 2	ENG
0.117538	0.19	0.133	1.08428e-09	Fibroblasts 2	ZFAND6
0.117497	0.131	0.084	1.0498e-10	Fibroblasts 2	TXNDC12
0.117491	0.097	0.061	3.09526e-08	Fibroblasts 2	TMEM204
0.117428	0.167	0.112	5.20056e-11	Fibroblasts 2	DPM1
0.117109	0.297	0.228	4.17454e-08	Fibroblasts 2	MPC1
0.117098	0.086	0.048	1.57272e-12	Fibroblasts 2	STAT1
0.116924	0.167	0.116	4.98047e-09	Fibroblasts 2	GTF2I
0.116883	0.105	0.063	6.31945e-12	Fibroblasts 2	TMEM214
0.116851	0.159	0.108	1.59329e-09	Fibroblasts 2	CCDC115
0.116773	0.134	0.088	1.78218e-09	Fibroblasts 2	C1D
0.116737	0.109	0.066	6.97634e-12	Fibroblasts 2	C14orf132
0.116688	0.128	0.084	2.09883e-09	Fibroblasts 2	TNPO1
0.116637	0.165	0.116	2.07523e-08	Fibroblasts 2	GS1-251I9.4
0.116605	0.377	0.303	1.68151e-06	Fibroblasts 2	ANKRD12
0.116583	0.339	0.274	1.34666e-05	Fibroblasts 2	TAX1BP3
0.116476	0.111	0.07	1.92583e-09	Fibroblasts 2	PGM1
0.116428	0.12	0.075	2.38916e-11	Fibroblasts 2	LYPLAL1
0.116387	0.171	0.114	2.55629e-11	Fibroblasts 2	CAT
0.116353	0.073	0.039	1.62854e-12	Fibroblasts 2	UBLCP1
0.116034	0.176	0.115	1.60275e-13	Fibroblasts 2	PSMB2
0.115983	0.116	0.072	2.40449e-11	Fibroblasts 2	CHD6
0.115941	0.202	0.143	1.57573e-09	Fibroblasts 2	CISD3
0.115918	0.594	0.506	2.4222e-07	Fibroblasts 2	BSG
0.115843	0.394	0.323	0.000113365	Fibroblasts 2	CRTAP
0.115815	0.094	0.052	1.29082e-14	Fibroblasts 2	CPD
0.115734	0.259	0.194	1.7485e-08	Fibroblasts 2	MPHOSPH8
0.115646	0.105	0.068	8.13049e-08	Fibroblasts 2	PTPRG
0.115575	0.548	0.466	8.27157e-06	Fibroblasts 2	FIS1
0.115544	0.058	0.028	1.69934e-13	Fibroblasts 2	MLLT3
0.115485	0.136	0.092	1.4018e-08	Fibroblasts 2	DERL2
0.115469	0.224	0.165	4.00164e-08	Fibroblasts 2	RBFOX2
0.115346	0.218	0.164	5.66542e-07	Fibroblasts 2	SNX17
0.115299	0.281	0.221	9.74348e-06	Fibroblasts 2	PTPRS
0.115277	0.153	0.112	1.65859e-05	Fibroblasts 2	YPEL2
0.114882	0.514	0.425	1.30531e-06	Fibroblasts 2	MYEOV2
0.114852	0.064	0.033	1.41142e-11	Fibroblasts 2	PTBP2
0.114843	0.089	0.053	1.70702e-09	Fibroblasts 2	RNF217
0.11478	0.144	0.098	1.68567e-08	Fibroblasts 2	CHST12
0.114677	0.111	0.067	1.11437e-11	Fibroblasts 2	RAB40B
0.114505	0.129	0.082	4.34862e-11	Fibroblasts 2	PEF1
0.114358	0.195	0.141	7.45856e-08	Fibroblasts 2	PFDN4
0.11434	0.062	0.03	1.18972e-13	Fibroblasts 2	HEATR5A
0.114332	0.274	0.212	5.83978e-07	Fibroblasts 2	ILK
0.114301	0.135	0.087	4.08169e-11	Fibroblasts 2	ARL16
0.114273	0.536	0.46	6.13008e-05	Fibroblasts 2	XBP1
0.114242	0.173	0.124	2.24889e-07	Fibroblasts 2	BDH2
0.114202	0.096	0.055	1.48466e-13	Fibroblasts 2	PTH1R
0.114088	0.344	0.274	7.7565e-07	Fibroblasts 2	ZNF428
0.11406	0.122	0.082	1.64763e-07	Fibroblasts 2	PLGRKT
0.114031	0.057	0.025	4.68375e-16	Fibroblasts 2	NEXN
0.113845	0.074	0.039	3.32475e-13	Fibroblasts 2	NIPSNAP3A
0.113721	0.111	0.069	4.49253e-11	Fibroblasts 2	PDZD11
0.113682	0.571	0.483	1.09525e-05	Fibroblasts 2	TRMT112
0.113667	0.263	0.199	9.30209e-08	Fibroblasts 2	COX16
0.11366	0.31	0.246	3.75313e-06	Fibroblasts 2	TMEM147
0.113574	0.078	0.045	2.36889e-10	Fibroblasts 2	AGGF1
0.113566	0.145	0.098	2.39333e-09	Fibroblasts 2	TMEM106B
0.113486	0.055	0.022	6.67792e-21	Fibroblasts 2	FGD4
0.113399	0.263	0.203	1.78715e-06	Fibroblasts 2	CHMP3
0.113343	0.223	0.167	3.56488e-07	Fibroblasts 2	PRR13
0.113284	0.405	0.321	1.69612e-07	Fibroblasts 2	SRI
0.113169	1	1	5.17147e-17	Fibroblasts 2	FTL
0.113037	0.101	0.061	3.28219e-10	Fibroblasts 2	SH3YL1
0.112957	0.122	0.08	9.4356e-09	Fibroblasts 2	TMEM141
0.112865	0.129	0.09	1.56196e-06	Fibroblasts 2	ELAVL1
0.112813	0.131	0.086	2.52339e-09	Fibroblasts 2	BAIAP2
0.112802	0.108	0.066	9.30365e-11	Fibroblasts 2	LYPLA1
0.112405	0.173	0.123	1.3967e-07	Fibroblasts 2	EHD2
0.112394	0.121	0.081	2.03214e-07	Fibroblasts 2	SFXN3
0.112299	0.078	0.043	5.34209e-12	Fibroblasts 2	XXYLT1
0.112234	0.239	0.181	3.81165e-07	Fibroblasts 2	SURF1
0.11207	0.095	0.055	6.60685e-12	Fibroblasts 2	PLOD1
0.111977	0.109	0.069	6.22604e-09	Fibroblasts 2	MIA3
0.111903	0.285	0.214	2.06056e-09	Fibroblasts 2	UBE2L3
0.111883	0.115	0.071	1.79762e-11	Fibroblasts 2	SUMF1
0.111866	0.092	0.049	1.82697e-15	Fibroblasts 2	SLC6A6
0.111529	0.149	0.097	1.40889e-11	Fibroblasts 2	MRPL3
0.111299	0.144	0.094	5.32075e-11	Fibroblasts 2	MRPS7
0.111237	0.208	0.152	5.95171e-08	Fibroblasts 2	GOLGA7
0.111104	0.079	0.048	3.56816e-08	Fibroblasts 2	STAT2
0.111051	0.192	0.136	5.82663e-09	Fibroblasts 2	STK24
0.111043	0.227	0.166	1.79423e-08	Fibroblasts 2	CHD9
0.110996	0.107	0.067	6.99263e-10	Fibroblasts 2	MCEE
0.110842	0.125	0.081	2.45151e-10	Fibroblasts 2	SCAMP2
0.110739	0.084	0.048	1.23695e-10	Fibroblasts 2	IFT43
0.110678	0.094	0.054	1.11856e-12	Fibroblasts 2	CETN2
0.110571	0.096	0.061	2.47684e-08	Fibroblasts 2	WDR41
0.110515	0.118	0.074	1.53588e-10	Fibroblasts 2	CYB5R1
0.110489	0.238	0.182	5.26904e-06	Fibroblasts 2	MTIF3
0.110447	0.139	0.097	8.46794e-07	Fibroblasts 2	CD46
0.110374	0.229	0.17	4.38193e-08	Fibroblasts 2	AUP1
0.110369	0.139	0.095	8.39019e-08	Fibroblasts 2	CNTFR
0.110365	0.099	0.062	1.04239e-08	Fibroblasts 2	SNAP23
0.110327	0.17	0.122	2.08676e-07	Fibroblasts 2	XRN2
0.110249	0.066	0.029	2.02314e-19	Fibroblasts 2	PRUNE2
0.110241	0.1	0.064	5.54583e-08	Fibroblasts 2	NSMCE4A
0.110079	0.119	0.079	5.22589e-08	Fibroblasts 2	MAGEF1
0.110003	0.076	0.042	2.10753e-11	Fibroblasts 2	TMEM223
0.109986	0.066	0.03	6.6512e-18	Fibroblasts 2	TTC39B
0.109873	0.194	0.132	6.35794e-12	Fibroblasts 2	MESDC2
0.109853	0.137	0.087	1.92079e-11	Fibroblasts 2	GORASP2
0.10974	0.331	0.255	1.82442e-08	Fibroblasts 2	NDUFV2
0.109572	0.121	0.078	8.18407e-10	Fibroblasts 2	USP8
0.109564	0.099	0.056	2.94559e-14	Fibroblasts 2	SRPR
0.109554	0.088	0.052	7.99555e-10	Fibroblasts 2	ZKSCAN1
0.109505	0.113	0.074	6.49814e-08	Fibroblasts 2	LEPRE1
0.109433	0.167	0.118	4.7988e-08	Fibroblasts 2	PRAF2
0.109263	0.077	0.041	1.57112e-12	Fibroblasts 2	DYRK4
0.109253	0.29	0.228	7.37517e-06	Fibroblasts 2	CSNK1A1
0.109054	0.102	0.063	7.72145e-10	Fibroblasts 2	MORN2
0.109015	0.264	0.201	2.53712e-07	Fibroblasts 2	WWTR1
0.10894	0.109	0.069	4.92662e-09	Fibroblasts 2	COA5
0.108929	0.088	0.053	6.6376e-09	Fibroblasts 2	BACE1
0.108894	0.261	0.194	1.39773e-08	Fibroblasts 2	AKR1B1
0.108834	0.111	0.072	3.78872e-08	Fibroblasts 2	TMEM167B
0.108761	0.174	0.123	4.31737e-08	Fibroblasts 2	PSMG3
0.10874	0.137	0.098	1.07206e-05	Fibroblasts 2	THOC2
0.108635	0.074	0.039	3.18345e-13	Fibroblasts 2	HSD17B14
0.108596	0.114	0.079	1.32301e-05	Fibroblasts 2	ATXN1
0.108553	0.274	0.209	2.01852e-07	Fibroblasts 2	NDUFB5
0.108504	0.182	0.127	2.15602e-09	Fibroblasts 2	AGTRAP
0.108492	0.142	0.101	4.07548e-06	Fibroblasts 2	SNHG9
0.10849	0.116	0.074	4.5003e-10	Fibroblasts 2	SELENBP1
0.108439	0.067	0.033	8.86512e-14	Fibroblasts 2	MOB3B
0.108361	0.156	0.107	1.14879e-08	Fibroblasts 2	DDX1
0.10834	0.165	0.119	5.86787e-07	Fibroblasts 2	SSC5D
0.108321	0.176	0.124	6.90444e-09	Fibroblasts 2	TEN1
0.108253	0.083	0.045	1.08525e-13	Fibroblasts 2	IRX5
0.108251	0.21	0.159	4.09053e-06	Fibroblasts 2	HAX1
0.108223	0.308	0.239	5.37648e-07	Fibroblasts 2	NDUFS7
0.10821	0.181	0.134	7.4508e-06	Fibroblasts 2	CNN2
0.108104	0.211	0.153	3.5788e-08	Fibroblasts 2	METTL5
0.108081	0.21	0.16	1.1423e-05	Fibroblasts 2	PSME2
0.108076	0.092	0.054	3.41129e-11	Fibroblasts 2	PSMD1
0.108051	0.268	0.204	2.6059e-07	Fibroblasts 2	PPP2R1A
0.108014	0.113	0.072	7.14363e-10	Fibroblasts 2	AP006222.2
0.107968	0.066	0.033	4.85697e-13	Fibroblasts 2	IFI44
0.107696	0.14	0.094	2.65106e-09	Fibroblasts 2	UBR4
0.107562	0.12	0.079	2.98862e-08	Fibroblasts 2	UBAC2
0.1075	0.19	0.141	2.14188e-06	Fibroblasts 2	ACAT1
0.107464	0.093	0.056	3.46642e-10	Fibroblasts 2	JKAMP
0.107441	0.116	0.08	5.22631e-06	Fibroblasts 2	EFCAB14
0.107392	0.298	0.241	0.000273311	Fibroblasts 2	LINC00152
0.10737	0.165	0.112	2.14605e-10	Fibroblasts 2	SUCLG1
0.107341	0.113	0.072	1.13163e-09	Fibroblasts 2	ECHDC1
0.107271	0.098	0.062	2.69161e-08	Fibroblasts 2	PHF20
0.107167	0.247	0.185	7.11804e-08	Fibroblasts 2	IDS
0.107099	0.313	0.249	2.12953e-05	Fibroblasts 2	RAB5C
0.10696	0.57	0.483	2.0632e-07	Fibroblasts 2	NDFIP1
0.106954	0.1	0.07	0.000397597	Fibroblasts 2	LDLR
0.106924	0.09	0.056	1.60214e-08	Fibroblasts 2	FKBP5
0.106913	0.621	0.528	2.46937e-08	Fibroblasts 2	CRABP2
0.106753	0.232	0.178	1.11497e-05	Fibroblasts 2	MRPS15
0.106732	0.052	0.022	5.72848e-17	Fibroblasts 2	MTHFD1L
0.106516	0.193	0.147	9.42496e-05	Fibroblasts 2	DNAJB11
0.106417	0.223	0.181	0.0475861	Fibroblasts 2	MIR4435-1HG
0.106359	0.057	0.029	6.91052e-11	Fibroblasts 2	ZNHIT6
0.10625	0.139	0.093	5.68255e-09	Fibroblasts 2	RAB22A
0.106237	0.145	0.099	1.1529e-08	Fibroblasts 2	OSR1
0.106224	0.139	0.092	3.7484e-10	Fibroblasts 2	EAPP
0.106186	0.152	0.106	6.14903e-08	Fibroblasts 2	NDUFA8
0.106152	0.189	0.133	4.22772e-09	Fibroblasts 2	UBBP4
0.105916	0.143	0.093	3.9735e-11	Fibroblasts 2	COMMD7
0.105904	0.14	0.094	6.52527e-09	Fibroblasts 2	GYG1
0.105845	0.162	0.115	2.10945e-07	Fibroblasts 2	CORO1B
0.105767	0.07	0.038	7.60533e-11	Fibroblasts 2	PUS7L
0.105766	0.103	0.068	8.96737e-07	Fibroblasts 2	RCAN2
0.105765	0.109	0.071	3.54406e-08	Fibroblasts 2	NUDT22
0.105724	0.131	0.093	2.93651e-05	Fibroblasts 2	ABI2
0.105575	0.428	0.349	1.35742e-06	Fibroblasts 2	COX7A2L
0.105545	0.174	0.128	7.07178e-06	Fibroblasts 2	CRELD2
0.105347	0.102	0.063	1.16539e-09	Fibroblasts 2	ZNF385D
0.105282	0.108	0.068	4.0143e-09	Fibroblasts 2	GLOD4
0.105013	0.103	0.064	2.812e-09	Fibroblasts 2	EFS
0.105002	0.108	0.069	1.81767e-08	Fibroblasts 2	PPIE
0.104812	0.201	0.151	3.78971e-06	Fibroblasts 2	NQO2
0.104756	0.074	0.042	7.95932e-10	Fibroblasts 2	FH
0.1045	0.15	0.104	8.06378e-08	Fibroblasts 2	PLEKHA5
0.104483	0.194	0.147	2.61187e-05	Fibroblasts 2	IFT20
0.104381	0.074	0.041	9.43797e-11	Fibroblasts 2	KIFC3
0.104285	0.223	0.173	8.09721e-05	Fibroblasts 2	EIF2S2
0.104268	0.111	0.072	1.98069e-08	Fibroblasts 2	RFC1
0.104251	0.145	0.099	3.16127e-08	Fibroblasts 2	YIPF4
0.104218	0.18	0.129	1.59783e-07	Fibroblasts 2	DNPH1
0.104084	0.17	0.125	1.34593e-05	Fibroblasts 2	C21orf2
0.104075	0.154	0.111	3.37624e-06	Fibroblasts 2	TPGS2
0.104037	0.175	0.126	6.13986e-07	Fibroblasts 2	PSMA5
0.104012	0.134	0.091	8.70058e-08	Fibroblasts 2	AMZ2
0.10401	0.083	0.046	8.91435e-12	Fibroblasts 2	UBL4A
0.103784	0.122	0.083	6.26128e-07	Fibroblasts 2	MYH9
0.103736	0.06	0.03	4.66513e-12	Fibroblasts 2	MTR
0.103674	0.117	0.075	2.06693e-09	Fibroblasts 2	COPB1
0.10346	0.092	0.058	2.05496e-07	Fibroblasts 2	RCAN1
0.103323	0.324	0.262	0.000170574	Fibroblasts 2	POLR2E
0.103214	0.094	0.06	6.26971e-07	Fibroblasts 2	SLC52A2
0.103156	0.314	0.249	4.13318e-06	Fibroblasts 2	ATP6V0B
0.103151	0.098	0.062	1.65559e-08	Fibroblasts 2	BRE
0.103117	0.106	0.067	2.41168e-08	Fibroblasts 2	CYHR1
0.103108	0.121	0.084	7.04534e-06	Fibroblasts 2	SSSCA1
0.10309	0.148	0.102	3.12957e-08	Fibroblasts 2	ZRANB2
0.103065	0.214	0.168	0.000311815	Fibroblasts 2	CBX3
0.103022	0.088	0.057	6.50899e-06	Fibroblasts 2	PDXK
0.102748	0.094	0.06	1.21843e-07	Fibroblasts 2	NEMF
0.102747	0.123	0.084	7.41569e-07	Fibroblasts 2	C3orf14
0.102658	0.071	0.04	3.09433e-09	Fibroblasts 2	RDH11
0.102605	0.135	0.09	3.65715e-09	Fibroblasts 2	THBS3
0.102534	0.071	0.036	3.94681e-14	Fibroblasts 2	BCAR1
0.102428	0.081	0.044	4.83063e-12	Fibroblasts 2	FUT8
0.102381	0.135	0.096	2.02709e-05	Fibroblasts 2	PARL
0.102289	0.152	0.109	3.53371e-06	Fibroblasts 2	ERGIC2
0.10213	0.099	0.063	4.31213e-08	Fibroblasts 2	FAM104B
0.102127	0.066	0.041	1.61141e-05	Fibroblasts 2	MVD
0.101932	0.092	0.055	6.06918e-10	Fibroblasts 2	HIATL1
0.101912	0.18	0.128	6.01765e-08	Fibroblasts 2	MVB12A
0.101882	0.102	0.065	7.73532e-08	Fibroblasts 2	LRIG1
0.101734	0.087	0.055	1.47384e-07	Fibroblasts 2	LRP11
0.101622	0.12	0.08	1.2529e-07	Fibroblasts 2	CFLAR
0.101546	0.161	0.116	2.88829e-06	Fibroblasts 2	SDHB
0.101474	0.575	0.492	0.000154585	Fibroblasts 2	JTB
0.101354	0.085	0.048	9.30069e-12	Fibroblasts 2	DOCK9
0.10123	0.077	0.048	2.66645e-06	Fibroblasts 2	PRKACA
0.101209	0.122	0.08	7.44628e-09	Fibroblasts 2	PPT1
0.101165	0.114	0.078	4.21101e-06	Fibroblasts 2	MRPS11
0.101107	0.122	0.084	1.25719e-06	Fibroblasts 2	GLI3
0.101092	0.076	0.039	9.88502e-15	Fibroblasts 2	CTC-503J8.6
0.101076	0.431	0.354	1.18753e-05	Fibroblasts 2	CD151
0.101045	0.071	0.038	2.14782e-11	Fibroblasts 2	OCEL1
0.100847	0.096	0.053	9.09177e-14	Fibroblasts 2	PPIH
0.100809	0.089	0.052	5.72583e-11	Fibroblasts 2	GTF2F2
0.100776	0.071	0.042	3.85589e-07	Fibroblasts 2	FAM195A
0.100731	0.092	0.056	8.61785e-09	Fibroblasts 2	MYO6
0.100727	0.147	0.104	1.30224e-06	Fibroblasts 2	PRMT2
0.100496	0.19	0.144	4.3426e-05	Fibroblasts 2	TADA3
0.100448	0.529	0.459	0.00312483	Fibroblasts 2	AP3S1
0.100358	0.168	0.12	3.7008e-07	Fibroblasts 2	NUDT3
0.100358	0.098	0.06	1.43424e-09	Fibroblasts 2	TPP1
0.100318	0.89	0.837	1.39509e-05	Fibroblasts 2	TMA7
0.100208	0.144	0.102	1.45803e-06	Fibroblasts 2	GBAS
0.100178	0.172	0.126	2.70067e-06	Fibroblasts 2	ADIPOR1

## Sheet: young population3
young population 3
log2FC	pct.1	pct.2	p-value	cluster	gene
3.00798	0.791	0.23	0	Fibroblasts 3	APOE
2.39517	0.152	0.027	1.46115e-231	Fibroblasts 3	CCL19
2.39039	0.768	0.413	0	Fibroblasts 3	CXCL2
2.25142	0.454	0.169	0	Fibroblasts 3	CXCL3
2.03034	0.333	0.025	0	Fibroblasts 3	APOC1
1.94547	0.307	0.085	0	Fibroblasts 3	CXCL1
1.87766	0.842	0.559	0	Fibroblasts 3	CCL2
1.52638	0.925	0.776	0	Fibroblasts 3	IGFBP7
1.22509	0.219	0.03	0	Fibroblasts 3	STMN2
1.20435	0.906	0.733	0	Fibroblasts 3	CXCL12
1.16486	0.882	0.784	2.47328e-289	Fibroblasts 3	APOD
1.14722	0.193	0.009	0	Fibroblasts 3	C7
1.12217	0.413	0.167	0	Fibroblasts 3	C3
1.10519	0.839	0.655	0	Fibroblasts 3	SOD2
1.08602	0.404	0.214	2.49063e-194	Fibroblasts 3	CYP1B1
1.08056	0.22	0.083	1.50509e-151	Fibroblasts 3	PLA2G2A
0.995446	0.265	0.108	9.93289e-178	Fibroblasts 3	IL6
0.988771	0.631	0.41	8.15528e-277	Fibroblasts 3	GEM
0.959131	0.546	0.251	0	Fibroblasts 3	RARRES2
0.930881	0.566	0.405	8.25141e-148	Fibroblasts 3	RGS16
0.89821	0.61	0.417	4.04799e-232	Fibroblasts 3	IRF1
0.890445	0.448	0.258	6.34498e-182	Fibroblasts 3	C11orf96
0.869078	0.308	0.178	5.09975e-103	Fibroblasts 3	IGFBP3
0.865982	0.188	0.026	0	Fibroblasts 3	IGF2
0.845125	0.942	0.812	0	Fibroblasts 3	NFKBIA
0.840096	0.329	0.134	9.70086e-226	Fibroblasts 3	TMEM176A
0.839468	0.735	0.598	3.31988e-191	Fibroblasts 3	SOCS3
0.834426	0.777	0.709	4.19979e-169	Fibroblasts 3	H2AFZ
0.832384	0.219	0.051	3.83408e-266	Fibroblasts 3	IGF1
0.828329	0.298	0.139	9.4741e-164	Fibroblasts 3	REL
0.824723	0.263	0.129	3.73631e-122	Fibroblasts 3	MT1A
0.799506	0.274	0.105	2.1778e-191	Fibroblasts 3	GPC3
0.798572	0.735	0.584	2.47282e-236	Fibroblasts 3	CDKN1A
0.792637	0.643	0.52	1.8185e-148	Fibroblasts 3	ARID5B
0.784274	0.359	0.165	2.7418e-202	Fibroblasts 3	TMEM176B
0.770897	0.927	0.842	0	Fibroblasts 3	PNRC1
0.768243	0.206	0.056	4.46196e-219	Fibroblasts 3	TSHZ2
0.766125	0.483	0.31	4.80249e-162	Fibroblasts 3	EFEMP1
0.759189	0.727	0.597	1.53162e-177	Fibroblasts 3	EGR1
0.751815	0.355	0.234	8.3064e-86	Fibroblasts 3	PHLDA1
0.736704	0.341	0.19	5.06545e-135	Fibroblasts 3	KDM6B
0.735079	0.623	0.521	1.12801e-102	Fibroblasts 3	WTAP
0.726182	0.846	0.701	0	Fibroblasts 3	NPM1
0.7233	0.836	0.743	2.29871e-220	Fibroblasts 3	BTG1
0.71986	0.14	0.009	0	Fibroblasts 3	FMO1
0.698345	0.276	0.139	1.33641e-116	Fibroblasts 3	ITM2A
0.697147	0.85	0.74	3.42437e-296	Fibroblasts 3	GLTSCR2
0.684644	0.876	0.771	6.00954e-269	Fibroblasts 3	PPP1R15A
0.677262	0.167	0.035	1.03549e-219	Fibroblasts 3	TNFSF13B
0.663377	0.163	0.024	2.65007e-275	Fibroblasts 3	GGT5
0.643818	0.364	0.234	1.69005e-95	Fibroblasts 3	ERRFI1
0.641818	0.402	0.309	1.83728e-65	Fibroblasts 3	CYCS
0.635806	0.296	0.169	1.37069e-100	Fibroblasts 3	PPP1R15B
0.628946	1	1	0	Fibroblasts 3	RPS18
0.621786	0.972	0.935	0	Fibroblasts 3	RPLP0
0.619727	0.314	0.194	3.57422e-86	Fibroblasts 3	FGF7
0.617121	0.403	0.303	1.23561e-64	Fibroblasts 3	NR4A2
0.613244	1	0.999	0	Fibroblasts 3	RPS27A
0.612624	0.867	0.775	8.06919e-163	Fibroblasts 3	IER3
0.611408	0.11	0.011	6.26816e-217	Fibroblasts 3	MYOC
0.610793	0.162	0.116	4.3167e-16	Fibroblasts 3	G0S2
0.607536	0.454	0.336	5.34482e-91	Fibroblasts 3	IFI16
0.606784	0.142	0.019	4.50071e-251	Fibroblasts 3	CYGB
0.60673	0.542	0.411	1.61593e-120	Fibroblasts 3	EPB41L4A-AS1
0.599652	0.697	0.62	4.2678e-107	Fibroblasts 3	HSPE1
0.596479	0.721	0.597	5.12728e-128	Fibroblasts 3	FOSB
0.595689	1	1	0	Fibroblasts 3	RPL13
0.594638	0.883	0.792	4.44023e-245	Fibroblasts 3	HNRNPA1
0.593212	0.213	0.111	2.19024e-81	Fibroblasts 3	SPSB1
0.591879	0.961	0.938	1.68564e-237	Fibroblasts 3	MT-CO3
0.5911	0.986	0.961	0	Fibroblasts 3	MT-CO1
0.589692	1	0.998	0	Fibroblasts 3	RPS8
0.58949	0.475	0.357	1.53648e-86	Fibroblasts 3	MAFF
0.588393	0.234	0.167	1.1163e-31	Fibroblasts 3	TNFAIP3
0.587872	0.964	0.917	4.01996e-188	Fibroblasts 3	JUNB
0.583469	0.764	0.736	4.08723e-56	Fibroblasts 3	JUN
0.578825	0.388	0.282	7.46793e-69	Fibroblasts 3	ICAM1
0.578703	0.999	0.99	0	Fibroblasts 3	RPS3
0.559685	0.251	0.126	5.84157e-101	Fibroblasts 3	ABCA8
0.559443	0.149	0.05	1.75163e-115	Fibroblasts 3	HES4
0.559127	0.855	0.77	6.2717e-210	Fibroblasts 3	EEF1B2
0.557376	0.727	0.636	2.52029e-129	Fibroblasts 3	SNHG8
0.54953	1	0.999	0	Fibroblasts 3	RPL21
0.542487	1	0.997	0	Fibroblasts 3	RPS2
0.542193	1	1	0	Fibroblasts 3	RPL32
0.536688	0.391	0.284	1.05303e-68	Fibroblasts 3	ARL6IP1
0.53531	0.833	0.818	7.27265e-97	Fibroblasts 3	TXN
0.535307	0.214	0.107	1.39875e-83	Fibroblasts 3	SNAI2
0.531164	0.165	0.059	2.06729e-118	Fibroblasts 3	NRP1
0.529804	1	0.996	0	Fibroblasts 3	RPL3
0.529389	1	0.998	0	Fibroblasts 3	RPL11
0.529081	0.186	0.122	1.50993e-30	Fibroblasts 3	CD74
0.527793	0.301	0.192	3.02169e-71	Fibroblasts 3	EBF1
0.52731	0.165	0.071	5.14643e-87	Fibroblasts 3	EGR3
0.526236	0.274	0.131	6.54949e-119	Fibroblasts 3	SPARCL1
0.5246	0.144	0.045	4.86979e-121	Fibroblasts 3	ADAMTS4
0.522723	0.999	0.992	0	Fibroblasts 3	RPS24
0.522405	0.238	0.147	5.82363e-57	Fibroblasts 3	EIF4A3
0.520314	0.791	0.723	3.76015e-74	Fibroblasts 3	CEBPD
0.516478	0.995	0.987	0	Fibroblasts 3	RPL38
0.516422	0.997	0.986	0	Fibroblasts 3	RPL18
0.514796	0.921	0.876	4.1722e-104	Fibroblasts 3	DNAJB1
0.514483	0.27	0.155	2.66773e-78	Fibroblasts 3	IFITM1
0.511037	1	1	0	Fibroblasts 3	RPS27
0.510853	0.68	0.581	2.56183e-118	Fibroblasts 3	RPL36A
0.504053	0.416	0.331	1.7424e-51	Fibroblasts 3	UBE2S
0.500512	0.671	0.601	3.22243e-80	Fibroblasts 3	SAP18
0.49814	0.997	0.989	0	Fibroblasts 3	RPL10A
0.497091	0.229	0.159	3.22033e-34	Fibroblasts 3	HAS2
0.491261	0.998	0.992	0	Fibroblasts 3	RPL31
0.485782	1	0.998	0	Fibroblasts 3	RPS15
0.485279	0.223	0.151	3.86158e-34	Fibroblasts 3	PTGS2
0.483752	0.923	0.868	6.18724e-184	Fibroblasts 3	ZFAS1
0.481708	1	0.999	0	Fibroblasts 3	RPL12
0.480545	1	0.996	0	Fibroblasts 3	RPS9
0.48034	0.76	0.664	4.11464e-122	Fibroblasts 3	PABPC1
0.480264	0.999	0.998	0	Fibroblasts 3	RPS15A
0.47915	0.654	0.554	2.57439e-102	Fibroblasts 3	C6orf48
0.478084	0.142	0.051	1.6971e-95	Fibroblasts 3	SFRP1
0.477096	0.35	0.269	5.183e-40	Fibroblasts 3	MAFB
0.474075	0.127	0.066	3.64073e-41	Fibroblasts 3	RRAD
0.470125	0.358	0.269	1.11293e-49	Fibroblasts 3	EPHX1
0.467279	0.305	0.231	2.32323e-36	Fibroblasts 3	BTG2
0.463957	0.52	0.436	3.93522e-62	Fibroblasts 3	NFIA
0.463359	0.997	0.99	0	Fibroblasts 3	RPL8
0.463076	1	1	0	Fibroblasts 3	RPL41
0.46244	1	1	0	Fibroblasts 3	RPS12
0.459418	1	0.997	0	Fibroblasts 3	RPL9
0.458758	0.999	0.995	0	Fibroblasts 3	RPL37
0.457139	0.999	0.989	0	Fibroblasts 3	FAU
0.456402	0.175	0.092	4.54003e-60	Fibroblasts 3	UGCG
0.456376	1	0.999	0	Fibroblasts 3	RPS6
0.455746	0.999	0.994	0	Fibroblasts 3	RPS19
0.455662	0.874	0.812	2.35378e-145	Fibroblasts 3	NBEAL1
0.454174	0.267	0.179	2.82116e-46	Fibroblasts 3	TYMP
0.454122	0.422	0.335	9.7975e-55	Fibroblasts 3	RSL1D1
0.45272	1	0.998	0	Fibroblasts 3	RPS23
0.452297	1	0.999	0	Fibroblasts 3	RPS4X
0.450033	0.987	0.975	1.20711e-267	Fibroblasts 3	RPS29
0.448973	0.664	0.602	1.71533e-64	Fibroblasts 3	DNAJA1
0.448944	0.855	0.8	8.05834e-71	Fibroblasts 3	ZFP36
0.447285	0.246	0.173	1.05698e-35	Fibroblasts 3	CBR3
0.446102	0.393	0.316	2.53902e-39	Fibroblasts 3	SLC2A3
0.445871	0.126	0.065	1.19302e-40	Fibroblasts 3	BIRC3
0.445181	0.286	0.225	1.76481e-27	Fibroblasts 3	CHD1
0.441859	0.983	0.969	5.09522e-238	Fibroblasts 3	MT-ND1
0.441045	0.386	0.324	1.38803e-33	Fibroblasts 3	NFIB
0.439128	0.999	0.994	0	Fibroblasts 3	RPS16
0.437996	0.998	0.991	0	Fibroblasts 3	RPS5
0.435875	0.669	0.594	2.62256e-44	Fibroblasts 3	MYC
0.435021	0.994	0.984	0	Fibroblasts 3	RPL24
0.43494	0.115	0.044	5.27964e-69	Fibroblasts 3	FABP5
0.433217	0.082	0.009	3.15753e-156	Fibroblasts 3	IRF8
0.4328	0.121	0.042	9.77678e-86	Fibroblasts 3	BST2
0.431091	0.972	0.942	4.20002e-221	Fibroblasts 3	RPL23
0.430403	0.242	0.16	7.64538e-43	Fibroblasts 3	SRPX
0.428633	0.127	0.051	1.73499e-71	Fibroblasts 3	C4orf32
0.427944	0.765	0.699	1.17283e-95	Fibroblasts 3	MT-ND3
0.426625	0.475	0.407	5.52345e-41	Fibroblasts 3	LSP1
0.426401	0.179	0.119	1.96373e-29	Fibroblasts 3	GLA
0.426289	1	0.999	0	Fibroblasts 3	RPLP2
0.425174	0.967	0.932	1.23231e-220	Fibroblasts 3	RPL4
0.423289	0.374	0.305	2.02077e-33	Fibroblasts 3	HEXIM1
0.420928	1	0.995	0	Fibroblasts 3	RPS3A
0.417273	0.695	0.712	3.25901e-07	Fibroblasts 3	MT2A
0.416368	0.392	0.339	4.24799e-23	Fibroblasts 3	ADAMTS1
0.416037	0.997	0.996	0	Fibroblasts 3	RPL35
0.415355	0.124	0.043	2.19097e-88	Fibroblasts 3	ABCA9
0.414794	0.102	0.024	1.02501e-112	Fibroblasts 3	MSC
0.413362	0.999	0.998	0	Fibroblasts 3	RPL18A
0.413175	0.662	0.643	5.64745e-31	Fibroblasts 3	IER2
0.411365	1	0.999	0	Fibroblasts 3	RPL35A
0.411343	0.953	0.92	7.59758e-174	Fibroblasts 3	EEF1D
0.4112	0.146	0.07	4.53643e-59	Fibroblasts 3	IL1R1
0.410632	1	0.999	0	Fibroblasts 3	RPL34
0.410055	0.267	0.206	4.85788e-25	Fibroblasts 3	CKS2
0.409696	0.491	0.417	1.64616e-43	Fibroblasts 3	HSPD1
0.409471	0.322	0.267	4.38061e-23	Fibroblasts 3	MAT2A
0.407469	0.157	0.076	2.59362e-61	Fibroblasts 3	PLEKHA4
0.406589	0.142	0.081	2.014e-35	Fibroblasts 3	ZNF331
0.406427	0.306	0.245	3.29536e-24	Fibroblasts 3	TXNIP
0.406376	1	1	0	Fibroblasts 3	RPLP1
0.406038	0.19	0.125	1.61763e-32	Fibroblasts 3	NFIL3
0.402408	0.995	0.988	1.07563e-293	Fibroblasts 3	RPL5
0.400461	0.999	0.996	0	Fibroblasts 3	RPL23A
0.398529	0.999	0.997	0	Fibroblasts 3	RPS13
0.397588	0.12	0.046	1.28891e-71	Fibroblasts 3	NABP1
0.396606	0.499	0.431	1.06079e-39	Fibroblasts 3	AMD1
0.395424	0.121	0.062	1.55271e-39	Fibroblasts 3	ARC
0.395328	0.999	0.996	0	Fibroblasts 3	RPL26
0.394496	0.758	0.701	1.95984e-77	Fibroblasts 3	EIF4A1
0.393428	0.795	0.745	2.21942e-87	Fibroblasts 3	RPS10
0.393098	0.482	0.449	3.68469e-20	Fibroblasts 3	HNRNPH1
0.392252	0.062	0.004	2.82475e-141	Fibroblasts 3	C8orf22
0.392004	1	0.999	0	Fibroblasts 3	RPL39
0.389433	0.454	0.396	1.23626e-32	Fibroblasts 3	MYLIP
0.388556	0.152	0.087	2.01642e-38	Fibroblasts 3	MARCKSL1
0.386565	0.957	0.931	5.33753e-153	Fibroblasts 3	PFDN5
0.385995	0.204	0.126	1.02013e-41	Fibroblasts 3	COL15A1
0.384549	0.979	0.967	5.19724e-163	Fibroblasts 3	MT-CO2
0.384276	0.357	0.313	3.56536e-19	Fibroblasts 3	LAMA4
0.384094	1	0.997	0	Fibroblasts 3	RPL29
0.383493	0.623	0.577	1.64108e-42	Fibroblasts 3	SAT1
0.38253	0.882	0.847	6.52042e-112	Fibroblasts 3	RPL36AL
0.3823	0.217	0.149	4.00646e-32	Fibroblasts 3	SNHG15
0.381208	0.998	0.995	0	Fibroblasts 3	RPS25
0.380988	1	1	0	Fibroblasts 3	RPL13A
0.380405	0.999	0.997	0	Fibroblasts 3	RPL7
0.379615	0.562	0.507	5.49525e-42	Fibroblasts 3	CCNL1
0.379232	0.632	0.578	2.91024e-35	Fibroblasts 3	HLA-B
0.377757	0.452	0.384	1.32946e-37	Fibroblasts 3	PRRX1
0.377675	0.188	0.111	2.71556e-44	Fibroblasts 3	RARRES3
0.376449	0.171	0.108	3.14754e-32	Fibroblasts 3	VEGFA
0.376224	0.493	0.313	2.01287e-123	Fibroblasts 3	PTGDS
0.374474	0.36	0.296	3.29645e-31	Fibroblasts 3	EIF4B
0.374271	0.982	0.966	6.78649e-207	Fibroblasts 3	NACA
0.374075	0.43	0.38	7.69415e-27	Fibroblasts 3	NCL
0.372807	0.999	0.998	0	Fibroblasts 3	RPL30
0.372107	0.337	0.292	1.07889e-18	Fibroblasts 3	VMP1
0.371726	0.948	0.909	4.54208e-144	Fibroblasts 3	RPSA
0.371307	0.314	0.282	2.97853e-09	Fibroblasts 3	HES1
0.36987	0.894	0.867	9.11005e-109	Fibroblasts 3	CIRBP
0.368892	0.126	0.076	5.11762e-25	Fibroblasts 3	TMEM100
0.367565	0.608	0.558	6.14059e-45	Fibroblasts 3	RPL17
0.367135	0.569	0.511	1.08505e-42	Fibroblasts 3	ST13
0.366264	0.555	0.498	1.17661e-42	Fibroblasts 3	NAP1L1
0.363761	0.158	0.08	4.27528e-53	Fibroblasts 3	LGALS3BP
0.362441	0.996	0.989	1.65569e-250	Fibroblasts 3	RPL6
0.36236	0.47	0.436	4.55414e-23	Fibroblasts 3	DDX3X
0.361816	0.176	0.118	2.75742e-25	Fibroblasts 3	NR2F2
0.35816	0.221	0.156	4.13584e-28	Fibroblasts 3	RP11-304L19.5
0.355287	0.318	0.271	6.21705e-19	Fibroblasts 3	FBL
0.354744	0.239	0.176	1.49151e-25	Fibroblasts 3	ZC3H12A
0.354403	0.66	0.603	2.62067e-46	Fibroblasts 3	CFH
0.351504	0.156	0.092	1.63742e-35	Fibroblasts 3	PLSCR1
0.350971	0.14	0.074	2.83368e-42	Fibroblasts 3	KLF5
0.350212	0.705	0.671	2.70656e-44	Fibroblasts 3	DDX5
0.348933	0.996	0.987	4.7161e-218	Fibroblasts 3	RPL14
0.34765	0.123	0.06	4.6089e-46	Fibroblasts 3	PSMB9
0.345459	0.61	0.565	8.50277e-35	Fibroblasts 3	CEBPB
0.343011	0.263	0.19	3.03513e-31	Fibroblasts 3	TPM2
0.342316	0.955	0.936	1.13993e-107	Fibroblasts 3	MT-ND2
0.340616	0.999	0.997	0	Fibroblasts 3	RPL19
0.340218	0.209	0.16	2.06731e-16	Fibroblasts 3	PIM3
0.340181	0.171	0.109	7.15886e-30	Fibroblasts 3	CCDC146
0.339189	0.789	0.747	6.85317e-65	Fibroblasts 3	IFITM3
0.33867	0.223	0.168	2.55694e-20	Fibroblasts 3	PLAUR
0.338195	0.171	0.123	2.81894e-18	Fibroblasts 3	ZNF703
0.336211	0.367	0.315	3.57561e-21	Fibroblasts 3	NAMPT
0.33605	0.075	0.009	3.17752e-133	Fibroblasts 3	C1orf54
0.333336	0.595	0.553	8.64789e-37	Fibroblasts 3	HLA-E
0.331981	0.176	0.132	7.14969e-15	Fibroblasts 3	NFKB1
0.330183	0.17	0.117	7.01123e-22	Fibroblasts 3	ARL5B
0.325092	1	0.998	2.95684e-276	Fibroblasts 3	TPT1
0.324942	0.952	0.937	5.15423e-106	Fibroblasts 3	MT-CYB
0.322537	0.994	0.984	5.70326e-187	Fibroblasts 3	GNB2L1
0.32236	0.215	0.171	1.83328e-13	Fibroblasts 3	PPP1R10
0.321298	0.277	0.236	5.23047e-13	Fibroblasts 3	KLF9
0.321231	0.981	0.969	1.32371e-144	Fibroblasts 3	RPS21
0.319791	0.33	0.289	1.31578e-14	Fibroblasts 3	RBM8A
0.319089	0.5	0.47	9.30877e-20	Fibroblasts 3	GLUL
0.318965	0.068	0.011	1.6091e-98	Fibroblasts 3	TNFSF14
0.317628	0.998	0.997	6.83153e-246	Fibroblasts 3	RPL37A
0.317569	0.205	0.155	3.43324e-17	Fibroblasts 3	PSME2
0.317463	0.285	0.243	5.21582e-13	Fibroblasts 3	BAZ1A
0.317071	0.156	0.111	3.08794e-16	Fibroblasts 3	MLF1
0.312781	0.154	0.107	1.2661e-17	Fibroblasts 3	NOP16
0.310173	0.197	0.158	7.37519e-12	Fibroblasts 3	TIPARP
0.307782	0.062	0.012	4.82635e-79	Fibroblasts 3	COX4I2
0.307709	0.145	0.116	2.87637e-06	Fibroblasts 3	TWISTNB
0.307512	0.546	0.537	2.29066e-15	Fibroblasts 3	SELK
0.306419	0.095	0.039	1.24543e-46	Fibroblasts 3	CTSC
0.30528	0.081	0.021	5.60892e-80	Fibroblasts 3	ABCA10
0.304566	0.99	0.979	4.40415e-145	Fibroblasts 3	RPS20
0.304131	0.999	0.998	3.5355e-235	Fibroblasts 3	RPS28
0.30207	0.149	0.104	1.51923e-16	Fibroblasts 3	SLC25A33
0.300618	0.15	0.112	2.14187e-11	Fibroblasts 3	CTA-29F11.1
0.300305	0.11	0.071	9.45119e-16	Fibroblasts 3	FOSL1
0.299147	0.231	0.205	0.000122714	Fibroblasts 3	PLIN2
0.297127	0.754	0.731	2.1264e-43	Fibroblasts 3	COMMD6
0.297074	0.076	0.02	4.72279e-72	Fibroblasts 3	TJP2
0.29706	0.984	0.975	1.32443e-129	Fibroblasts 3	RPL22
0.296716	0.721	0.697	1.39907e-37	Fibroblasts 3	EIF3E
0.29549	0.985	0.977	3.27906e-89	Fibroblasts 3	H3F3B
0.295332	0.818	0.805	1.41119e-17	Fibroblasts 3	FOS
0.294077	0.334	0.309	2.88018e-08	Fibroblasts 3	UAP1
0.293498	0.11	0.063	2.38064e-24	Fibroblasts 3	NR4A3
0.292944	0.998	0.993	7.33921e-182	Fibroblasts 3	RPL7A
0.292541	0.092	0.05	7.69784e-23	Fibroblasts 3	VCAM1
0.291818	0.099	0.052	1.24541e-29	Fibroblasts 3	ELL2
0.291066	0.067	0.032	1.58007e-22	Fibroblasts 3	CH25H
0.289635	0.24	0.212	1.93793e-06	Fibroblasts 3	YME1L1
0.288454	0.13	0.08	1.03642e-24	Fibroblasts 3	LIFR
0.288439	1	0.997	7.35123e-207	Fibroblasts 3	RPL15
0.287041	0.145	0.106	1.3107e-12	Fibroblasts 3	SNHG12
0.28639	0.078	0.024	4.68651e-62	Fibroblasts 3	CD40
0.285948	0.473	0.439	6.92747e-20	Fibroblasts 3	RPSAP58
0.28443	0.299	0.271	6.62019e-08	Fibroblasts 3	PFDN2
0.282937	0.1	0.073	1.36961e-06	Fibroblasts 3	C8orf4
0.282448	0.074	0.028	5.1072e-44	Fibroblasts 3	SYCE1L
0.281973	0.764	0.767	2.74105e-26	Fibroblasts 3	LDHA
0.281178	1	0.999	6.05889e-244	Fibroblasts 3	RPS14
0.281104	0.314	0.281	4.26863e-10	Fibroblasts 3	DDX21
0.279865	0.519	0.504	7.72294e-14	Fibroblasts 3	RAN
0.279642	0.274	0.241	5.84935e-09	Fibroblasts 3	SAV1
0.279164	0.081	0.034	5.97505e-38	Fibroblasts 3	CD83
0.278985	0.184	0.139	2.47107e-14	Fibroblasts 3	BCL3
0.278784	0.912	0.889	3.97859e-66	Fibroblasts 3	TOMM7
0.277892	0.31	0.289	2.41088e-06	Fibroblasts 3	NFE2L2
0.276998	1	1	3.91592e-301	Fibroblasts 3	RPL10
0.276662	0.419	0.396	7.69066e-08	Fibroblasts 3	GADD45A
0.272205	0.46	0.451	1.99821e-09	Fibroblasts 3	SFPQ
0.272028	0.369	0.329	1.32705e-14	Fibroblasts 3	ZNF90
0.271604	0.192	0.158	1.28304e-07	Fibroblasts 3	ANP32E
0.271346	0.119	0.082	4.0484e-13	Fibroblasts 3	COTL1
0.271122	0.24	0.207	4.49531e-08	Fibroblasts 3	C6orf62
0.270217	0.322	0.29	1.43348e-08	Fibroblasts 3	NFKBIZ
0.267742	0.448	0.44	2.92175e-07	Fibroblasts 3	MAP1LC3B
0.267194	0.521	0.51	1.52113e-11	Fibroblasts 3	HNRNPA2B1
0.267033	0.112	0.063	3.27483e-26	Fibroblasts 3	TNFSF10
0.266397	0.13	0.098	8.06709e-08	Fibroblasts 3	PHLDA2
0.26571	0.157	0.117	4.24717e-12	Fibroblasts 3	NOLC1
0.265459	0.179	0.143	1.20481e-08	Fibroblasts 3	TSPYL2
0.264986	0.055	0.008	1.49183e-89	Fibroblasts 3	TNNT3
0.264777	0.96	0.949	1.62576e-68	Fibroblasts 3	MT-ATP6
0.263724	0.949	0.936	1.39451e-76	Fibroblasts 3	BTF3
0.261442	0.329	0.313	0.00020035	Fibroblasts 3	KMT2E
0.261028	0.238	0.213	0.000127153	Fibroblasts 3	FOSL2
0.259411	0.111	0.071	1.64001e-16	Fibroblasts 3	NDRG2
0.258979	0.742	0.723	3.72454e-14	Fibroblasts 3	GADD45B
0.258494	0.185	0.151	2.79485e-08	Fibroblasts 3	ABHD14B
0.257668	0.242	0.205	2.2519e-08	Fibroblasts 3	KCTD12
0.257321	0.128	0.084	8.1587e-18	Fibroblasts 3	RNF24
0.257257	0.093	0.053	1.14625e-20	Fibroblasts 3	PGF
0.257016	0.128	0.08	2.93629e-21	Fibroblasts 3	COL4A2
0.256036	0.098	0.057	3.56948e-20	Fibroblasts 3	SIK1
0.25569	0.543	0.516	4.58065e-17	Fibroblasts 3	IFITM2
0.254504	0.999	0.997	3.88136e-160	Fibroblasts 3	RPL28
0.253734	0.086	0.045	9.05991e-24	Fibroblasts 3	THAP2
0.253564	0.531	0.523	7.98295e-10	Fibroblasts 3	BRD2
0.252657	0.34	0.321	1.02264e-05	Fibroblasts 3	HNRNPC
0.252088	0.072	0.023	4.68346e-52	Fibroblasts 3	EDNRB
0.250298	0.531	0.52	7.5771e-12	Fibroblasts 3	C19orf43
0.250176	0.212	0.178	1.56374e-07	Fibroblasts 3	NEGR1
0.249996	0.08	0.032	1.15039e-39	Fibroblasts 3	ODF3B
0.249861	0.396	0.374	7.80432e-08	Fibroblasts 3	PRNP
0.248452	0.338	0.319	0.000107528	Fibroblasts 3	SRSF7
0.247975	0.45	0.43	4.10796e-10	Fibroblasts 3	SNHG7
0.247152	0.078	0.039	4.24269e-24	Fibroblasts 3	SERPINB9
0.246331	0.981	0.975	2.29896e-78	Fibroblasts 3	MT-ND4
0.245617	0.28	0.251	3.12017e-06	Fibroblasts 3	LMO4
0.242211	0.925	0.911	4.89205e-47	Fibroblasts 3	HSP90AB1
0.241287	0.105	0.07	3.91138e-12	Fibroblasts 3	SEMA4A
0.237852	0.121	0.084	1.56802e-12	Fibroblasts 3	SLIT2
0.237379	0.188	0.162	0.000874679	Fibroblasts 3	H2AFX
0.237136	0.642	0.639	4.06858e-12	Fibroblasts 3	SRSF3
0.236776	0.156	0.124	3.66431e-07	Fibroblasts 3	37135
0.235649	0.521	0.504	2.73675e-13	Fibroblasts 3	EIF3H
0.234304	0.133	0.098	2.46513e-09	Fibroblasts 3	FLT3LG
0.234107	0.999	0.996	7.58872e-109	Fibroblasts 3	RPL36
0.233749	0.098	0.066	9.51045e-11	Fibroblasts 3	CTSH
0.233232	0.168	0.139	3.86621e-05	Fibroblasts 3	BMP4
0.232791	0.345	0.318	4.75167e-05	Fibroblasts 3	MRPS6
0.231991	0.396	0.393	0.00615875	Fibroblasts 3	DAB2
0.231587	0.216	0.197	0.021881	Fibroblasts 3	CCNG2
0.231411	0.21	0.184	0.00066283	Fibroblasts 3	MAP1LC3A
0.23133	0.159	0.132	0.000130957	Fibroblasts 3	PTGER4
0.230992	0.121	0.095	6.30884e-05	Fibroblasts 3	ERN1
0.230967	0.17	0.14	8.10738e-06	Fibroblasts 3	MRPL32
0.230619	0.504	0.491	1.11936e-10	Fibroblasts 3	RSL24D1
0.230382	0.372	0.37	0.0237242	Fibroblasts 3	EIF1B
0.230361	0.136	0.109	0.000109532	Fibroblasts 3	PLK2
0.228365	0.39	0.375	4.11831e-06	Fibroblasts 3	LDHB
0.228241	0.059	0.019	6.63131e-42	Fibroblasts 3	IL33
0.226757	0.207	0.184	0.00170349	Fibroblasts 3	TMEM173
0.22671	0.462	0.455	1.66817e-06	Fibroblasts 3	ZFAND5
0.226549	0.194	0.167	0.000290135	Fibroblasts 3	ASXL1
0.22524	0.168	0.147	0.0231154	Fibroblasts 3	CDC42EP4
0.224676	0.072	0.04	9.25049e-17	Fibroblasts 3	ICAM4
0.224453	0.457	0.444	2.84565e-08	Fibroblasts 3	U2AF1
0.223285	0.214	0.188	0.000591312	Fibroblasts 3	TIPIN
0.223072	0.174	0.149	0.00209984	Fibroblasts 3	AKAP12
0.223048	0.364	0.355	0.00219689	Fibroblasts 3	HNRNPU
0.222176	0.129	0.094	2.16171e-09	Fibroblasts 3	LDB2
0.220722	0.824	0.809	1.39308e-25	Fibroblasts 3	UBB
0.220508	0.09	0.054	6.82021e-16	Fibroblasts 3	PTGER3
0.220115	0.139	0.118	0.0299085	Fibroblasts 3	ARL13B
0.218879	0.061	0.024	5.03883e-33	Fibroblasts 3	NOTCH3
0.218561	0.422	0.404	4.60399e-07	Fibroblasts 3	UBXN1
0.218331	0.999	0.997	2.52141e-118	Fibroblasts 3	RPL27A
0.218286	0.447	0.451	0.00411445	Fibroblasts 3	YWHAE
0.217341	0.051	0.012	4.06523e-56	Fibroblasts 3	HEY2
0.216438	0.173	0.15	0.00677464	Fibroblasts 3	NOP56
0.214167	0.461	0.45	7.68777e-06	Fibroblasts 3	SET
0.213891	0.132	0.112	0.0387987	Fibroblasts 3	CDC27
0.213846	0.182	0.156	0.00139204	Fibroblasts 3	TOP1
0.213644	0.301	0.282	0.00188573	Fibroblasts 3	ANP32B
0.213234	0.986	0.982	3.31824e-77	Fibroblasts 3	RPL27
0.211276	0.117	0.088	3.66489e-06	Fibroblasts 3	SLFN11
0.208035	0.093	0.054	2.51429e-18	Fibroblasts 3	ABCA6
0.20769	0.259	0.235	0.00148375	Fibroblasts 3	GSTM5
0.207645	0.165	0.141	0.00469819	Fibroblasts 3	SH3KBP1
0.206553	0.126	0.102	0.000785571	Fibroblasts 3	HNRNPA1L2
0.206386	0.068	0.04	4.47661e-12	Fibroblasts 3	TRAF4
0.206005	0.19	0.163	0.000463154	Fibroblasts 3	HNMT
0.205729	0.48	0.48	0.000115787	Fibroblasts 3	EIF5
0.204194	0.562	0.547	7.92023e-11	Fibroblasts 3	EIF3L
0.203166	0.133	0.099	6.28508e-08	Fibroblasts 3	STMN1
0.203063	0.839	0.838	1.88858e-23	Fibroblasts 3	SLC25A6
0.201748	0.082	0.05	6.56691e-13	Fibroblasts 3	HSPB6
0.200451	0.13	0.109	0.0227409	Fibroblasts 3	EML4
0.199748	0.077	0.048	4.97253e-11	Fibroblasts 3	HBEGF
0.199524	0.154	0.128	0.00125065	Fibroblasts 3	PCF11
0.19902	0.097	0.071	8.75306e-06	Fibroblasts 3	TIFA
0.197358	0.687	0.671	8.43004e-18	Fibroblasts 3	CALD1
0.196044	0.084	0.049	2.68412e-16	Fibroblasts 3	EPAS1
0.196008	0.129	0.104	0.00253974	Fibroblasts 3	TRIB1
0.195885	0.118	0.093	0.000492676	Fibroblasts 3	RNASET2
0.194724	0.081	0.05	1.99997e-12	Fibroblasts 3	RELB
0.194307	0.056	0.024	1.94383e-24	Fibroblasts 3	SLC9A3R2
0.194234	0.988	0.982	4.5557e-70	Fibroblasts 3	RPS7
0.193528	0.497	0.495	0.000114577	Fibroblasts 3	MT-ND4L
0.193501	0.566	0.568	4.42687e-06	Fibroblasts 3	EIF4A2
0.192501	0.057	0.021	3.745e-32	Fibroblasts 3	FLRT2
0.192265	0.131	0.103	0.000110947	Fibroblasts 3	MDK
0.191862	0.195	0.172	0.0222747	Fibroblasts 3	TFPI
0.191704	0.125	0.1	0.00138311	Fibroblasts 3	HLA-DPB1
0.191159	0.052	0.03	9.61615e-08	Fibroblasts 3	TCEAL7
0.191142	0.996	0.995	2.0055e-60	Fibroblasts 3	EIF1
0.191035	0.058	0.026	3.28262e-22	Fibroblasts 3	ARRDC4
0.189663	0.149	0.126	0.0215767	Fibroblasts 3	TSPYL1
0.187007	0.858	0.871	1.74933e-09	Fibroblasts 3	DYNLL1
0.186503	0.061	0.033	7.39979e-14	Fibroblasts 3	TGIF2
0.185843	0.112	0.087	0.000214637	Fibroblasts 3	ARHGDIB
0.185705	0.089	0.062	3.02899e-07	Fibroblasts 3	GDF10
0.185377	0.138	0.108	1.6927e-05	Fibroblasts 3	SGCE
0.18463	0.105	0.079	3.12303e-05	Fibroblasts 3	GRPEL1
0.183957	0.105	0.081	0.000356906	Fibroblasts 3	TXLNG
0.183849	0.054	0.025	1.72536e-18	Fibroblasts 3	ADRA2A
0.18362	0.11	0.088	0.0134474	Fibroblasts 3	DIO2
0.181682	0.663	0.673	0.00667399	Fibroblasts 3	NNMT
0.181129	0.401	0.396	0.0464035	Fibroblasts 3	GPBP1
0.180543	0.448	0.444	0.00101417	Fibroblasts 3	SON
0.176046	0.082	0.058	1.28968e-05	Fibroblasts 3	SPRY2
0.173188	0.089	0.056	6.06553e-12	Fibroblasts 3	OLFM2
0.172689	0.949	0.941	3.95083e-30	Fibroblasts 3	RPS11
0.169521	0.069	0.043	1.05672e-09	Fibroblasts 3	VIT
0.167407	0.068	0.048	0.000481658	Fibroblasts 3	HMGA1
0.167253	0.08	0.055	1.80905e-06	Fibroblasts 3	ID4
0.166328	0.097	0.076	0.00509126	Fibroblasts 3	N4BP2L1
0.165254	0.083	0.059	7.75237e-06	Fibroblasts 3	ENPP2
0.164263	0.065	0.045	0.000115182	Fibroblasts 3	HILPDA
0.16267	0.065	0.044	0.00013574	Fibroblasts 3	EGR2
0.161384	0.051	0.027	1.45564e-12	Fibroblasts 3	SNCG
0.16082	0.085	0.063	0.00039708	Fibroblasts 3	CBX4
0.16053	0.054	0.025	7.85888e-19	Fibroblasts 3	NTHL1
0.160454	0.078	0.059	0.00853353	Fibroblasts 3	KLHL15
0.160384	0.051	0.025	4.85142e-16	Fibroblasts 3	CYB5D1
0.160334	0.076	0.056	0.0050882	Fibroblasts 3	ERO1LB
0.158899	0.603	0.62	0.000549229	Fibroblasts 3	UQCRB
0.158191	0.074	0.053	0.000254063	Fibroblasts 3	RP11-302B13.5
0.157711	0.085	0.062	0.000290232	Fibroblasts 3	PELI1
0.153508	0.085	0.064	0.0031574	Fibroblasts 3	EPS8
0.153445	0.066	0.048	0.00379059	Fibroblasts 3	PTTG1
0.15226	0.063	0.046	0.010586	Fibroblasts 3	CSRP2
0.152186	0.626	0.633	8.06017e-06	Fibroblasts 3	ATP5G2
0.151974	1	1	1.04978e-94	Fibroblasts 3	EEF1A1
0.151032	0.093	0.061	3.54256e-10	Fibroblasts 3	COL4A1
0.150898	0.06	0.036	4.65708e-09	Fibroblasts 3	F3
0.150415	0.073	0.052	0.000188553	Fibroblasts 3	RFTN1
0.146887	0.072	0.051	0.000133316	Fibroblasts 3	APOL6
0.145904	0.943	0.916	5.55387e-08	Fibroblasts 3	MGP
0.145777	0.063	0.04	5.4473e-08	Fibroblasts 3	NFKB2
0.145717	0.061	0.038	7.16635e-08	Fibroblasts 3	OSMR
0.144862	0.079	0.058	0.000897325	Fibroblasts 3	GTF2B
0.142303	0.054	0.036	0.000314373	Fibroblasts 3	RPPH1
0.142061	0.078	0.059	0.0202267	Fibroblasts 3	ST3GAL1
0.141988	0.626	0.639	0.000312651	Fibroblasts 3	MT-ND5
0.14092	0.054	0.036	0.000832693	Fibroblasts 3	CSRNP2
0.140362	0.933	0.94	0.0115424	Fibroblasts 3	HSP90AA1
0.139792	0.827	0.83	3.90758e-14	Fibroblasts 3	LAPTM4A
0.136792	0.066	0.049	0.0405463	Fibroblasts 3	IPMK
0.135839	0.062	0.045	0.0154198	Fibroblasts 3	KHDRBS3
0.135186	0.067	0.048	0.00217682	Fibroblasts 3	TAP1
0.133262	0.054	0.036	0.000525937	Fibroblasts 3	ARHGAP6
0.132267	0.054	0.038	0.0123435	Fibroblasts 3	FAM198B
0.131588	0.06	0.043	0.0285534	Fibroblasts 3	ZBTB21
0.128727	0.413	0.384	0.0338776	Fibroblasts 3	ADH1B
0.123306	0.054	0.038	0.0268327	Fibroblasts 3	PPIF
0.119912	0.977	0.981	7.69467e-17	Fibroblasts 3	UBA52
0.114841	0.051	0.035	0.0120304	Fibroblasts 3	IL34
0.106926	0.055	0.038	0.0102256	Fibroblasts 3	SLC1A3

## Sheet: young subpopulation4a
young subpopulation 4a
log2FC	pct.1	pct.2	p-value	cluster	gene
2.33042	0.556	0.007	0	Fibroblasts 4a	COL11A1
1.95895	0.458	0.005	0	Fibroblasts 4a	DPEP1
1.88952	0.681	0.17	3.77678e-298	Fibroblasts 4a	POSTN
1.64955	0.471	0.153	4.4738e-135	Fibroblasts 4a	TAGLN
1.53754	0.454	0.054	0	Fibroblasts 4a	MEF2C
1.52497	0.3	0.005	0	Fibroblasts 4a	MYL4
1.48773	0.366	0.044	0	Fibroblasts 4a	TNMD
1.33978	0.285	0.007	0	Fibroblasts 4a	WFDC1
1.21848	0.547	0.13	6.79627e-223	Fibroblasts 4a	GPC3
1.18576	0.337	0.021	0	Fibroblasts 4a	PPP1R14A
1.15073	0.449	0.096	2.83155e-208	Fibroblasts 4a	MDK
1.10967	0.682	0.32	1.74695e-124	Fibroblasts 4a	COL5A2
1.09464	0.328	0.019	0	Fibroblasts 4a	EDNRA
1.03561	0.543	0.194	6.62803e-124	Fibroblasts 4a	TPM2
1.03477	0.776	0.484	7.02391e-87	Fibroblasts 4a	SOX4
1.02864	0.361	0.082	7.66932e-151	Fibroblasts 4a	ASPN
1.01373	0.838	0.568	7.74737e-118	Fibroblasts 4a	C6orf48
0.949378	0.309	0.034	1.2163e-281	Fibroblasts 4a	SEMA5A
0.949327	0.942	0.729	1.19867e-141	Fibroblasts 4a	NPM1
0.946597	1	0.998	5.06143e-250	Fibroblasts 4a	RPS2
0.921726	0.687	0.437	1.85556e-69	Fibroblasts 4a	RPSAP58
0.919091	0.408	0.13	2.88295e-105	Fibroblasts 4a	F2R
0.911	0.995	0.938	1.97071e-182	Fibroblasts 4a	RPL4
0.898058	0.419	0.134	7.23926e-104	Fibroblasts 4a	COL15A1
0.891361	0.416	0.137	2.89352e-102	Fibroblasts 4a	CCND1
0.888988	0.471	0.169	6.56522e-103	Fibroblasts 4a	PALLD
0.888169	0.311	0.116	1.9034e-59	Fibroblasts 4a	PRSS23
0.875958	0.794	0.51	1.25866e-79	Fibroblasts 4a	COL6A3
0.870957	0.571	0.245	1.95137e-94	Fibroblasts 4a	LMO4
0.843794	0.965	0.917	2.14395e-122	Fibroblasts 4a	RPSA
0.832047	0.344	0.08	1.19697e-135	Fibroblasts 4a	CDH11
0.824808	0.451	0.171	3.88202e-84	Fibroblasts 4a	C9orf3
0.816105	0.21	0.003	0	Fibroblasts 4a	HAPLN1
0.813434	0.344	0.097	2.21753e-100	Fibroblasts 4a	STMN1
0.791307	0.21	0.009	0	Fibroblasts 4a	MME
0.780455	0.999	0.99	1.04586e-204	Fibroblasts 4a	RPL10A
0.768242	0.289	0.059	5.31029e-130	Fibroblasts 4a	COL4A1
0.761228	0.939	0.809	3.03663e-85	Fibroblasts 4a	HNRNPA1
0.756256	1	0.992	3.34701e-185	Fibroblasts 4a	RPS3
0.755271	0.381	0.126	3.63339e-86	Fibroblasts 4a	DKK3
0.753186	0.227	0.022	9.8335e-227	Fibroblasts 4a	EDIL3
0.751156	0.176	0.007	0	Fibroblasts 4a	CFHR1
0.749335	0.165	0.026	1.81836e-101	Fibroblasts 4a	FRZB
0.74499	0.342	0.095	1.99112e-101	Fibroblasts 4a	TMEM119
0.740856	0.825	0.668	3.11569e-49	Fibroblasts 4a	CALD1
0.740563	0.23	0.041	2.18727e-125	Fibroblasts 4a	CCDC3
0.737156	0.997	0.989	1.81669e-167	Fibroblasts 4a	RPL5
0.735839	0.238	0.067	1.75887e-66	Fibroblasts 4a	SFRP1
0.733923	0.204	0.028	4.22188e-145	Fibroblasts 4a	EDNRB
0.731157	0.929	0.824	5.70165e-78	Fibroblasts 4a	NBEAL1
0.724991	0.994	0.954	7.57212e-53	Fibroblasts 4a	COL1A1
0.722689	0.816	0.597	2.63247e-65	Fibroblasts 4a	RPL36A
0.72059	0.999	0.996	1.28879e-196	Fibroblasts 4a	RPS3A
0.706937	0.878	0.68	1.27444e-71	Fibroblasts 4a	PABPC1
0.706579	1	0.997	3.30418e-201	Fibroblasts 4a	RPL3
0.696658	0.195	0.034	1.2648e-107	Fibroblasts 4a	INHBA
0.688152	0.358	0.132	6.48325e-67	Fibroblasts 4a	CNN2
0.687825	0.347	0.125	1.72086e-65	Fibroblasts 4a	SNAI2
0.686013	0.314	0.085	3.75122e-95	Fibroblasts 4a	RNF24
0.684455	1	1	9.20432e-197	Fibroblasts 4a	RPS18
0.670393	0.156	0.009	1.88017e-234	Fibroblasts 4a	TNN
0.664017	0.122	0.009	5.34803e-155	Fibroblasts 4a	RBP4
0.661252	1	0.997	4.28969e-166	Fibroblasts 4a	RPL26
0.660603	1	0.999	2.26847e-192	Fibroblasts 4a	RPS4X
0.656535	0.263	0.062	1.05799e-99	Fibroblasts 4a	LRRC17
0.65556	0.997	0.99	4.70874e-152	Fibroblasts 4a	RPL6
0.654905	0.406	0.192	2.41336e-44	Fibroblasts 4a	PIM1
0.652256	0.832	0.622	2.16619e-58	Fibroblasts 4a	ATP5G2
0.649561	0.244	0.065	4.41293e-76	Fibroblasts 4a	NUAK1
0.648206	0.908	0.786	6.11832e-64	Fibroblasts 4a	EEF1B2
0.643768	1	0.998	4.41193e-189	Fibroblasts 4a	RPL7
0.635007	0.992	0.983	9.42315e-124	Fibroblasts 4a	RPS7
0.633445	1	0.998	9.35712e-185	Fibroblasts 4a	RPS23
0.629951	0.466	0.221	3.77872e-51	Fibroblasts 4a	RAB13
0.62714	0.284	0.083	8.97791e-76	Fibroblasts 4a	KLF5
0.626266	0.32	0.134	3.7552e-45	Fibroblasts 4a	PMEPA1
0.623674	1	0.999	1.71565e-168	Fibroblasts 4a	RPL12
0.62244	0.511	0.265	4.90114e-47	Fibroblasts 4a	HMGN1
0.622285	0.465	0.232	5.05125e-45	Fibroblasts 4a	40787
0.620184	0.562	0.353	2.82532e-33	Fibroblasts 4a	MARCKS
0.614401	0.418	0.207	9.76879e-40	Fibroblasts 4a	EMP2
0.614313	0.18	0.014	3.27682e-223	Fibroblasts 4a	CHN1
0.611813	0.549	0.33	8.79567e-36	Fibroblasts 4a	ZNF90
0.606964	1	0.993	3.67877e-140	Fibroblasts 4a	RPL31
0.596236	0.448	0.209	2.96725e-50	Fibroblasts 4a	NME4
0.592252	1	0.997	7.63244e-146	Fibroblasts 4a	RPL37A
0.5899	0.999	0.998	1.30151e-163	Fibroblasts 4a	RPL15
0.585103	0.996	0.983	7.95881e-127	Fibroblasts 4a	RPL27
0.583646	0.204	0.025	8.77456e-166	Fibroblasts 4a	COL21A1
0.58292	1	0.999	1.30682e-166	Fibroblasts 4a	RPS6
0.58251	0.747	0.502	2.91651e-46	Fibroblasts 4a	NAP1L1
0.582043	1	0.994	2.45259e-136	Fibroblasts 4a	RPS24
0.581035	1	1	1.02385e-195	Fibroblasts 4a	EEF1A1
0.575355	0.272	0.084	5.29061e-65	Fibroblasts 4a	COL4A2
0.574256	0.201	0.041	1.51348e-89	Fibroblasts 4a	EMID1
0.572107	0.371	0.182	2.65163e-34	Fibroblasts 4a	MXRA5
0.571833	1	1	2.5098e-152	Fibroblasts 4a	RPLP1
0.568847	0.862	0.696	1.11331e-45	Fibroblasts 4a	EIF3E
0.563965	0.999	0.998	1.76356e-138	Fibroblasts 4a	RPS8
0.558879	0.333	0.18	1.25178e-21	Fibroblasts 4a	PTN
0.556522	0.989	0.948	3.98384e-93	Fibroblasts 4a	RPL23
0.549528	0.999	0.995	1.76293e-114	Fibroblasts 4a	RPS19
0.547824	0.399	0.203	1.03344e-34	Fibroblasts 4a	WWTR1
0.545086	0.584	0.37	7.36728e-33	Fibroblasts 4a	LDHB
0.5423	1	0.998	2.47993e-132	Fibroblasts 4a	RPS13
0.540583	0.999	0.994	1.03199e-116	Fibroblasts 4a	RPL7A
0.538911	0.722	0.564	1.17532e-30	Fibroblasts 4a	RPL17
0.538403	0.691	0.467	2.3137e-33	Fibroblasts 4a	MEG3
0.53695	0.195	0.031	1.42974e-117	Fibroblasts 4a	ADAMTS12
0.536349	0.678	0.455	5.96529e-36	Fibroblasts 4a	C9orf16
0.536171	0.997	0.989	2.40251e-103	Fibroblasts 4a	RPL18
0.534497	0.173	0.036	2.47789e-74	Fibroblasts 4a	FAM101B
0.532781	1	1	1.67402e-152	Fibroblasts 4a	RPL13
0.526447	0.242	0.069	4.43102e-65	Fibroblasts 4a	FKBP11
0.519577	0.887	0.752	4.21223e-47	Fibroblasts 4a	RPS10
0.518433	0.172	0.04	1.09149e-64	Fibroblasts 4a	GPM6B
0.514919	0.999	0.997	2.72529e-110	Fibroblasts 4a	RPL28
0.513711	0.237	0.068	3.46025e-62	Fibroblasts 4a	HES4
0.51067	0.144	0.001	0	Fibroblasts 4a	UGT3A2
0.504874	0.206	0.103	9.05644e-16	Fibroblasts 4a	ACTA2
0.504577	0.751	0.542	1.417e-33	Fibroblasts 4a	EIF3L
0.500367	0.161	0.021	9.29004e-122	Fibroblasts 4a	PTCH1
0.49739	0.816	0.661	5.68121e-29	Fibroblasts 4a	PPDPF
0.493225	0.977	0.927	1.8418e-54	Fibroblasts 4a	EEF2
0.491825	0.975	0.943	8.32681e-62	Fibroblasts 4a	RPLP0
0.48992	0.127	0.008	3.39335e-187	Fibroblasts 4a	VIPR2
0.486567	0.595	0.393	4.19856e-25	Fibroblasts 4a	PRRX1
0.485469	0.203	0.065	7.94222e-45	Fibroblasts 4a	JAG1
0.482159	0.13	0.009	1.65333e-169	Fibroblasts 4a	RP11-417E7.2
0.480123	1	0.998	4.37738e-123	Fibroblasts 4a	RPS15A
0.478832	1	0.997	4.89321e-102	Fibroblasts 4a	RPL36
0.477055	0.157	0.014	1.70949e-171	Fibroblasts 4a	F2RL2
0.476415	0.525	0.385	2.61531e-13	Fibroblasts 4a	COL12A1
0.474727	1	0.995	2.42011e-100	Fibroblasts 4a	RPS16
0.474244	0.768	0.597	3.03599e-30	Fibroblasts 4a	UQCRH
0.469423	0.363	0.177	4.4435e-33	Fibroblasts 4a	LIMS1
0.469166	0.999	0.999	1.3131e-106	Fibroblasts 4a	RPL18A
0.467032	0.335	0.155	3.02264e-34	Fibroblasts 4a	GLRX5
0.464679	0.994	0.986	1.08814e-80	Fibroblasts 4a	GNB2L1
0.46339	0.147	0.012	2.38319e-170	Fibroblasts 4a	CYYR1
0.46136	0.129	0.012	2.39673e-137	Fibroblasts 4a	PDE1A
0.461238	0.591	0.382	4.74748e-27	Fibroblasts 4a	OSTC
0.45964	0.208	0.049	3.50538e-73	Fibroblasts 4a	ROBO2
0.458887	1	1	1.67813e-130	Fibroblasts 4a	RPL32
0.457573	0.144	0.025	2.68489e-78	Fibroblasts 4a	MLLT11
0.455765	0.295	0.132	2.39053e-32	Fibroblasts 4a	MGLL
0.452847	0.271	0.099	1.36906e-45	Fibroblasts 4a	LAMC3
0.452087	1	0.997	8.69812e-92	Fibroblasts 4a	RPL9
0.450956	0.21	0.059	2.52111e-57	Fibroblasts 4a	SESN3
0.450694	1	1	1.11331e-125	Fibroblasts 4a	RPL13A
0.447748	0.237	0.09	2.2509e-37	Fibroblasts 4a	LAMA2
0.445307	0.256	0.106	2.04802e-33	Fibroblasts 4a	SPATS2L
0.443071	0.537	0.337	4.85183e-24	Fibroblasts 4a	TTC3
0.44182	0.343	0.182	2.53031e-23	Fibroblasts 4a	CREB3L1
0.438903	0.104	0.003	2.00441e-249	Fibroblasts 4a	LRRN3
0.438459	1	1	1.76439e-96	Fibroblasts 4a	RPS12
0.435099	0.999	0.986	3.58015e-61	Fibroblasts 4a	PTMA
0.429839	0.597	0.428	2.63064e-16	Fibroblasts 4a	SUB1
0.429653	0.69	0.501	5.03847e-22	Fibroblasts 4a	EIF3H
0.427493	0.178	0.027	1.5989e-112	Fibroblasts 4a	NOTCH3
0.427408	0.129	0.018	1.42213e-87	Fibroblasts 4a	TSPAN13
0.424989	0.928	0.86	1.03324e-33	Fibroblasts 4a	RBM3
0.422936	0.137	0.008	8.85587e-206	Fibroblasts 4a	PAFAH1B3
0.422745	0.996	0.977	1.1895e-70	Fibroblasts 4a	RPL22
0.422738	0.219	0.083	9.21227e-34	Fibroblasts 4a	CDKN2D
0.420877	0.999	0.992	9.09854e-79	Fibroblasts 4a	RPS5
0.420574	0.137	0.027	6.49229e-62	Fibroblasts 4a	GPC1
0.418399	0.087	0.02	2.51533e-31	Fibroblasts 4a	MMP11
0.416182	0.459	0.282	3.5771e-19	Fibroblasts 4a	JMJD1C
0.415931	0.39	0.205	4.19072e-27	Fibroblasts 4a	APEX1
0.414533	0.257	0.108	1.19206e-31	Fibroblasts 4a	HMG20B
0.412371	0.196	0.07	6.12601e-34	Fibroblasts 4a	COLEC12
0.412042	0.999	0.998	3.48254e-94	Fibroblasts 4a	RPL27A
0.411983	0.301	0.133	9.04407e-33	Fibroblasts 4a	CCNB1IP1
0.4106	0.996	0.986	1.30469e-72	Fibroblasts 4a	RPL24
0.40993	0.239	0.098	1.77192e-30	Fibroblasts 4a	MARCKSL1
0.408892	0.22	0.069	1.09393e-48	Fibroblasts 4a	C4orf48
0.408455	0.19	0.05	1.55683e-57	Fibroblasts 4a	MCC
0.40779	0.306	0.221	3.4123e-05	Fibroblasts 4a	PRELP
0.407135	0.134	0.015	8.43202e-120	Fibroblasts 4a	DOK6
0.405986	0.277	0.174	6.12102e-09	Fibroblasts 4a	FGFBP2
0.404618	0.352	0.188	2.74061e-23	Fibroblasts 4a	TIPIN
0.404063	0.116	0.002	0	Fibroblasts 4a	KIF26B
0.403876	0.178	0.09	7.00622e-13	Fibroblasts 4a	DIO2
0.403814	0.609	0.434	8.59341e-19	Fibroblasts 4a	RHOC
0.401593	0.116	0.001	0	Fibroblasts 4a	SLC26A7
0.401578	0.241	0.099	4.56263e-31	Fibroblasts 4a	DR1
0.401482	0.446	0.268	2.85887e-21	Fibroblasts 4a	NGFRAP1
0.401461	0.597	0.4	1.55693e-19	Fibroblasts 4a	TCF4
0.400468	0.127	0.008	9.22223e-185	Fibroblasts 4a	EVA1A
0.398159	0.957	0.887	6.49908e-30	Fibroblasts 4a	H3F3A
0.397339	0.23	0.094	3.6672e-30	Fibroblasts 4a	IP6K2
0.396559	1	0.999	3.64802e-94	Fibroblasts 4a	RPL11
0.394729	0.066	0.005	1.09018e-80	Fibroblasts 4a	KRT16
0.394466	0.215	0.078	6.18618e-36	Fibroblasts 4a	RPS17L
0.390959	0.933	0.88	4.06961e-29	Fibroblasts 4a	ZFAS1
0.390922	1	0.999	7.4395e-78	Fibroblasts 4a	RPL21
0.390238	0.281	0.149	1.29735e-18	Fibroblasts 4a	NBPF10
0.389908	0.475	0.304	2.38777e-18	Fibroblasts 4a	IMPDH2
0.387373	0.116	0.021	1.81234e-60	Fibroblasts 4a	A2M
0.386045	0.999	0.997	2.92717e-75	Fibroblasts 4a	RPL23A
0.384944	0.092	0.001	3.57928e-299	Fibroblasts 4a	ADAMTS18
0.384881	0.273	0.137	6.64442e-21	Fibroblasts 4a	NACA2
0.384373	0.21	0.077	1.55337e-34	Fibroblasts 4a	GULP1
0.3842	0.103	0.003	6.30025e-219	Fibroblasts 4a	SOX2
0.380142	0.439	0.286	4.13499e-14	Fibroblasts 4a	GJA1
0.380054	0.157	0.05	1.00444e-33	Fibroblasts 4a	DDAH1
0.377736	1	0.997	9.82121e-76	Fibroblasts 4a	RPL29
0.377697	1	0.998	7.34394e-82	Fibroblasts 4a	RPL19
0.376257	0.8	0.636	4.14593e-19	Fibroblasts 4a	SSR2
0.376175	1	0.999	2.7416e-83	Fibroblasts 4a	RPL34
0.373991	1	0.999	8.65827e-83	Fibroblasts 4a	RPS27A
0.370703	0.476	0.321	9.3302e-14	Fibroblasts 4a	ATP5A1
0.368802	0.97	0.938	1.40458e-36	Fibroblasts 4a	BTF3
0.367807	0.348	0.216	5.35076e-13	Fibroblasts 4a	CKS2
0.367102	0.999	0.991	2.43818e-66	Fibroblasts 4a	RPL8
0.367073	0.271	0.142	1.40199e-17	Fibroblasts 4a	SH3KBP1
0.365211	0.604	0.446	7.2623e-13	Fibroblasts 4a	SET
0.364993	0.232	0.103	9.33651e-24	Fibroblasts 4a	HNRNPA1L2
0.364087	0.77	0.609	1.40035e-16	Fibroblasts 4a	UQCRB
0.362726	0.249	0.122	1.23296e-19	Fibroblasts 4a	GLT8D2
0.36151	0.147	0.022	1.70275e-94	Fibroblasts 4a	THSD4
0.357859	0.996	0.968	2.98294e-14	Fibroblasts 4a	COL1A2
0.356081	1	0.998	2.93435e-69	Fibroblasts 4a	RPS28
0.356057	0.154	0.091	6.86614e-05	Fibroblasts 4a	IGF1
0.355605	0.1	0.016	3.10339e-59	Fibroblasts 4a	CXCR4
0.355238	0.338	0.197	2.47164e-15	Fibroblasts 4a	NONO
0.355154	0.29	0.158	5.39124e-17	Fibroblasts 4a	RUNX1T1
0.355018	1	0.999	3.76594e-82	Fibroblasts 4a	RPS14
0.354602	0.991	0.969	8.00834e-45	Fibroblasts 4a	NACA
0.352677	0.187	0.067	6.02907e-32	Fibroblasts 4a	DCXR
0.351235	0.184	0.074	2.49187e-23	Fibroblasts 4a	JAM2
0.3512	0.967	0.942	2.30865e-37	Fibroblasts 4a	RPS11
0.349898	0.11	0.017	4.55357e-69	Fibroblasts 4a	KIAA1217
0.349727	0.253	0.126	2.85002e-19	Fibroblasts 4a	GNAQ
0.348335	0.27	0.135	1.12212e-19	Fibroblasts 4a	ITM2C
0.347211	0.124	0.02	2.89561e-71	Fibroblasts 4a	CNKSR3
0.346974	0.424	0.278	8.08077e-12	Fibroblasts 4a	KTN1
0.346496	0.097	0.001	0	Fibroblasts 4a	RP11-60A8.1
0.34355	0.153	0.046	2.08453e-35	Fibroblasts 4a	TSHZ3
0.341804	0.653	0.499	1.36714e-13	Fibroblasts 4a	SLC25A5
0.340887	0.997	0.989	1.32213e-30	Fibroblasts 4a	LGALS1
0.340864	0.992	0.977	1.93918e-45	Fibroblasts 4a	RPS29
0.340373	0.09	0.006	1.43843e-123	Fibroblasts 4a	CTD-3049M7.1
0.339531	0.254	0.121	1.2126e-21	Fibroblasts 4a	REEP3
0.339312	0.103	0.017	2.22796e-58	Fibroblasts 4a	PRDM1
0.339024	0.996	0.971	1.27763e-41	Fibroblasts 4a	RPS21
0.338519	0.128	0.027	8.38703e-52	Fibroblasts 4a	ADAMTS9
0.337823	0.357	0.2	9.5159e-18	Fibroblasts 4a	CHCHD10
0.336942	0.687	0.521	3.23672e-13	Fibroblasts 4a	VCAN
0.334252	0.441	0.326	6.99252e-06	Fibroblasts 4a	SPRY1
0.333886	0.138	0.033	1.06049e-47	Fibroblasts 4a	LAMB1
0.3336	0.309	0.19	3.29071e-11	Fibroblasts 4a	MFAP2
0.332695	0.932	0.83	1.53743e-15	Fibroblasts 4a	SPARC
0.33134	0.387	0.286	6.09361e-05	Fibroblasts 4a	HES1
0.329451	0.108	0.012	9.7851e-94	Fibroblasts 4a	COL7A1
0.329209	0.113	0.028	9.38245e-36	Fibroblasts 4a	FAM213A
0.329052	0.177	0.069	1.58212e-24	Fibroblasts 4a	PYCR1
0.328526	0.929	0.851	1.63072e-22	Fibroblasts 4a	ATP5E
0.325724	0.206	0.076	9.03082e-33	Fibroblasts 4a	NREP
0.324132	0.108	0.019	7.92152e-55	Fibroblasts 4a	RNF152
0.322385	1	0.999	2.89685e-67	Fibroblasts 4a	RPL35A
0.321915	0.253	0.127	1.12321e-18	Fibroblasts 4a	VGLL4
0.321783	0.178	0.079	4.89201e-18	Fibroblasts 4a	TBX15
0.321233	0.163	0.059	3.55341e-26	Fibroblasts 4a	PTGER3
0.320035	0.132	0.029	2.8631e-49	Fibroblasts 4a	RGMA
0.319981	0.116	0.027	1.96982e-41	Fibroblasts 4a	FBXO32
0.31964	0.092	0.003	1.763e-188	Fibroblasts 4a	ALX4
0.318174	0.219	0.102	1.25213e-19	Fibroblasts 4a	TGFB1
0.318041	1	0.998	1.23843e-54	Fibroblasts 4a	RPL30
0.317536	0.097	0.024	1.43283e-30	Fibroblasts 4a	RAMP1
0.316861	0.352	0.245	5.76975e-06	Fibroblasts 4a	BTG2
0.315983	0.275	0.148	6.7947e-16	Fibroblasts 4a	MYL6B
0.31577	0.468	0.33	1.00214e-08	Fibroblasts 4a	SLC2A3
0.315203	0.089	0.004	4.05931e-156	Fibroblasts 4a	LEF1
0.314664	0.924	0.783	4.86166e-27	Fibroblasts 4a	COL6A1
0.313961	0.146	0.052	3.25754e-24	Fibroblasts 4a	CCDC88A
0.312954	0.163	0.089	1.36259e-07	Fibroblasts 4a	SERPINE2
0.312324	0.225	0.109	1.94356e-18	Fibroblasts 4a	NID1
0.310253	0.129	0.045	2.75499e-22	Fibroblasts 4a	PAWR
0.308493	0.095	0.015	1.74717e-55	Fibroblasts 4a	LTC4S
0.306219	0.727	0.611	6.9777e-10	Fibroblasts 4a	EIF3F
0.305666	0.999	0.996	7.91421e-54	Fibroblasts 4a	RPL37
0.305222	0.21	0.105	1.64586e-14	Fibroblasts 4a	CTNNAL1
0.304993	0.204	0.094	5.98032e-18	Fibroblasts 4a	ODF2L
0.304688	0.104	0.019	2.95499e-50	Fibroblasts 4a	SMAGP
0.303315	0.1	0.028	5.98856e-26	Fibroblasts 4a	CPXM2
0.302655	0.077	0.004	1.02421e-114	Fibroblasts 4a	DCX
0.302601	0.425	0.284	1.65339e-10	Fibroblasts 4a	ALKBH7
0.302508	0.104	0.02	1.58547e-48	Fibroblasts 4a	SEMA6A
0.30239	0.254	0.135	3.93242e-15	Fibroblasts 4a	40057
0.301368	0.123	0.044	1.65371e-19	Fibroblasts 4a	TMEM2
0.300573	1	0.999	3.25044e-58	Fibroblasts 4a	RPL39
0.300188	0.184	0.091	4.61099e-13	Fibroblasts 4a	LIMCH1
0.300171	0.587	0.452	8.39207e-09	Fibroblasts 4a	TPM4
0.299775	0.165	0.061	8.34463e-25	Fibroblasts 4a	PPM1K
0.299604	0.37	0.27	6.62219e-05	Fibroblasts 4a	PPP1CB
0.298634	0.485	0.373	8.09958e-06	Fibroblasts 4a	RAB34
0.298461	0.087	0.007	1.71016e-96	Fibroblasts 4a	RUNX2
0.297011	0.19	0.087	3.27509e-17	Fibroblasts 4a	GSTA4
0.296934	0.877	0.836	6.75974e-14	Fibroblasts 4a	SLC25A6
0.296778	0.31	0.191	9.73078e-10	Fibroblasts 4a	LOXL1
0.296674	0.099	0.022	8.65656e-38	Fibroblasts 4a	NRP2
0.296549	0.197	0.095	1.25606e-15	Fibroblasts 4a	ABI2
0.296496	0.147	0.047	2.13683e-30	Fibroblasts 4a	LRCH1
0.296241	0.114	0.025	7.93549e-43	Fibroblasts 4a	TELO2
0.295561	1	0.999	7.65252e-55	Fibroblasts 4a	RPS15
0.294827	0.209	0.107	2.19046e-13	Fibroblasts 4a	MEIS2
0.294381	0.147	0.057	3.60885e-20	Fibroblasts 4a	VCAM1
0.294261	0.256	0.139	1.06888e-13	Fibroblasts 4a	PFN2
0.29365	0.439	0.277	1.05432e-13	Fibroblasts 4a	FBL
0.293131	0.167	0.073	8.47491e-17	Fibroblasts 4a	PRR24
0.291906	0.141	0.057	2.27354e-17	Fibroblasts 4a	TRPS1
0.291257	0.227	0.109	2.87052e-18	Fibroblasts 4a	AHCY
0.291133	0.234	0.127	1.1309e-12	Fibroblasts 4a	TMOD3
0.291059	0.065	0.001	8.96731e-164	Fibroblasts 4a	SOX11
0.290321	0.358	0.23	5.33158e-10	Fibroblasts 4a	ZNF106
0.289476	0.135	0.055	1.30334e-16	Fibroblasts 4a	HADH
0.289201	0.286	0.162	2.43487e-13	Fibroblasts 4a	FMOD
0.288766	0.081	0.027	2.21002e-14	Fibroblasts 4a	SUGCT
0.28871	0.4	0.3	0.000191551	Fibroblasts 4a	VMP1
0.288388	0.191	0.096	4.02044e-13	Fibroblasts 4a	ARHGEF10
0.288079	0.297	0.204	1.85696e-05	Fibroblasts 4a	B4GALT1
0.287515	0.072	0	1.29897e-270	Fibroblasts 4a	RP11-286B14.1
0.286834	0.214	0.115	7.48924e-12	Fibroblasts 4a	AL132709.5
0.286758	0.365	0.245	4.23034e-08	Fibroblasts 4a	SSPN
0.286532	0.073	0.002	1.47297e-159	Fibroblasts 4a	CNFN
0.285356	0.09	0.008	6.30089e-94	Fibroblasts 4a	SGIP1
0.285064	0.152	0.063	2.95511e-17	Fibroblasts 4a	TMEM204
0.283757	0.182	0.081	1.36855e-17	Fibroblasts 4a	A1BG
0.282056	0.659	0.516	6.84963e-10	Fibroblasts 4a	SSR4
0.280001	0.166	0.068	4.7561e-20	Fibroblasts 4a	SPRED1
0.279535	0.87	0.787	5.47152e-11	Fibroblasts 4a	COX6C
0.277349	0.113	0.023	2.18919e-46	Fibroblasts 4a	PRICKLE1
0.277024	0.689	0.562	3.39857e-08	Fibroblasts 4a	EIF4A2
0.276658	0.278	0.171	3.10125e-09	Fibroblasts 4a	CBX3
0.275689	0.185	0.094	5.63814e-12	Fibroblasts 4a	STK17B
0.275363	0.147	0.061	1.49913e-16	Fibroblasts 4a	OLFM2
0.273728	0.129	0.052	4.66905e-16	Fibroblasts 4a	DUSP4
0.272974	0.2	0.1	2.88806e-14	Fibroblasts 4a	UTRN
0.272359	0.241	0.153	2.2321e-06	Fibroblasts 4a	PHACTR2
0.271736	0.285	0.168	4.74226e-11	Fibroblasts 4a	HIST1H4C
0.271048	0.123	0.039	1.18044e-25	Fibroblasts 4a	CDO1
0.27097	0.256	0.153	1.84112e-09	Fibroblasts 4a	RNF11
0.270054	0.158	0.069	5.11336e-16	Fibroblasts 4a	COL8A2
0.268919	0.176	0.087	2.99623e-12	Fibroblasts 4a	TEAD1
0.267342	0.575	0.448	8.89319e-06	Fibroblasts 4a	SNRPE
0.267161	0.243	0.13	1.77601e-13	Fibroblasts 4a	NPM3
0.266825	0.135	0.057	3.18977e-15	Fibroblasts 4a	TNS3
0.265273	0.154	0.064	1.41036e-17	Fibroblasts 4a	ASAP1
0.265117	0.572	0.423	1.31159e-07	Fibroblasts 4a	ITGB1
0.264738	0.318	0.2	3.62526e-09	Fibroblasts 4a	LUZP1
0.264084	0.995	0.989	7.55693e-30	Fibroblasts 4a	RPL14
0.263128	0.072	0.007	7.12798e-71	Fibroblasts 4a	MEX3A
0.263063	0.591	0.447	1.06837e-07	Fibroblasts 4a	CNN3
0.262657	0.614	0.458	1.85038e-08	Fibroblasts 4a	XIST
0.261929	0.223	0.137	1.89621e-06	Fibroblasts 4a	FOXO3
0.261207	0.541	0.405	1.40152e-06	Fibroblasts 4a	NDUFB11
0.260801	0.077	0.021	1.65111e-20	Fibroblasts 4a	RASL11B
0.260713	0.08	0.019	1.65204e-25	Fibroblasts 4a	HEY2
0.2607	0.156	0.064	5.94619e-18	Fibroblasts 4a	RPS17
0.260428	0.078	0.01	7.25157e-57	Fibroblasts 4a	LMO7
0.2601	0.115	0.046	1.11011e-13	Fibroblasts 4a	NLRP1
0.25898	0.129	0.047	1.32419e-19	Fibroblasts 4a	LPAR6
0.258731	0.249	0.146	2.2458e-09	Fibroblasts 4a	ACTN4
0.258438	0.257	0.157	2.80349e-08	Fibroblasts 4a	FRMD6
0.257255	0.458	0.317	6.09377e-08	Fibroblasts 4a	MZT2A
0.256709	0.833	0.75	1.76252e-08	Fibroblasts 4a	C12orf57
0.256352	0.972	0.947	4.17624e-16	Fibroblasts 4a	GAPDH
0.256349	0.999	0.996	1.28707e-34	Fibroblasts 4a	RPL35
0.256132	0.08	0.004	1.65603e-124	Fibroblasts 4a	KAL1
0.255836	0.114	0.047	6.58643e-13	Fibroblasts 4a	EGR2
0.255723	0.081	0.005	6.6312e-113	Fibroblasts 4a	MAGI1
0.255542	0.067	0.017	2.15231e-20	Fibroblasts 4a	LTBP2
0.254829	0.152	0.071	1.35815e-12	Fibroblasts 4a	CTBP2
0.254595	0.216	0.12	2.31913e-10	Fibroblasts 4a	C5orf24
0.253635	1	0.999	7.56154e-48	Fibroblasts 4a	RPLP2
0.253583	0.17	0.078	6.71644e-15	Fibroblasts 4a	VSTM4
0.252393	0.275	0.168	1.06835e-08	Fibroblasts 4a	CCT3
0.252175	0.087	0.018	7.70376e-37	Fibroblasts 4a	SPHK1
0.252126	0.996	0.988	2.53228e-26	Fibroblasts 4a	RPL38
0.251818	0.133	0.054	1.30497e-15	Fibroblasts 4a	FMNL2
0.251545	0.215	0.12	7.6163e-10	Fibroblasts 4a	GTF2I
0.25129	0.234	0.133	4.57192e-10	Fibroblasts 4a	SH3PXD2A
0.250226	0.428	0.307	6.72942e-06	Fibroblasts 4a	EIF4B
0.249985	0.076	0.007	1.26031e-77	Fibroblasts 4a	RAC3
0.249097	0.578	0.438	1.81468e-07	Fibroblasts 4a	EPB41L4A-AS1
0.248908	0.103	0.036	6.56554e-17	Fibroblasts 4a	MOB3B
0.248838	0.203	0.123	5.03601e-06	Fibroblasts 4a	IRS2
0.248511	0.132	0.051	7.64166e-18	Fibroblasts 4a	FNDC1
0.248415	0.224	0.14	8.70571e-06	Fibroblasts 4a	ARL4A
0.248181	0.1	0.032	6.58593e-20	Fibroblasts 4a	RAI14
0.247333	0.076	0.007	7.10114e-78	Fibroblasts 4a	CASC15
0.247198	0.073	0.002	2.34915e-152	Fibroblasts 4a	KCNIP1
0.246811	0.124	0.051	6.51654e-14	Fibroblasts 4a	CCDC34
0.246498	0.309	0.19	1.2788e-09	Fibroblasts 4a	PTRHD1
0.245978	0.078	0.007	1.98293e-83	Fibroblasts 4a	ARHGAP44
0.245159	0.139	0.063	1.64257e-12	Fibroblasts 4a	MTHFD2
0.244696	0.123	0.043	7.95304e-21	Fibroblasts 4a	ANKRD50
0.244006	0.065	0.002	1.38505e-156	Fibroblasts 4a	FLRT3
0.243162	0.992	0.981	2.1653e-20	Fibroblasts 4a	RPS20
0.242772	0.238	0.14	1.27253e-08	Fibroblasts 4a	KLF3
0.242099	0.184	0.085	1.20248e-15	Fibroblasts 4a	ARHGAP10
0.242082	0.394	0.285	3.50226e-05	Fibroblasts 4a	KHDRBS1
0.241752	0.222	0.143	7.29166e-05	Fibroblasts 4a	OGN
0.241725	0.406	0.282	1.67773e-06	Fibroblasts 4a	ANP32B
0.241059	0.189	0.101	1.13587e-09	Fibroblasts 4a	PARVA
0.241012	0.072	0.003	4.6503e-140	Fibroblasts 4a	TENM3
0.240072	0.18	0.095	5.19477e-10	Fibroblasts 4a	CNOT2
0.240047	0.071	0.002	1.10532e-178	Fibroblasts 4a	HS6ST2
0.239911	0.125	0.049	4.08391e-16	Fibroblasts 4a	DCP2
0.23911	0.073	0.012	1.94138e-40	Fibroblasts 4a	RP11-173B14.5
0.238991	0.38	0.252	1.12657e-07	Fibroblasts 4a	STRAP
0.238615	0.266	0.156	2.58039e-10	Fibroblasts 4a	FNBP1
0.237797	0.182	0.082	1.20846e-16	Fibroblasts 4a	NRP1
0.237713	0.428	0.303	4.15506e-06	Fibroblasts 4a	FAM3C
0.237137	0.215	0.121	1.39015e-09	Fibroblasts 4a	UBE2H
0.237092	0.156	0.086	7.57062e-07	Fibroblasts 4a	MYH9
0.23635	0.343	0.226	2.598e-07	Fibroblasts 4a	ARL5A
0.236105	0.997	0.997	1.91187e-36	Fibroblasts 4a	RPS9
0.235703	0.222	0.154	0.0173086	Fibroblasts 4a	DKK2
0.233013	0.095	0.026	2.3881e-25	Fibroblasts 4a	VANGL2
0.232965	0.096	0.024	3.61894e-29	Fibroblasts 4a	DOK5
0.232777	0.41	0.292	6.01907e-06	Fibroblasts 4a	EIF3D
0.232459	0.516	0.373	1.63854e-07	Fibroblasts 4a	GDI2
0.232045	0.357	0.232	2.46659e-08	Fibroblasts 4a	CSNK1A1
0.231932	0.075	0.011	4.75097e-47	Fibroblasts 4a	KCNMB4
0.230705	0.108	0.042	6.0873e-14	Fibroblasts 4a	C1QTNF6
0.230486	0.104	0.043	1.96426e-11	Fibroblasts 4a	PGM2L1
0.230046	0.125	0.041	2.18798e-24	Fibroblasts 4a	FAT1
0.229735	0.092	0.027	1.99071e-21	Fibroblasts 4a	FNBP1L
0.229502	0.109	0.04	4.92102e-16	Fibroblasts 4a	SLC1A3
0.229235	0.119	0.04	4.61104e-21	Fibroblasts 4a	PNMA1
0.228554	0.173	0.088	1.12037e-10	Fibroblasts 4a	TMEM47
0.227214	0.115	0.044	3.74385e-15	Fibroblasts 4a	TRAF4
0.227151	0.123	0.06	7.69895e-08	Fibroblasts 4a	PTK7
0.227092	0.173	0.096	1.69341e-07	Fibroblasts 4a	RNASET2
0.226384	0.061	0.003	2.6828e-106	Fibroblasts 4a	ADAM12
0.226005	0.481	0.363	0.000314475	Fibroblasts 4a	CALU
0.225853	0.142	0.073	7.05378e-08	Fibroblasts 4a	SNX18
0.224142	0.238	0.144	2.98254e-07	Fibroblasts 4a	DCLK1
0.223958	0.301	0.197	4.38153e-06	Fibroblasts 4a	CCNG2
0.223951	0.211	0.119	3.58807e-09	Fibroblasts 4a	ISG15
0.223076	0.07	0.005	2.62324e-91	Fibroblasts 4a	MMP28
0.222718	1	1	5.03505e-52	Fibroblasts 4a	RPL41
0.222422	0.075	0.01	5.32127e-52	Fibroblasts 4a	DTX4
0.222324	0.095	0.02	1.968e-36	Fibroblasts 4a	COL27A1
0.222162	0.19	0.101	7.22398e-10	Fibroblasts 4a	RABGGTB
0.221403	0.473	0.362	0.000965429	Fibroblasts 4a	SNRPF
0.221247	0.147	0.091	0.00611336	Fibroblasts 4a	RIN2
0.220664	0.282	0.199	0.00133654	Fibroblasts 4a	EIF2A
0.220621	0.124	0.063	1.08269e-06	Fibroblasts 4a	OLFML2A
0.220602	0.247	0.155	2.2438e-06	Fibroblasts 4a	CCT8
0.220359	0.085	0.022	5.26064e-24	Fibroblasts 4a	GCLC
0.220019	0.127	0.051	7.42694e-15	Fibroblasts 4a	CPNE2
0.219986	0.99	0.98	9.44365e-20	Fibroblasts 4a	UBA52
0.218906	0.097	0.03	1.10696e-20	Fibroblasts 4a	RFTN2
0.218751	0.062	0.006	2.09709e-64	Fibroblasts 4a	PCDH20
0.218425	0.282	0.192	9.71419e-05	Fibroblasts 4a	TXNL1
0.217749	0.075	0.013	2.97835e-39	Fibroblasts 4a	NXN
0.21707	0.189	0.113	8.67531e-06	Fibroblasts 4a	NCOA1
0.217067	0.058	0.006	2.15009e-55	Fibroblasts 4a	SBSPON
0.216894	0.065	0.003	1.76327e-103	Fibroblasts 4a	TBXA2R
0.216665	0.052	0.006	1.57524e-45	Fibroblasts 4a	KIAA0101
0.215933	0.211	0.135	0.000217517	Fibroblasts 4a	PPP1R2
0.215728	0.066	0.003	1.97065e-125	Fibroblasts 4a	MYLPF
0.21535	0.278	0.19	0.00058224	Fibroblasts 4a	MAF
0.215155	0.192	0.112	1.16946e-06	Fibroblasts 4a	SLC25A33
0.214658	0.719	0.596	3.32516e-05	Fibroblasts 4a	NDUFS5
0.213326	0.087	0.024	8.99881e-23	Fibroblasts 4a	LOXL2
0.212426	0.249	0.165	0.000190013	Fibroblasts 4a	QARS
0.210691	0.065	0.004	1.10358e-86	Fibroblasts 4a	CD200
0.210488	0.067	0.012	6.83025e-33	Fibroblasts 4a	GMFG
0.210484	0.224	0.147	0.000312625	Fibroblasts 4a	C12orf23
0.210152	0.08	0.025	5.05904e-16	Fibroblasts 4a	TTYH3
0.210022	0.228	0.133	3.32153e-08	Fibroblasts 4a	PCDH18
0.209926	0.062	0.004	1.27992e-87	Fibroblasts 4a	WDR86
0.209509	0.246	0.172	0.0104905	Fibroblasts 4a	CTNNB1
0.209123	1	0.998	7.43323e-12	Fibroblasts 4a	TMSB10
0.20911	0.823	0.726	0.00167165	Fibroblasts 4a	NDUFA4
0.208861	0.468	0.357	0.00141687	Fibroblasts 4a	COX7A2L
0.208567	0.077	0.022	2.04176e-18	Fibroblasts 4a	FOXD1
0.207548	0.061	0.009	2.07382e-39	Fibroblasts 4a	CAPN6
0.207536	0.556	0.43	0.0003209	Fibroblasts 4a	SNHG7
0.207251	1	1	1.24957e-33	Fibroblasts 4a	RPL10
0.207221	0.968	0.942	1.18395e-07	Fibroblasts 4a	ACTG1
0.207126	0.118	0.049	7.9376e-13	Fibroblasts 4a	DAAM1
0.206565	0.268	0.175	2.17043e-05	Fibroblasts 4a	SNHG18
0.205908	0.211	0.134	0.000115228	Fibroblasts 4a	NUDT1
0.205811	0.215	0.133	9.86845e-06	Fibroblasts 4a	ISOC2
0.205572	0.07	0.022	1.21227e-13	Fibroblasts 4a	HAPLN3
0.205171	0.159	0.094	7.76897e-05	Fibroblasts 4a	PLEKHA4
0.204902	0.138	0.071	2.04987e-07	Fibroblasts 4a	CDKN2C
0.20476	0.148	0.09	0.00154782	Fibroblasts 4a	MAGED1
0.204378	0.063	0.007	1.66338e-53	Fibroblasts 4a	RXRG
0.204197	0.12	0.061	1.16539e-06	Fibroblasts 4a	PGF
0.203382	0.084	0.022	7.66378e-23	Fibroblasts 4a	PXDN
0.203221	0.108	0.041	3.62587e-14	Fibroblasts 4a	SHOX2
0.203085	0.062	0.001	6.91523e-165	Fibroblasts 4a	RBFOX1
0.200876	0.214	0.136	9.97004e-05	Fibroblasts 4a	CCSER2
0.200814	0.285	0.188	3.3377e-05	Fibroblasts 4a	EBPL
0.200543	0.166	0.09	1.55946e-07	Fibroblasts 4a	MYO1B
0.199784	0.156	0.099	0.012784	Fibroblasts 4a	MACF1
0.199439	0.066	0.025	4.77982e-08	Fibroblasts 4a	MPRIP-AS1
0.199345	0.228	0.148	0.000197027	Fibroblasts 4a	PNN
0.198629	0.052	0.002	2.2515e-98	Fibroblasts 4a	ACAN
0.198534	0.135	0.076	4.32609e-05	Fibroblasts 4a	MFHAS1
0.197407	0.752	0.655	0.00803114	Fibroblasts 4a	SNHG8
0.196658	0.176	0.097	9.33177e-08	Fibroblasts 4a	PRPF6
0.196534	0.299	0.203	9.98942e-05	Fibroblasts 4a	NSA2
0.196529	0.894	0.819	5.07184e-06	Fibroblasts 4a	PPIA
0.195381	0.099	0.045	2.85689e-07	Fibroblasts 4a	PTPRK
0.195155	0.267	0.191	0.0163077	Fibroblasts 4a	SH3BP5
0.194976	0.116	0.052	2.79131e-10	Fibroblasts 4a	MTF2
0.194825	0.21	0.126	2.58173e-06	Fibroblasts 4a	XRN2
0.192956	0.114	0.067	0.0129508	Fibroblasts 4a	BHLHE41
0.192778	0.158	0.076	2.67755e-11	Fibroblasts 4a	GPX7
0.192468	0.144	0.071	1.95956e-09	Fibroblasts 4a	LGR4
0.192402	0.182	0.103	3.77451e-07	Fibroblasts 4a	REST
0.192238	0.135	0.065	1.3755e-09	Fibroblasts 4a	38961
0.192104	0.094	0.028	5.96256e-21	Fibroblasts 4a	TANC1
0.191313	0.094	0.03	5.38195e-18	Fibroblasts 4a	NUDT14
0.191063	0.144	0.078	1.73703e-06	Fibroblasts 4a	TBC1D2B
0.190893	0.354	0.246	6.51159e-05	Fibroblasts 4a	RAP1B
0.19078	0.095	0.036	3.09091e-12	Fibroblasts 4a	MAML1
0.190602	0.116	0.061	1.30605e-05	Fibroblasts 4a	CYTH3
0.190578	0.185	0.101	1.82854e-08	Fibroblasts 4a	UROS
0.190101	0.106	0.048	2.24799e-08	Fibroblasts 4a	RGMB
0.189844	0.067	0.02	1.87771e-14	Fibroblasts 4a	KIAA0040
0.189711	0.094	0.039	2.63227e-09	Fibroblasts 4a	ABHD3
0.188747	0.123	0.056	4.45777e-10	Fibroblasts 4a	EZR
0.188664	0.219	0.15	0.012635	Fibroblasts 4a	PSMA2.1
0.187912	0.128	0.074	0.000974078	Fibroblasts 4a	BAZ2B
0.18785	0.072	0.015	7.46292e-29	Fibroblasts 4a	GLI2
0.187617	0.434	0.331	0.00755805	Fibroblasts 4a	TIMM13
0.187221	0.177	0.105	2.31998e-05	Fibroblasts 4a	PURA
0.186744	0.308	0.208	0.000102825	Fibroblasts 4a	AKAP13
0.186423	0.924	0.872	7.80754e-05	Fibroblasts 4a	CIRBP
0.186327	0.13	0.064	2.36714e-08	Fibroblasts 4a	ARID2
0.186143	0.087	0.026	1.14568e-18	Fibroblasts 4a	TRIB2
0.185943	0.103	0.049	1.82804e-06	Fibroblasts 4a	MPP6
0.185765	0.175	0.096	1.37184e-07	Fibroblasts 4a	PAFAH1B2
0.185369	0.103	0.038	2.04909e-14	Fibroblasts 4a	GAB1
0.184836	0.854	0.786	0.000412071	Fibroblasts 4a	ATP5L
0.184683	0.147	0.077	3.20885e-07	Fibroblasts 4a	ACOT13
0.184388	0.275	0.198	0.0441688	Fibroblasts 4a	SLC44A1
0.184306	0.072	0.016	7.56629e-25	Fibroblasts 4a	CARD16
0.184087	0.129	0.064	9.31554e-08	Fibroblasts 4a	GAMT
0.183946	0.091	0.04	1.76205e-07	Fibroblasts 4a	PTBP3
0.183602	0.076	0.033	1.9699e-06	Fibroblasts 4a	COL6A6
0.183534	0.265	0.171	2.02233e-05	Fibroblasts 4a	AKAP9
0.183516	0.266	0.174	7.30259e-05	Fibroblasts 4a	ATRX
0.183226	0.219	0.13	7.84562e-07	Fibroblasts 4a	SCML1
0.182683	0.119	0.054	1.17656e-09	Fibroblasts 4a	APOL4
0.182618	0.127	0.07	9.73506e-05	Fibroblasts 4a	ROBO1
0.182125	0.053	0.007	8.48474e-37	Fibroblasts 4a	EPHA3
0.181955	0.429	0.319	0.00511282	Fibroblasts 4a	TAF1D
0.181601	0.173	0.101	1.09933e-05	Fibroblasts 4a	ZFHX3
0.18083	0.377	0.281	0.0110994	Fibroblasts 4a	PNISR
0.180305	0.132	0.066	1.02273e-07	Fibroblasts 4a	LHFPL2
0.179974	0.061	0.003	7.50324e-109	Fibroblasts 4a	GNAO1
0.179738	0.337	0.232	0.000279989	Fibroblasts 4a	RBMX
0.179324	0.124	0.065	9.01668e-06	Fibroblasts 4a	SIK1
0.178318	0.149	0.067	6.82597e-13	Fibroblasts 4a	ADAMTS4
0.177659	0.213	0.13	1.65593e-05	Fibroblasts 4a	YBEY
0.177627	0.337	0.23	7.96994e-05	Fibroblasts 4a	UFM1
0.17738	0.1	0.04	4.18768e-11	Fibroblasts 4a	ZFYVE16
0.17722	0.146	0.07	3.83229e-10	Fibroblasts 4a	SPATS2
0.177217	0.051	0.004	2.77177e-64	Fibroblasts 4a	ZNF711
0.177162	0.091	0.027	1.04603e-19	Fibroblasts 4a	FLRT2
0.176879	0.201	0.123	3.82426e-05	Fibroblasts 4a	ALDH9A1
0.176797	0.101	0.052	7.71038e-05	Fibroblasts 4a	GTDC1
0.17667	0.468	0.354	0.00431925	Fibroblasts 4a	LSM7
0.176438	0.267	0.177	0.000156617	Fibroblasts 4a	CTDSP2
0.17638	0.154	0.085	2.22966e-06	Fibroblasts 4a	CPXM1
0.176352	0.078	0.025	3.7073e-14	Fibroblasts 4a	HOXC6
0.17599	0.978	0.936	1.01531e-06	Fibroblasts 4a	PFDN5
0.175153	0.208	0.138	0.00686871	Fibroblasts 4a	TWSG1
0.175053	0.129	0.061	5.32994e-09	Fibroblasts 4a	LMCD1
0.174907	0.133	0.067	3.8059e-07	Fibroblasts 4a	ELOVL5
0.174562	0.054	0.003	8.19634e-78	Fibroblasts 4a	PCDH19
0.174477	0.056	0.015	4.52163e-13	Fibroblasts 4a	C2orf27A
0.174273	0.11	0.062	0.00366798	Fibroblasts 4a	MIR24-2
0.174271	0.242	0.159	0.000455447	Fibroblasts 4a	SETD5
0.174235	0.406	0.285	2.90428e-05	Fibroblasts 4a	PDGFRA
0.173938	0.235	0.157	0.00272756	Fibroblasts 4a	PHF14
0.173721	0.141	0.075	2.76567e-06	Fibroblasts 4a	PDS5B
0.173618	0.441	0.339	0.0234845	Fibroblasts 4a	CSDE1
0.173604	0.071	0.029	1.27367e-06	Fibroblasts 4a	GBP1
0.173414	0.067	0.019	1.35545e-15	Fibroblasts 4a	SDC3
0.173105	1	1	1.65447e-07	Fibroblasts 4a	VIM
0.172531	0.19	0.123	0.00531155	Fibroblasts 4a	TPBG
0.172032	0.071	0.024	1.93911e-11	Fibroblasts 4a	MED14
0.172016	0.07	0.013	2.11057e-33	Fibroblasts 4a	DGKH
0.171854	0.114	0.059	3.45104e-05	Fibroblasts 4a	ID4
0.170727	0.125	0.061	4.51481e-08	Fibroblasts 4a	SMARCC1
0.170522	1	1	2.19698e-10	Fibroblasts 4a	MALAT1
0.170501	0.099	0.038	2.14259e-12	Fibroblasts 4a	BCL11B
0.170065	0.067	0.019	2.14188e-15	Fibroblasts 4a	KIAA0226L
0.169185	0.122	0.06	3.74204e-07	Fibroblasts 4a	C19orf48
0.168895	0.078	0.03	7.86632e-10	Fibroblasts 4a	MYO10
0.168888	0.191	0.12	0.000679	Fibroblasts 4a	MOB4
0.167597	0.123	0.055	5.08616e-10	Fibroblasts 4a	RP11-302B13.5
0.166595	0.082	0.041	0.000428615	Fibroblasts 4a	FAM198B
0.166446	0.063	0.016	3.94941e-17	Fibroblasts 4a	38231
0.166181	0.108	0.049	2.8373e-08	Fibroblasts 4a	ZSWIM6
0.166141	0.33	0.237	0.00533804	Fibroblasts 4a	C12orf75
0.165272	0.076	0.028	6.09635e-10	Fibroblasts 4a	HS6ST1
0.164462	0.114	0.065	0.00510777	Fibroblasts 4a	BRE
0.164365	0.134	0.08	0.0044685	Fibroblasts 4a	SOCS2
0.164052	0.099	0.044	8.01845e-08	Fibroblasts 4a	RAB30
0.163006	0.119	0.063	3.71044e-05	Fibroblasts 4a	PTDSS1
0.162973	0.429	0.328	0.0169252	Fibroblasts 4a	COL5A1
0.162575	0.871	0.804	0.0224809	Fibroblasts 4a	COX4I1
0.162447	0.151	0.085	2.13715e-05	Fibroblasts 4a	GPATCH8
0.16205	0.162	0.096	0.000235739	Fibroblasts 4a	RP1-241P17.4
0.162011	0.154	0.095	0.00499703	Fibroblasts 4a	TSPAN3
0.161936	0.999	0.996	6.47492e-15	Fibroblasts 4a	RPS25
0.161669	1	1	5.5478e-20	Fibroblasts 4a	RPS27
0.1615	0.237	0.159	0.00328261	Fibroblasts 4a	DNAJC4
0.161391	0.148	0.09	0.00268467	Fibroblasts 4a	RAF1
0.161389	0.056	0.007	1.99133e-41	Fibroblasts 4a	TLL1
0.160988	0.097	0.044	1.43308e-07	Fibroblasts 4a	NME2
0.16087	0.095	0.048	0.000193274	Fibroblasts 4a	HILPDA
0.160669	0.142	0.075	2.05107e-06	Fibroblasts 4a	PLP1
0.16043	0.103	0.038	6.77975e-14	Fibroblasts 4a	CUX1
0.159513	0.133	0.07	3.71263e-06	Fibroblasts 4a	ZNF22
0.1595	0.13	0.068	3.14936e-06	Fibroblasts 4a	THOC6
0.158957	0.258	0.177	0.00393866	Fibroblasts 4a	KCNQ1OT1
0.158788	0.347	0.255	0.0242801	Fibroblasts 4a	IGBP1
0.158481	0.146	0.075	1.56878e-07	Fibroblasts 4a	SRM
0.157786	0.076	0.031	1.41514e-07	Fibroblasts 4a	PAK1
0.157264	0.152	0.087	7.99673e-05	Fibroblasts 4a	THAP9-AS1
0.157192	0.253	0.176	0.0167907	Fibroblasts 4a	EIF2S3
0.157033	0.075	0.028	5.33683e-09	Fibroblasts 4a	MDFIC
0.156572	0.067	0.018	1.81361e-16	Fibroblasts 4a	SMAD1
0.155474	0.17	0.103	0.000351685	Fibroblasts 4a	HDDC2
0.155358	0.109	0.052	6.61008e-07	Fibroblasts 4a	CACNA1G
0.154651	0.077	0.03	4.31981e-09	Fibroblasts 4a	TSPAN5
0.154623	0.109	0.06	0.00163686	Fibroblasts 4a	MEX3B
0.154188	0.08	0.033	1.72612e-07	Fibroblasts 4a	SMYD2
0.153417	0.133	0.081	0.0225192	Fibroblasts 4a	CCDC28B
0.153151	0.27	0.189	0.0171688	Fibroblasts 4a	AFF4
0.153144	0.128	0.066	2.58568e-06	Fibroblasts 4a	PCSK7
0.152401	0.07	0.023	2.42566e-11	Fibroblasts 4a	IRF9
0.151978	0.144	0.079	1.05833e-05	Fibroblasts 4a	C20orf27
0.151946	0.063	0.023	1.7383e-08	Fibroblasts 4a	CENPL
0.151892	0.077	0.025	1.01901e-13	Fibroblasts 4a	ISYNA1
0.151833	0.101	0.054	0.000843836	Fibroblasts 4a	ATP5EP2
0.151122	0.072	0.026	1.21581e-09	Fibroblasts 4a	BID
0.150979	0.147	0.072	4.32024e-09	Fibroblasts 4a	SYNGR1
0.15092	0.092	0.039	1.82666e-08	Fibroblasts 4a	EFNB1
0.150689	0.103	0.045	5.76313e-09	Fibroblasts 4a	IDH2
0.150649	0.18	0.112	0.00107752	Fibroblasts 4a	CBX1
0.150277	0.065	0.019	2.60114e-14	Fibroblasts 4a	NID2
0.150236	0.129	0.071	0.000159731	Fibroblasts 4a	BZW2
0.149534	0.209	0.133	0.000674461	Fibroblasts 4a	KLHDC3
0.149446	0.405	0.306	0.0293161	Fibroblasts 4a	C11orf31
0.149342	0.165	0.1	0.00101166	Fibroblasts 4a	MTURN
0.148589	0.082	0.026	8.19348e-16	Fibroblasts 4a	PKP4
0.148163	0.054	0.009	9.38334e-30	Fibroblasts 4a	ARHGAP42
0.148119	0.165	0.103	0.00597215	Fibroblasts 4a	PDCD2
0.147901	0.168	0.096	9.95657e-06	Fibroblasts 4a	EIF4EBP1
0.147873	0.062	0.018	7.35727e-13	Fibroblasts 4a	INPP5F
0.147856	0.076	0.033	5.09692e-06	Fibroblasts 4a	TASP1
0.147638	0.103	0.043	4.25809e-10	Fibroblasts 4a	TET1
0.1475	0.135	0.084	0.0375562	Fibroblasts 4a	MDM4
0.147476	0.135	0.079	0.00177502	Fibroblasts 4a	CMC2
0.147214	0.21	0.141	0.0176781	Fibroblasts 4a	ITGAV
0.146671	0.082	0.039	6.15193e-05	Fibroblasts 4a	ROR2
0.146373	0.125	0.075	0.0113974	Fibroblasts 4a	CSGALNACT2
0.145907	0.094	0.042	2.93143e-07	Fibroblasts 4a	C16orf87
0.145708	0.07	0.022	1.36863e-12	Fibroblasts 4a	SERTAD4
0.1456	0.087	0.043	0.000123706	Fibroblasts 4a	DPH5
0.145396	0.07	0.023	2.73315e-11	Fibroblasts 4a	PDE4D
0.145269	0.225	0.138	2.79276e-06	Fibroblasts 4a	CXCL1
0.144574	0.137	0.085	0.0371161	Fibroblasts 4a	IKBIP
0.144486	0.237	0.162	0.0155849	Fibroblasts 4a	C12orf10
0.144462	0.114	0.06	6.8889e-05	Fibroblasts 4a	B3GNT2
0.144398	0.111	0.063	0.00322742	Fibroblasts 4a	PAN3
0.144145	0.056	0.009	2.10009e-32	Fibroblasts 4a	CERS6
0.143593	0.181	0.117	0.011347	Fibroblasts 4a	WDR45B
0.14273	0.119	0.065	0.00026563	Fibroblasts 4a	CAMK2N1
0.14248	0.072	0.028	8.14275e-08	Fibroblasts 4a	RP11-611E13.2
0.142282	0.087	0.034	6.5527e-10	Fibroblasts 4a	B4GALT4
0.141204	0.166	0.099	0.000307752	Fibroblasts 4a	NOTCH2NL
0.141174	0.227	0.152	0.0111242	Fibroblasts 4a	IFT20
0.141047	0.139	0.086	0.0166562	Fibroblasts 4a	LAGE3
0.140659	0.092	0.043	2.04781e-06	Fibroblasts 4a	MFSD11
0.139817	0.203	0.129	0.00105655	Fibroblasts 4a	ETHE1
0.139582	0.532	0.41	0.0440711	Fibroblasts 4a	ERGIC3
0.139319	0.097	0.049	5.85655e-05	Fibroblasts 4a	DLG1
0.139263	0.154	0.099	0.0417995	Fibroblasts 4a	NMD3
0.138913	0.077	0.032	2.90918e-07	Fibroblasts 4a	CNST
0.137623	0.122	0.071	0.00510242	Fibroblasts 4a	LYPLA1
0.136987	0.146	0.087	0.00283745	Fibroblasts 4a	KARS
0.135876	0.051	0.015	4.97309e-10	Fibroblasts 4a	NUDT11
0.135455	0.07	0.034	0.0027057	Fibroblasts 4a	ZNF821
0.135437	0.061	0.015	2.47543e-17	Fibroblasts 4a	RUNX3
0.13527	0.119	0.071	0.0210255	Fibroblasts 4a	TFDP1
0.135128	0.173	0.112	0.0174148	Fibroblasts 4a	DAP3
0.135028	0.157	0.099	0.0180119	Fibroblasts 4a	ZBTB10
0.134336	0.089	0.043	5.5373e-05	Fibroblasts 4a	GNG2
0.134324	0.062	0.025	7.10814e-06	Fibroblasts 4a	CLN6
0.13345	0.072	0.032	6.40374e-05	Fibroblasts 4a	AGAP2-AS1
0.133124	0.09	0.046	0.000854009	Fibroblasts 4a	TP53
0.132623	0.062	0.02	2.09699e-10	Fibroblasts 4a	ARHGEF17
0.132452	0.1	0.052	0.000218796	Fibroblasts 4a	COA1
0.132396	0.116	0.061	4.63787e-05	Fibroblasts 4a	UTP11L
0.131799	0.118	0.071	0.0399346	Fibroblasts 4a	MRPL42
0.130679	0.3	0.21	0.0133039	Fibroblasts 4a	SNRPD1
0.130358	0.089	0.049	0.0302796	Fibroblasts 4a	MAML2
0.130334	0.07	0.033	0.00228955	Fibroblasts 4a	TBC1D4
0.130131	0.063	0.026	1.16926e-05	Fibroblasts 4a	AVIL
0.129843	0.192	0.127	0.0164943	Fibroblasts 4a	PPP4R2
0.129292	0.073	0.035	0.00131233	Fibroblasts 4a	RP11-145M9.4
0.129047	0.068	0.034	0.0141471	Fibroblasts 4a	HDAC9
0.128893	0.056	0.016	4.62434e-12	Fibroblasts 4a	STX11
0.128535	0.07	0.03	1.58701e-05	Fibroblasts 4a	PAICS
0.128455	0.11	0.056	1.35968e-05	Fibroblasts 4a	PRRC1
0.128193	0.073	0.031	6.70219e-06	Fibroblasts 4a	CDK19
0.127957	0.114	0.068	0.0340273	Fibroblasts 4a	CTNND1
0.126961	0.067	0.034	0.025476	Fibroblasts 4a	SMYD3
0.126854	0.052	0.011	7.32853e-19	Fibroblasts 4a	DLEU1
0.126462	0.129	0.067	4.40652e-06	Fibroblasts 4a	PCGF2
0.126154	0.051	0.018	9.79249e-07	Fibroblasts 4a	RASSF3
0.126129	0.113	0.061	0.000405937	Fibroblasts 4a	KIAA0907
0.125183	0.087	0.048	0.0413412	Fibroblasts 4a	MRPL48
0.124726	0.144	0.086	0.00223974	Fibroblasts 4a	CBX5
0.124693	0.178	0.112	0.00414866	Fibroblasts 4a	EML4
0.124166	0.077	0.039	0.00531789	Fibroblasts 4a	BCL2L1
0.124124	0.073	0.032	6.8994e-06	Fibroblasts 4a	TRIM16
0.123802	0.068	0.027	4.54119e-07	Fibroblasts 4a	DACT1
0.123474	0.134	0.075	0.000172113	Fibroblasts 4a	COMMD2
0.123417	0.058	0.019	1.20404e-09	Fibroblasts 4a	RP11-417E7.1
0.123249	0.071	0.036	0.0144513	Fibroblasts 4a	SLC7A2
0.122751	0.115	0.067	0.0186758	Fibroblasts 4a	RIMKLB
0.122375	0.09	0.039	9.76154e-08	Fibroblasts 4a	MDFI
0.122341	0.052	0.019	9.0098e-06	Fibroblasts 4a	ASPA
0.121781	0.222	0.147	0.00920171	Fibroblasts 4a	ILF3
0.121257	0.054	0.023	0.0006905	Fibroblasts 4a	KCNMB1
0.120021	0.087	0.041	3.93388e-05	Fibroblasts 4a	KIFAP3
0.119999	0.087	0.046	0.00499067	Fibroblasts 4a	MMP19
0.119849	0.109	0.062	0.0138293	Fibroblasts 4a	PLEKHO1
0.119801	0.062	0.025	1.05964e-05	Fibroblasts 4a	PABPC3
0.118862	0.056	0.024	0.000681192	Fibroblasts 4a	C7orf61
0.118653	0.104	0.056	0.00187749	Fibroblasts 4a	IQSEC1
0.118019	0.051	0.022	0.00418584	Fibroblasts 4a	SYMPK
0.11788	0.115	0.069	0.0476468	Fibroblasts 4a	NBPF1
0.117614	0.062	0.029	0.00234257	Fibroblasts 4a	PRKG1
0.117457	0.056	0.015	2.01182e-13	Fibroblasts 4a	HMGB3
0.117109	0.141	0.085	0.00932395	Fibroblasts 4a	TWF1
0.116993	0.053	0.021	4.56404e-05	Fibroblasts 4a	TP53INP1
0.116681	0.073	0.03	1.49769e-06	Fibroblasts 4a	CHST7
0.116364	0.051	0.018	1.45256e-06	Fibroblasts 4a	NAP1L3
0.116048	0.085	0.043	0.00149193	Fibroblasts 4a	ATM
0.11496	0.058	0.023	2.59074e-05	Fibroblasts 4a	GALNT10
0.1146	0.113	0.055	2.13448e-06	Fibroblasts 4a	PDZRN3
0.114016	0.218	0.146	0.0328499	Fibroblasts 4a	CLNS1A
0.113681	0.086	0.046	0.0112015	Fibroblasts 4a	PTPN2
0.113454	0.249	0.17	0.0131538	Fibroblasts 4a	CKAP4
0.112588	0.054	0.02	3.58522e-06	Fibroblasts 4a	CTIF
0.111726	0.065	0.027	5.66427e-05	Fibroblasts 4a	MIS18BP1
0.111609	0.061	0.03	0.0314444	Fibroblasts 4a	LIAS
0.111444	0.087	0.043	0.000305982	Fibroblasts 4a	PHACTR4
0.110922	0.066	0.031	0.00172063	Fibroblasts 4a	FAM129B
0.110185	0.066	0.027	1.75274e-05	Fibroblasts 4a	CTD-2090I13.1
0.110122	0.071	0.034	0.00344203	Fibroblasts 4a	ADARB1
0.10956	0.054	0.026	0.0451994	Fibroblasts 4a	RP11-472N13.3
0.108819	0.056	0.023	0.000235045	Fibroblasts 4a	STON2
0.108186	0.08	0.041	0.0113019	Fibroblasts 4a	GRAMD1A
0.108136	0.085	0.039	1.06164e-05	Fibroblasts 4a	GMCL1
0.108135	0.08	0.04	0.00235824	Fibroblasts 4a	AAK1
0.107185	0.053	0.017	4.27681e-09	Fibroblasts 4a	CRLF1
0.106613	0.089	0.047	0.00434504	Fibroblasts 4a	LENG8
0.106427	0.119	0.067	0.00273053	Fibroblasts 4a	SMARCD3
0.105452	0.067	0.03	0.000283225	Fibroblasts 4a	SYNC
0.10482	0.051	0.014	1.00028e-11	Fibroblasts 4a	SATB2
0.104667	0.148	0.083	9.27432e-05	Fibroblasts 4a	TAOK3
0.104606	0.097	0.054	0.0139881	Fibroblasts 4a	GPRC5B
0.10449	0.073	0.036	0.00238833	Fibroblasts 4a	B3GALNT1
0.102093	0.066	0.031	0.00536863	Fibroblasts 4a	FLJ27365
0.101298	0.114	0.066	0.0181497	Fibroblasts 4a	SND1
0.100891	0.071	0.034	0.00384795	Fibroblasts 4a	MRPL44

## Sheet: young subpopulation4b
young subpopulation 4b
log2FC	pct.1	pct.2	p-value	cluster	gene
5.40645	0.504	0.031	0	Fibroblasts 4b	COCH
2.80095	0.674	0.079	0	Fibroblasts 4b	ASPN
2.3741	0.607	0.156	1.05793e-174	Fibroblasts 4b	SPARCL1
2.1851	0.8	0.347	1.08392e-131	Fibroblasts 4b	PTGDS
1.81401	0.38	0.043	5.67391e-240	Fibroblasts 4b	CRABP1
1.74339	0.335	0.05	2.01791e-153	Fibroblasts 4b	TNMD
1.72496	0.521	0.137	6.47362e-140	Fibroblasts 4b	OGN
1.63736	0.444	0.13	2.03339e-96	Fibroblasts 4b	FIBIN
1.46186	0.29	0.052	1.25563e-108	Fibroblasts 4b	PPAPDC1B
1.42925	0.281	0.008	0	Fibroblasts 4b	TNN
1.2815	0.616	0.318	1.93663e-58	Fibroblasts 4b	MRPS6
1.27707	0.47	0.176	8.74122e-68	Fibroblasts 4b	C9orf3
1.25592	0.32	0.068	7.34169e-93	Fibroblasts 4b	SFRP1
1.19437	0.655	0.402	7.15257e-48	Fibroblasts 4b	TCF4
1.17867	0.266	0.042	6.98802e-112	Fibroblasts 4b	EMID1
1.17313	0.481	0.257	1.34575e-32	Fibroblasts 4b	CYP1B1
1.1019	0.245	0.047	4.66653e-79	Fibroblasts 4b	PLXDC1
1.10134	0.914	0.738	3.72548e-59	Fibroblasts 4b	JUN
1.07178	0.253	0.074	7.75436e-43	Fibroblasts 4b	PCSK1N
1.05707	0.429	0.174	1.42797e-48	Fibroblasts 4b	SRPX
1.05481	0.556	0.383	1.11244e-19	Fibroblasts 4b	DPT
1.04448	0.815	0.771	1.03875e-15	Fibroblasts 4b	IGFBP5
1.03569	0.275	0.089	8.03376e-41	Fibroblasts 4b	DIO2
0.999542	0.167	0.016	3.80847e-116	Fibroblasts 4b	ARHGAP15
0.981946	0.412	0.181	3.56873e-37	Fibroblasts 4b	PTN
0.979938	0.852	0.643	8.74386e-46	Fibroblasts 4b	IER2
0.969251	0.262	0.063	7.90756e-63	Fibroblasts 4b	HSPA2
0.956772	0.24	0.04	1.04114e-92	Fibroblasts 4b	GPM6B
0.946177	0.326	0.188	6.36133e-12	Fibroblasts 4b	POSTN
0.904078	0.582	0.356	1.14185e-34	Fibroblasts 4b	MARCKS
0.847752	0.247	0.09	1.53332e-27	Fibroblasts 4b	IGF1
0.84356	0.403	0.221	1.80524e-20	Fibroblasts 4b	RASD1
0.837973	0.281	0.106	7.68546e-31	Fibroblasts 4b	MDK
0.833426	0.245	0.091	7.37367e-28	Fibroblasts 4b	LIMCH1
0.81627	0.369	0.196	5.4668e-21	Fibroblasts 4b	ENHO
0.815942	0.479	0.285	1.08536e-21	Fibroblasts 4b	MAFB
0.814725	0.382	0.185	6.39791e-27	Fibroblasts 4b	MXRA5
0.81118	0.489	0.302	1.85736e-21	Fibroblasts 4b	PGRMC1
0.801111	0.2	0.057	1.34259e-35	Fibroblasts 4b	TRPS1
0.793807	0.848	0.68	3.33324e-29	Fibroblasts 4b	CYR61
0.790349	0.333	0.163	1.48026e-22	Fibroblasts 4b	FMOD
0.763945	0.124	0.005	3.4931e-175	Fibroblasts 4b	MKX
0.760425	0.225	0.059	4.71182e-45	Fibroblasts 4b	PTGER3
0.751987	0.554	0.353	1.08873e-23	Fibroblasts 4b	THY1
0.743087	0.858	0.725	2.40848e-27	Fibroblasts 4b	GADD45B
0.737069	0.738	0.588	2.60165e-18	Fibroblasts 4b	HLA-B
0.734987	0.21	0.057	4.6619e-40	Fibroblasts 4b	FZD1
0.719613	0.255	0.108	6.45054e-22	Fibroblasts 4b	MEIS2
0.717543	0.427	0.246	3.87369e-20	Fibroblasts 4b	SSPN
0.699237	0.318	0.132	8.78513e-29	Fibroblasts 4b	DKK3
0.696496	0.32	0.153	9.68385e-22	Fibroblasts 4b	DKK2
0.695419	0.616	0.467	1.34684e-13	Fibroblasts 4b	RHOB
0.69432	0.923	0.805	4.3569e-32	Fibroblasts 4b	FOS
0.690244	0.376	0.245	1.16314e-08	Fibroblasts 4b	DDIT4
0.679561	0.363	0.221	5.27025e-13	Fibroblasts 4b	PRELP
0.672322	0.12	0.003	1.0826e-224	Fibroblasts 4b	NECAB1
0.672198	0.74	0.709	0.000121198	Fibroblasts 4b	LUM
0.666952	0.079	0.001	3.88994e-243	Fibroblasts 4b	CCK
0.657442	0.401	0.238	5.30557e-16	Fibroblasts 4b	40787
0.64002	0.401	0.279	9.40127e-08	Fibroblasts 4b	ID1
0.639667	0.386	0.261	2.00937e-09	Fibroblasts 4b	PPAP2A
0.626793	0.285	0.137	2.96208e-17	Fibroblasts 4b	ITM2C
0.626043	0.785	0.704	2.648e-12	Fibroblasts 4b	HLA-A
0.622462	0.21	0.095	7.42966e-14	Fibroblasts 4b	F13A1
0.619211	0.124	0.027	4.09074e-31	Fibroblasts 4b	DIRAS3
0.611209	0.365	0.212	4.50139e-14	Fibroblasts 4b	EMP2
0.605817	0.185	0.102	8.39889e-06	Fibroblasts 4b	MAMDC2
0.603457	0.129	0.01	1.17431e-106	Fibroblasts 4b	RSPO4
0.599572	0.236	0.145	0.000211629	Fibroblasts 4b	GPC3
0.593315	0.17	0.067	9.36286e-15	Fibroblasts 4b	SERTAD4-AS1
0.591583	0.178	0.06	3.7436e-22	Fibroblasts 4b	PTK7
0.590457	0.472	0.35	1.20943e-07	Fibroblasts 4b	TSC22D1
0.581857	0.288	0.173	7.4877e-08	Fibroblasts 4b	H1F0
0.580335	0.266	0.12	4.90848e-18	Fibroblasts 4b	PRSS23
0.57929	0.343	0.205	4.81367e-11	Fibroblasts 4b	TPM2
0.577057	0.094	0.001	1.39042e-232	Fibroblasts 4b	SLITRK6
0.57413	0.727	0.576	6.44714e-18	Fibroblasts 4b	C6orf48
0.573866	0.146	0.028	3.32038e-43	Fibroblasts 4b	EDNRA
0.56865	0.09	0.005	6.36849e-93	Fibroblasts 4b	CADM2
0.565703	0.543	0.444	0.000388021	Fibroblasts 4b	RGS16
0.561121	0.861	0.784	6.0275e-14	Fibroblasts 4b	SEPP1
0.559216	0.914	0.868	8.22647e-15	Fibroblasts 4b	HSPA1A
0.558436	0.88	0.744	1.06085e-27	Fibroblasts 4b	EID1
0.558402	0.157	0.061	1.13006e-13	Fibroblasts 4b	PGF
0.555506	0.105	0.008	1.63314e-87	Fibroblasts 4b	CLEC14A
0.553302	0.189	0.076	8.20787e-16	Fibroblasts 4b	JAM2
0.549258	0.155	0.059	5.33954e-14	Fibroblasts 4b	PTH1R
0.54917	0.129	0.037	4.72992e-20	Fibroblasts 4b	MEOX2
0.547187	0.354	0.247	1.25607e-05	Fibroblasts 4b	BTG2
0.547039	0.616	0.473	4.14027e-10	Fibroblasts 4b	MEG3
0.545418	0.266	0.141	1.91284e-11	Fibroblasts 4b	PFN2
0.540054	0.83	0.738	8.54909e-13	Fibroblasts 4b	MFAP4
0.538965	0.204	0.092	7.53351e-13	Fibroblasts 4b	RNF24
0.531791	0.438	0.305	4.73121e-09	Fibroblasts 4b	FAM3C
0.523889	0.388	0.257	3.11579e-08	Fibroblasts 4b	TXNIP
0.506823	0.242	0.155	0.00118645	Fibroblasts 4b	ABCA8
0.506063	0.118	0.04	9.80639e-13	Fibroblasts 4b	SLC40A1
0.504971	0.635	0.509	3.46442e-11	Fibroblasts 4b	NUCKS1
0.499506	0.094	0.022	1.73844e-20	Fibroblasts 4b	MT1F
0.499321	0.32	0.212	1.62952e-05	Fibroblasts 4b	TMEM176B
0.497295	0.092	0.019	1.74569e-24	Fibroblasts 4b	RP11-417E7.1
0.497119	0.826	0.742	2.68133e-17	Fibroblasts 4b	HMGB1
0.494533	0.187	0.088	6.18102e-10	Fibroblasts 4b	PLEKHH2
0.494105	0.348	0.245	2.0531e-05	Fibroblasts 4b	PPIG
0.49176	0.082	0.005	2.3935e-82	Fibroblasts 4b	ZC2HC1C
0.48989	0.448	0.328	1.37144e-06	Fibroblasts 4b	SPRY1
0.483011	0.133	0.039	5.42413e-20	Fibroblasts 4b	RHOJ
0.482931	0.363	0.273	0.00181801	Fibroblasts 4b	HMGN1
0.481763	0.442	0.343	3.32543e-05	Fibroblasts 4b	TTC3
0.481592	0.127	0.032	1.10136e-24	Fibroblasts 4b	PPP1R14A
0.478675	0.109	0.042	2.84573e-08	Fibroblasts 4b	SYTL2
0.477715	0.191	0.09	1.23669e-09	Fibroblasts 4b	SERPINE2
0.477126	0.841	0.744	2.80039e-13	Fibroblasts 4b	CALM2
0.476613	0.519	0.396	3.88751e-07	Fibroblasts 4b	FUS
0.476521	0.122	0.04	3.51166e-14	Fibroblasts 4b	HOXB-AS1
0.47583	0.092	0.017	5.62706e-28	Fibroblasts 4b	PCDH7
0.467729	0.429	0.352	0.016296	Fibroblasts 4b	KLF10
0.467564	0.485	0.372	1.00145e-06	Fibroblasts 4b	PDIA3
0.46721	0.155	0.067	9.27342e-10	Fibroblasts 4b	BHLHE41
0.466329	0.223	0.139	0.000389979	Fibroblasts 4b	F2R
0.466225	0.577	0.498	0.00378423	Fibroblasts 4b	MT1X
0.465024	0.105	0.03	2.83282e-16	Fibroblasts 4b	GPC1
0.464742	0.258	0.151	4.67626e-07	Fibroblasts 4b	TECR
0.462486	0.245	0.13	4.37779e-09	Fibroblasts 4b	APCDD1
0.460846	0.077	0.001	5.2866e-177	Fibroblasts 4b	CCDC68
0.45994	0.966	0.928	1.11943e-15	Fibroblasts 4b	JUNB
0.45971	0.253	0.157	1.52597e-05	Fibroblasts 4b	MAGED2
0.459639	0.249	0.173	0.0238889	Fibroblasts 4b	AKAP9
0.456379	0.084	0.004	9.12311e-101	Fibroblasts 4b	ADAMTS6
0.456232	0.109	0.022	8.92221e-30	Fibroblasts 4b	ISG20
0.455709	0.509	0.427	0.000185327	Fibroblasts 4b	GABARAPL2
0.45565	0.258	0.161	1.9407e-05	Fibroblasts 4b	RUNX1T1
0.451506	0.279	0.179	5.02121e-05	Fibroblasts 4b	PALLD
0.449906	0.929	0.912	2.97972e-06	Fibroblasts 4b	HSPB1
0.447173	0.768	0.656	2.32324e-09	Fibroblasts 4b	SNHG8
0.446077	0.09	0.001	2.7986e-258	Fibroblasts 4b	SLC22A16
0.441257	0.165	0.08	1.48493e-07	Fibroblasts 4b	GULP1
0.438857	0.146	0.074	3.39506e-05	Fibroblasts 4b	C4orf48
0.438791	0.155	0.074	5.2648e-07	Fibroblasts 4b	KREMEN1
0.430951	0.279	0.174	1.11477e-05	Fibroblasts 4b	CHD9
0.429832	0.176	0.093	8.17775e-06	Fibroblasts 4b	BEX4
0.428775	0.67	0.555	1.27734e-06	Fibroblasts 4b	FN1
0.42454	0.277	0.18	0.000336095	Fibroblasts 4b	TMEM176A
0.422901	0.931	0.938	1.62524e-11	Fibroblasts 4b	HSP90AA1
0.420853	0.487	0.388	0.000524681	Fibroblasts 4b	PSME1
0.417447	0.204	0.097	3.58812e-10	Fibroblasts 4b	LGALS3BP
0.414084	0.174	0.09	4.16006e-06	Fibroblasts 4b	ASIP
0.410947	0.148	0.082	0.00186334	Fibroblasts 4b	TBX15
0.409622	0.906	0.827	4.7162e-17	Fibroblasts 4b	LAPTM4A
0.408497	0.185	0.113	0.00938665	Fibroblasts 4b	DEGS1
0.40751	0.822	0.767	0.000208635	Fibroblasts 4b	HLA-C
0.4075	0.067	0	5.21413e-243	Fibroblasts 4b	MAB21L2
0.404885	0.223	0.145	0.0076954	Fibroblasts 4b	SH3KBP1
0.401755	0.635	0.554	0.000229552	Fibroblasts 4b	HMGN2
0.399829	0.167	0.098	0.0044967	Fibroblasts 4b	SNAI1
0.398359	0.058	0.001	2.41842e-141	Fibroblasts 4b	GRP
0.397484	0.092	0.02	1.63584e-21	Fibroblasts 4b	ATP1B1
0.397456	0.916	0.873	1.12243e-11	Fibroblasts 4b	CIRBP
0.394758	0.483	0.403	0.00292274	Fibroblasts 4b	C1orf63
0.390784	0.487	0.414	0.012668	Fibroblasts 4b	VAMP2
0.389336	0.279	0.202	0.0496212	Fibroblasts 4b	WHSC1L1
0.388785	0.27	0.194	0.0382771	Fibroblasts 4b	LOXL1
0.386469	0.071	0.002	1.80669e-120	Fibroblasts 4b	TRPM3
0.385643	0.069	0.002	1.05344e-130	Fibroblasts 4b	RHPN1
0.383698	0.217	0.142	0.0263457	Fibroblasts 4b	ARL4A
0.381156	0.094	0.028	1.1961e-12	Fibroblasts 4b	MLLT11
0.379467	0.082	0.019	5.36182e-17	Fibroblasts 4b	CHN1
0.379399	0.391	0.3	0.00498826	Fibroblasts 4b	SUMO3
0.378614	0.094	0.034	3.28131e-08	Fibroblasts 4b	CHADL
0.377031	0.191	0.12	0.0196931	Fibroblasts 4b	RP11-553L6.5
0.371801	0.114	0.049	4.11087e-06	Fibroblasts 4b	TSHZ3
0.369429	0.082	0.025	4.54725e-10	Fibroblasts 4b	NTM
0.369026	0.067	0.002	2.80662e-124	Fibroblasts 4b	PTPRD
0.362004	0.097	0.03	5.81659e-12	Fibroblasts 4b	FAM213A
0.360522	0.438	0.336	0.00115429	Fibroblasts 4b	NDUFC2
0.360516	0.161	0.098	0.0441621	Fibroblasts 4b	RNASET2
0.356602	0.075	0.028	2.76666e-05	Fibroblasts 4b	TRIB2
0.356311	0.086	0.029	4.60449e-08	Fibroblasts 4b	EDIL3
0.355993	0.985	0.987	3.0389e-12	Fibroblasts 4b	PTMA
0.35561	0.311	0.214	0.00328142	Fibroblasts 4b	OCIAD1
0.353577	0.689	0.62	0.000256813	Fibroblasts 4b	TMEM59
0.352201	0.247	0.166	0.0203256	Fibroblasts 4b	COX20
0.35128	0.848	0.784	2.18897e-07	Fibroblasts 4b	DUSP1
0.35113	0.06	0.001	1.06937e-123	Fibroblasts 4b	CAMK2B
0.349443	0.075	0.012	3.63734e-27	Fibroblasts 4b	SEMA3G
0.34642	0.056	0.008	2.38835e-23	Fibroblasts 4b	FIGF
0.343925	0.094	0.021	8.3091e-21	Fibroblasts 4b	RASL11B
0.340753	0.09	0.024	1.4727e-14	Fibroblasts 4b	AP001347.6
0.340544	0.133	0.068	0.000659959	Fibroblasts 4b	LRRC17
0.340515	0.133	0.076	0.0497669	Fibroblasts 4b	TMX2
0.335513	0.202	0.124	0.0036268	Fibroblasts 4b	TPBG
0.333468	0.056	0.01	1.27713e-15	Fibroblasts 4b	HAPLN1
0.332684	0.067	0.014	3.2186e-15	Fibroblasts 4b	KIF21A
0.331625	0.622	0.511	3.35852e-06	Fibroblasts 4b	TPI1
0.331352	0.195	0.117	0.00197495	Fibroblasts 4b	RSBN1L
0.329327	0.077	0.015	4.3156e-22	Fibroblasts 4b	RERG
0.328199	0.15	0.073	1.1692e-05	Fibroblasts 4b	COLEC12
0.3281	0.148	0.084	0.0121796	Fibroblasts 4b	A1BG
0.327811	0.097	0.028	7.55538e-13	Fibroblasts 4b	COL11A1
0.323827	0.144	0.074	0.000168275	Fibroblasts 4b	SYNGR1
0.322327	0.075	0.026	5.1606e-06	Fibroblasts 4b	GAP43
0.321257	1	1	2.12258e-12	Fibroblasts 4b	MALAT1
0.321216	0.652	0.564	0.00441972	Fibroblasts 4b	TSC22D3
0.320378	0.092	0.039	0.000185847	Fibroblasts 4b	TNC
0.319856	0.112	0.057	0.00612733	Fibroblasts 4b	CDK2AP2
0.319574	0.275	0.189	0.0358173	Fibroblasts 4b	GADD45G
0.316519	0.863	0.861	0.0198054	Fibroblasts 4b	HSPA1B
0.315609	0.116	0.061	0.0126819	Fibroblasts 4b	GCHFR
0.314717	0.06	0.01	6.50652e-21	Fibroblasts 4b	TCEAL2
0.314712	0.155	0.089	0.0183675	Fibroblasts 4b	TEAD1
0.314302	0.678	0.617	0.0345127	Fibroblasts 4b	SAP18
0.314166	0.648	0.567	0.00198132	Fibroblasts 4b	SKP1
0.313566	0.861	0.813	0.00018374	Fibroblasts 4b	ZFP36
0.313446	0.062	0.015	5.13928e-12	Fibroblasts 4b	ADC
0.310755	0.056	0.002	3.41729e-95	Fibroblasts 4b	CPNE5
0.305534	0.695	0.637	0.0373006	Fibroblasts 4b	PEBP1
0.304818	0.873	0.821	4.96407e-07	Fibroblasts 4b	PPIA
0.302712	0.062	0.013	2.08164e-14	Fibroblasts 4b	S1PR1
0.300776	0.485	0.397	0.0128427	Fibroblasts 4b	39326
0.296949	0.105	0.052	0.00641154	Fibroblasts 4b	MAST4
0.296123	0.064	0.02	1.4614e-06	Fibroblasts 4b	TMEM97
0.295256	0.06	0.018	1.50931e-06	Fibroblasts 4b	CXCR4
0.295199	0.712	0.651	0.0333953	Fibroblasts 4b	PCOLCE
0.294602	0.59	0.51	0.0499262	Fibroblasts 4b	NAP1L1
0.292717	0.058	0.016	1.84633e-07	Fibroblasts 4b	MME
0.292148	0.18	0.107	0.00734842	Fibroblasts 4b	ZRANB2
0.289684	0.097	0.041	8.42053e-05	Fibroblasts 4b	F3
0.289029	0.103	0.041	9.07069e-07	Fibroblasts 4b	FAM198B
0.287938	0.058	0.006	1.31076e-32	Fibroblasts 4b	COL24A1
0.287851	0.069	0.023	5.01679e-06	Fibroblasts 4b	SERTAD4
0.287326	0.069	0.015	6.5476e-15	Fibroblasts 4b	PDE1A
0.286695	0.103	0.048	0.00178265	Fibroblasts 4b	EGR2
0.28377	0.075	0.029	0.000225726	Fibroblasts 4b	LDOC1
0.281088	0.056	0.006	4.18166e-31	Fibroblasts 4b	FGF13
0.272954	0.064	0.026	0.00537441	Fibroblasts 4b	B3GAT2
0.271218	0.122	0.066	0.0257399	Fibroblasts 4b	TMEM204
0.267997	0.854	0.837	0.000864658	Fibroblasts 4b	ITM2B
0.267781	0.124	0.062	0.00193168	Fibroblasts 4b	ABCA6
0.261076	0.929	0.914	0.00137924	Fibroblasts 4b	HSP90AB1
0.260425	0.069	0.019	2.16323e-09	Fibroblasts 4b	SMAD1
0.259137	0.073	0.02	3.52509e-10	Fibroblasts 4b	BEX5
0.258496	0.906	0.885	0.00970787	Fibroblasts 4b	UBC
0.258384	0.052	0.006	3.79187e-26	Fibroblasts 4b	SLC51A
0.254632	0.071	0.017	8.57779e-13	Fibroblasts 4b	LTBP2
0.252877	0.052	0.006	7.71978e-29	Fibroblasts 4b	NR2F1
0.249958	0.077	0.026	8.30637e-07	Fibroblasts 4b	HOXC6
0.249479	0.058	0.017	2.94787e-06	Fibroblasts 4b	BCHE
0.24766	0.071	0.024	2.15296e-06	Fibroblasts 4b	NRP2
0.247626	0.058	0.019	6.38103e-05	Fibroblasts 4b	CMTM7
0.246237	0.06	0.019	5.87526e-06	Fibroblasts 4b	RGN
0.246037	0.058	0.014	1.11371e-10	Fibroblasts 4b	NCAM1
0.243658	0.073	0.03	0.00348332	Fibroblasts 4b	ADAMTS9
0.243409	0.082	0.037	0.0192203	Fibroblasts 4b	DUSP10
0.242885	0.052	0.008	8.42464e-17	Fibroblasts 4b	NDNF
0.242661	0.056	0.019	0.00041112	Fibroblasts 4b	SVIP
0.239811	0.854	0.813	0.014308	Fibroblasts 4b	IGFBP7
0.234438	0.062	0.021	3.06989e-05	Fibroblasts 4b	KIAA0040
0.21042	0.056	0.021	0.0135269	Fibroblasts 4b	DNM3OS
0.203677	0.054	0.019	0.00351215	Fibroblasts 4b	FADS1
0.201186	0.052	0.018	0.00521403	Fibroblasts 4b	C10orf107
0.198955	0.056	0.02	0.00371361	Fibroblasts 4b	AC084018.1
0.19865	0.054	0.015	8.48011e-07	Fibroblasts 4b	TNNC1
0.190724	0.054	0.018	0.000495582	Fibroblasts 4b	CARD16
0.190378	0.058	0.017	1.20183e-06	Fibroblasts 4b	PPP1R3E
0.148948	0.054	0.018	0.000677713	Fibroblasts 4b	SULT1A1

## Sheet: old population1
old population 1
log2FC	pct.1	pct.2	p-value	cluster	gene
1.3781	0.491	0.196	0	Fibroblasts 1	SLPI
1.23449	0.845	0.635	0	Fibroblasts 1	IGFBP6
1.16682	0.656	0.359	0	Fibroblasts 1	MFAP5
1.13938	0.654	0.375	0	Fibroblasts 1	GPX3
1.13877	0.842	0.587	0	Fibroblasts 1	IGFBP5
1.08461	0.696	0.413	0	Fibroblasts 1	PI16
1.03718	0.569	0.306	0	Fibroblasts 1	PCOLCE2
0.840181	0.179	0.048	5.22268e-235	Fibroblasts 1	PRG4
0.832902	0.484	0.28	0	Fibroblasts 1	TSPAN8
0.826015	0.513	0.307	0	Fibroblasts 1	CD55
0.804768	0.791	0.615	0	Fibroblasts 1	CRYAB
0.784963	0.556	0.315	0	Fibroblasts 1	SCARA5
0.730698	0.799	0.565	0	Fibroblasts 1	CTHRC1
0.671081	0.821	0.6	0	Fibroblasts 1	WISP2
0.670133	0.351	0.172	6.32332e-268	Fibroblasts 1	DBN1
0.668968	0.375	0.185	8.34346e-283	Fibroblasts 1	CD34
0.639783	0.227	0.069	2.71216e-277	Fibroblasts 1	CD70
0.628567	0.999	0.997	0	Fibroblasts 1	TMSB4X
0.617202	0.325	0.162	1.74184e-220	Fibroblasts 1	RAMP2
0.604679	0.999	0.994	0	Fibroblasts 1	CFD
0.601497	0.649	0.482	2.90917e-261	Fibroblasts 1	TPM1
0.584988	0.244	0.106	1.66702e-198	Fibroblasts 1	SEMA3C
0.576568	0.77	0.626	0	Fibroblasts 1	FBLN2
0.573853	0.345	0.192	2.68244e-194	Fibroblasts 1	FAM180B
0.569083	0.851	0.728	0	Fibroblasts 1	SH3BGRL3
0.560475	0.724	0.611	1.16975e-196	Fibroblasts 1	KLF6
0.553327	0.907	0.794	5.929e-242	Fibroblasts 1	MMP2
0.548666	0.977	0.897	0	Fibroblasts 1	FBLN1
0.54421	0.513	0.372	6.01369e-153	Fibroblasts 1	ADM
0.537856	0.268	0.151	3.7841e-129	Fibroblasts 1	CILP
0.531108	0.416	0.262	6.60876e-183	Fibroblasts 1	TGFBR3
0.510695	0.976	0.933	0	Fibroblasts 1	ACTG1
0.506315	0.385	0.249	5.10965e-151	Fibroblasts 1	COL12A1
0.504155	0.33	0.197	4.22326e-153	Fibroblasts 1	SLC29A1
0.504065	0.446	0.31	8.18168e-153	Fibroblasts 1	VAT1
0.499979	0.467	0.33	1.42918e-155	Fibroblasts 1	CD151
0.499205	0.84	0.699	7.81941e-292	Fibroblasts 1	TIMP3
0.496191	0.574	0.437	1.77584e-177	Fibroblasts 1	CLTB
0.490974	0.343	0.228	1.25119e-116	Fibroblasts 1	YWHAH
0.488077	0.551	0.414	1.20162e-166	Fibroblasts 1	GYPC
0.4872	1	0.998	0	Fibroblasts 1	DCN
0.486463	0.286	0.149	1.04769e-165	Fibroblasts 1	CHRDL1
0.482109	0.953	0.894	0	Fibroblasts 1	GPX4
0.459193	0.151	0.047	1.68865e-165	Fibroblasts 1	LINC01133
0.457628	0.396	0.275	6.31845e-121	Fibroblasts 1	VASN
0.455899	0.654	0.511	2.42167e-173	Fibroblasts 1	THBS2
0.449796	0.256	0.148	5.75888e-116	Fibroblasts 1	HSD3B7
0.449366	0.952	0.887	0	Fibroblasts 1	PLAC9
0.448467	0.099	0.032	5.46133e-98	Fibroblasts 1	DKK1
0.448393	0.161	0.059	1.71631e-148	Fibroblasts 1	GALNT15
0.44546	0.664	0.566	1.74628e-108	Fibroblasts 1	FSTL1
0.444821	0.814	0.759	8.60909e-126	Fibroblasts 1	EMP3
0.442671	0.16	0.064	8.63047e-135	Fibroblasts 1	LGR5
0.439652	0.306	0.192	6.46117e-110	Fibroblasts 1	HPGD
0.438723	1	1	0	Fibroblasts 1	FTH1
0.43701	0.303	0.218	2.20312e-70	Fibroblasts 1	CAPS
0.428888	0.639	0.503	9.18788e-164	Fibroblasts 1	MAP1B
0.424837	0.414	0.302	2.64016e-102	Fibroblasts 1	TNXB
0.424331	0.098	0.015	1.35329e-163	Fibroblasts 1	MATN4
0.422659	0.228	0.128	3.09396e-107	Fibroblasts 1	CLEC3B
0.419275	0.455	0.362	5.84212e-75	Fibroblasts 1	FBN1
0.418453	1	0.995	0	Fibroblasts 1	GSN
0.413987	0.198	0.099	1.31304e-115	Fibroblasts 1	ZNF385A
0.410631	0.668	0.548	1.19905e-161	Fibroblasts 1	DDAH2
0.408464	0.62	0.471	7.34712e-154	Fibroblasts 1	MGST1
0.406014	0.136	0.057	1.98655e-103	Fibroblasts 1	FABP3
0.405737	0.501	0.385	2.26319e-107	Fibroblasts 1	PDGFRL
0.401846	0.256	0.135	9.98985e-133	Fibroblasts 1	MEDAG
0.395631	0.997	0.99	0	Fibroblasts 1	S100A10
0.376717	0.985	0.959	0	Fibroblasts 1	LGALS3
0.376401	0.269	0.176	2.49697e-78	Fibroblasts 1	CADM3
0.376039	0.999	0.997	0	Fibroblasts 1	TMSB10
0.375673	0.351	0.254	9.49414e-80	Fibroblasts 1	SPON2
0.374397	0.464	0.368	1.6776e-77	Fibroblasts 1	AXL
0.373014	0.995	0.979	0	Fibroblasts 1	ACTB
0.372483	0.136	0.067	5.74506e-76	Fibroblasts 1	HAS1
0.371179	0.588	0.462	2.17286e-99	Fibroblasts 1	ADH1B
0.364632	0.067	0.037	6.71476e-25	Fibroblasts 1	SFRP4
0.361725	0.818	0.751	4.44391e-126	Fibroblasts 1	TUBA1B
0.35946	0.301	0.216	7.19839e-66	Fibroblasts 1	ZYX
0.358504	0.41	0.302	3.99433e-87	Fibroblasts 1	NOVA1
0.357821	0.245	0.152	2.00863e-82	Fibroblasts 1	PTGES
0.352131	0.325	0.237	3.14866e-65	Fibroblasts 1	ANGPTL1
0.348332	0.631	0.544	4.36688e-88	Fibroblasts 1	CD59
0.346301	0.66	0.574	2.90007e-77	Fibroblasts 1	TUBA1A
0.343787	0.314	0.231	2.08654e-61	Fibroblasts 1	CD248
0.343093	0.811	0.709	1.07956e-139	Fibroblasts 1	TIMP2
0.340246	0.259	0.174	2.56854e-69	Fibroblasts 1	DPP4
0.337079	0.882	0.798	5.72004e-130	Fibroblasts 1	CTSK
0.33618	0.241	0.148	2.25995e-83	Fibroblasts 1	BIN1
0.335193	0.288	0.201	1.98953e-67	Fibroblasts 1	RAB32
0.328815	0.769	0.683	4.44252e-122	Fibroblasts 1	CLIC1
0.328426	0.441	0.346	4.93797e-66	Fibroblasts 1	HSPH1
0.323567	0.175	0.099	2.24079e-72	Fibroblasts 1	HSPB8
0.322078	0.165	0.084	6.37564e-87	Fibroblasts 1	PALM
0.313553	0.579	0.491	2.40128e-71	Fibroblasts 1	ATF3
0.311842	0.792	0.691	5.94576e-125	Fibroblasts 1	CYBRD1
0.309441	0.177	0.098	2.46024e-75	Fibroblasts 1	RP11-14N7.2
0.305502	0.876	0.8	1.58251e-94	Fibroblasts 1	MFAP4
0.305043	0.36	0.281	6.38396e-53	Fibroblasts 1	PIGT
0.302264	0.424	0.338	4.72593e-59	Fibroblasts 1	GRN
0.295955	0.252	0.178	2.65164e-50	Fibroblasts 1	ABL2
0.2938	0.332	0.245	1.31321e-58	Fibroblasts 1	MSX1
0.291104	0.617	0.524	3.42479e-78	Fibroblasts 1	TSPAN4
0.290937	1	1	0	Fibroblasts 1	S100A6
0.287526	0.291	0.211	1.28297e-54	Fibroblasts 1	ITGBL1
0.2867	0.86	0.776	2.31061e-126	Fibroblasts 1	NNMT
0.286413	0.275	0.209	1.79911e-41	Fibroblasts 1	MMP14
0.284982	0.367	0.288	3.37648e-50	Fibroblasts 1	LRP10
0.284409	0.851	0.775	4.87451e-110	Fibroblasts 1	NPC2
0.284112	0.099	0.039	5.95122e-76	Fibroblasts 1	PCSK5
0.281585	0.786	0.68	4.38936e-107	Fibroblasts 1	CYB5R3
0.280749	0.202	0.134	1.88807e-49	Fibroblasts 1	ACKR4
0.280714	0.358	0.285	3.56414e-45	Fibroblasts 1	PCBD1
0.279062	0.763	0.682	1.49463e-84	Fibroblasts 1	RHOA
0.278561	0.387	0.295	4.65227e-61	Fibroblasts 1	UAP1
0.278405	0.274	0.202	1.79684e-47	Fibroblasts 1	C1orf21
0.278055	0.275	0.198	2.11306e-52	Fibroblasts 1	MAP1A
0.277042	0.431	0.351	4.815e-48	Fibroblasts 1	ISLR
0.27521	0.217	0.132	1.37882e-71	Fibroblasts 1	GPRC5A
0.27506	0.314	0.237	1.3538e-49	Fibroblasts 1	RGS10
0.274001	0.736	0.656	5.186e-84	Fibroblasts 1	HINT1
0.272906	0.358	0.277	1.38835e-48	Fibroblasts 1	TNFAIP2
0.271707	0.764	0.693	2.1546e-78	Fibroblasts 1	RTN4
0.269084	0.638	0.559	1.67754e-64	Fibroblasts 1	RNH1
0.268902	0.108	0.056	1.2226e-48	Fibroblasts 1	GDF15
0.26622	0.131	0.076	3.90453e-45	Fibroblasts 1	CLDN11
0.265037	0.399	0.326	1.87252e-42	Fibroblasts 1	CTSF
0.263339	0.126	0.065	3.93041e-61	Fibroblasts 1	ADAMTSL4
0.263291	0.255	0.187	1.52629e-43	Fibroblasts 1	SH3BP5
0.26308	0.987	0.974	7.63985e-103	Fibroblasts 1	S100A4
0.262719	0.313	0.237	1.57458e-46	Fibroblasts 1	C15orf61
0.259236	0.266	0.198	3.73591e-42	Fibroblasts 1	HSPB2
0.258985	0.096	0.039	8.43297e-71	Fibroblasts 1	CA12
0.258751	0.561	0.491	2.0225e-46	Fibroblasts 1	BSG
0.255781	0.89	0.845	4.8604e-85	Fibroblasts 1	SERPINF1
0.255462	0.305	0.237	2.19617e-39	Fibroblasts 1	CCDC23
0.254237	0.185	0.128	1.84642e-38	Fibroblasts 1	AVPI1
0.25418	0.254	0.187	1.28016e-41	Fibroblasts 1	GLRX
0.253497	0.588	0.511	2.78434e-52	Fibroblasts 1	ITGB1BP1
0.252393	0.607	0.532	1.20509e-52	Fibroblasts 1	MXRA8
0.251169	0.294	0.226	4.36263e-40	Fibroblasts 1	ANGPTL2
0.248181	0.981	0.957	2.70471e-142	Fibroblasts 1	ANXA2
0.247475	0.244	0.186	8.56102e-33	Fibroblasts 1	ALDH3A2
0.244455	0.885	0.819	3.95369e-101	Fibroblasts 1	GSTP1
0.243406	0.265	0.206	8.78645e-31	Fibroblasts 1	CHIC2
0.242582	0.484	0.415	4.49993e-40	Fibroblasts 1	MAP1LC3B
0.241132	0.462	0.393	2.31064e-39	Fibroblasts 1	REXO2
0.24107	0.202	0.143	4.21209e-38	Fibroblasts 1	MARCH2
0.239879	0.48	0.394	1.90035e-51	Fibroblasts 1	THBS1
0.237967	0.837	0.78	2.61233e-78	Fibroblasts 1	TUBB
0.236975	0.934	0.908	2.61767e-113	Fibroblasts 1	OAZ1
0.236497	0.276	0.216	5.18182e-32	Fibroblasts 1	C10orf54
0.234901	0.075	0.024	1.45043e-72	Fibroblasts 1	SEMA3E
0.233659	0.211	0.157	1.83834e-30	Fibroblasts 1	C1QTNF2
0.232297	0.278	0.222	1.77214e-27	Fibroblasts 1	AHNAK2
0.231924	0.1	0.047	7.17825e-58	Fibroblasts 1	PAMR1
0.231715	0.861	0.818	1.30869e-70	Fibroblasts 1	S100A13
0.231636	0.261	0.196	4.2668e-37	Fibroblasts 1	UGDH
0.230987	0.186	0.133	2.13322e-32	Fibroblasts 1	FSTL3
0.230972	0.502	0.453	3.53206e-26	Fibroblasts 1	TPM4
0.230118	0.139	0.09	5.42814e-34	Fibroblasts 1	PPP1R14B
0.229806	0.868	0.816	1.09434e-58	Fibroblasts 1	S100A11
0.228547	0.733	0.675	2.14108e-50	Fibroblasts 1	NUPR1
0.228498	0.089	0.042	7.50204e-49	Fibroblasts 1	CPB1
0.22593	0.218	0.155	2.67531e-37	Fibroblasts 1	PDGFD
0.224345	0.196	0.144	3.79943e-30	Fibroblasts 1	GFRA1
0.221488	0.721	0.618	3.08818e-66	Fibroblasts 1	CPE
0.22129	0.557	0.487	3.77824e-37	Fibroblasts 1	AEBP1
0.220201	0.144	0.117	4.11435e-09	Fibroblasts 1	FGFBP2
0.218677	0.109	0.059	1.96506e-44	Fibroblasts 1	LIMS2
0.218589	0.123	0.071	2.04888e-43	Fibroblasts 1	MTSS1
0.215878	0.245	0.19	2.37658e-27	Fibroblasts 1	C1QTNF3
0.215083	0.219	0.168	5.94579e-26	Fibroblasts 1	FAM134B
0.214877	0.476	0.426	1.18928e-21	Fibroblasts 1	OSR2
0.214876	0.42	0.358	2.69791e-30	Fibroblasts 1	GNAI2
0.214821	0.395	0.337	3.73491e-27	Fibroblasts 1	PGLS
0.212587	0.1	0.054	1.46418e-41	Fibroblasts 1	SLITRK4
0.211645	0.094	0.048	3.87968e-44	Fibroblasts 1	HTRA3
0.211023	0.158	0.112	6.44575e-27	Fibroblasts 1	PTGIS
0.210169	0.296	0.237	5.97198e-28	Fibroblasts 1	TMEM159
0.208991	0.278	0.225	1.6819e-24	Fibroblasts 1	FEZ1
0.208307	0.318	0.259	7.49495e-26	Fibroblasts 1	LTBP1
0.207889	0.63	0.571	4.0219e-36	Fibroblasts 1	DBI
0.207774	0.99	0.976	2.38043e-92	Fibroblasts 1	CST3
0.207454	0.561	0.502	4.6049e-30	Fibroblasts 1	GPNMB
0.207308	0.548	0.488	1.38551e-34	Fibroblasts 1	MTCH1
0.206941	0.343	0.268	9.19401e-37	Fibroblasts 1	MAFF
0.206927	0.199	0.147	1.33348e-28	Fibroblasts 1	CD276
0.206865	0.601	0.538	3.15485e-32	Fibroblasts 1	NDFIP1
0.20506	0.301	0.249	2.26103e-23	Fibroblasts 1	PDLIM1
0.204082	0.514	0.466	2.27915e-23	Fibroblasts 1	AP3S1
0.203557	0.788	0.731	3.87472e-52	Fibroblasts 1	PTRF
0.20334	0.378	0.32	1.35042e-24	Fibroblasts 1	LOX
0.201528	0.654	0.598	1.73714e-32	Fibroblasts 1	FCGRT
0.200613	0.139	0.096	1.20354e-25	Fibroblasts 1	LMCD1
0.20007	0.132	0.083	1.49237e-34	Fibroblasts 1	ADAMTS5
0.199927	0.271	0.215	6.93157e-26	Fibroblasts 1	MAP3K8
0.199558	0.394	0.34	4.0614e-23	Fibroblasts 1	FGFR1
0.198163	0.438	0.38	1.38804e-25	Fibroblasts 1	ATP6V1F
0.196248	0.098	0.053	5.86664e-40	Fibroblasts 1	C6orf132
0.193941	0.199	0.154	3.51323e-21	Fibroblasts 1	VGLL3
0.193738	0.472	0.422	4.97819e-22	Fibroblasts 1	CAPN2
0.19353	0.126	0.084	2.97896e-26	Fibroblasts 1	AOX1
0.193064	0.074	0.035	4.36485e-41	Fibroblasts 1	SNCA
0.192514	0.139	0.095	4.10168e-26	Fibroblasts 1	Z83851.1
0.191545	0.243	0.194	1.91947e-21	Fibroblasts 1	ACAT1
0.191435	0.357	0.3	7.25591e-23	Fibroblasts 1	BAG3
0.1902	0.139	0.091	3.02106e-32	Fibroblasts 1	PLA2G16
0.19	0.261	0.212	5.0571e-21	Fibroblasts 1	RTN3
0.189756	0.798	0.725	5.73283e-32	Fibroblasts 1	LUM
0.189561	0.316	0.267	7.50812e-19	Fibroblasts 1	SLC3A2
0.188233	0.268	0.228	1.24689e-14	Fibroblasts 1	RRAS
0.187183	0.267	0.222	6.31375e-18	Fibroblasts 1	ACTR3
0.186997	0.44	0.389	2.16247e-20	Fibroblasts 1	GNB2
0.18596	0.321	0.272	2.92498e-19	Fibroblasts 1	BAG1
0.185268	0.836	0.72	2.72908e-78	Fibroblasts 1	CLU
0.185249	0.919	0.883	5.05235e-54	Fibroblasts 1	SERF2
0.183806	0.272	0.22	2.05326e-21	Fibroblasts 1	PLIN2
0.182852	0.362	0.316	6.81822e-17	Fibroblasts 1	PXDC1
0.182804	0.463	0.37	1.16192e-44	Fibroblasts 1	QPCT
0.18204	0.339	0.279	1.83993e-25	Fibroblasts 1	TRIP10
0.181946	0.363	0.316	1.34367e-16	Fibroblasts 1	CAPG
0.181265	0.215	0.166	3.3365e-21	Fibroblasts 1	SPOCK1
0.180411	0.467	0.413	9.20318e-22	Fibroblasts 1	PLD3
0.179857	0.318	0.263	1.38438e-22	Fibroblasts 1	ANGPTL5
0.178954	0.232	0.184	9.32856e-21	Fibroblasts 1	PPL
0.176936	0.082	0.038	5.17118e-45	Fibroblasts 1	ROBO3
0.176765	0.318	0.267	7.6858e-20	Fibroblasts 1	COX5A
0.176122	0.102	0.067	2.05606e-22	Fibroblasts 1	IL18
0.175972	0.086	0.051	1.02468e-24	Fibroblasts 1	TNMD
0.17515	0.202	0.163	1.40445e-15	Fibroblasts 1	SH3GL1
0.173971	0.096	0.055	1.61973e-33	Fibroblasts 1	PXN
0.173963	0.143	0.102	1.0666e-21	Fibroblasts 1	DLGAP4
0.173441	0.661	0.612	6.29631e-28	Fibroblasts 1	KLF4
0.173273	0.083	0.04	8.78918e-41	Fibroblasts 1	RP11-445H22.4
0.172425	0.468	0.42	1.23916e-19	Fibroblasts 1	HIGD2A
0.171848	0.867	0.832	5.97113e-40	Fibroblasts 1	PFN1
0.171468	0.427	0.392	3.57014e-10	Fibroblasts 1	CRIP1
0.171447	0.39	0.339	1.91393e-19	Fibroblasts 1	BLOC1S1
0.171359	0.268	0.228	8.0758e-14	Fibroblasts 1	TMBIM1
0.170023	0.267	0.228	4.21099e-13	Fibroblasts 1	SVEP1
0.169233	0.27	0.223	8.12818e-18	Fibroblasts 1	CCDC109B
0.16898	0.12	0.087	2.53256e-16	Fibroblasts 1	UCHL1
0.168725	0.157	0.113	1.79312e-22	Fibroblasts 1	PDLIM5
0.168337	0.155	0.113	1.25117e-20	Fibroblasts 1	RAB3IL1
0.167608	0.082	0.042	4.44601e-36	Fibroblasts 1	ABCC9
0.167233	0.132	0.093	1.63217e-20	Fibroblasts 1	PDLIM7
0.166501	0.951	0.906	1.18439e-59	Fibroblasts 1	CD99
0.166033	0.148	0.104	5.58903e-24	Fibroblasts 1	EFHD2
0.165464	0.22	0.183	7.17399e-13	Fibroblasts 1	NT5E
0.165319	0.982	0.965	4.28598e-69	Fibroblasts 1	SOD3
0.164678	0.172	0.134	1.23334e-15	Fibroblasts 1	SESTD1
0.16459	0.366	0.321	7.29598e-16	Fibroblasts 1	ADD3
0.160575	0.106	0.07	1.6788e-21	Fibroblasts 1	NINJ2
0.16032	0.311	0.267	1.97413e-15	Fibroblasts 1	PPP2R1A
0.159019	0.315	0.276	2.52218e-12	Fibroblasts 1	CMTM3
0.158964	0.203	0.164	1.13987e-14	Fibroblasts 1	MIEN1
0.158637	0.191	0.151	1.64697e-15	Fibroblasts 1	ZFAND2A
0.157082	0.138	0.1	1.5578e-18	Fibroblasts 1	SSC5D
0.156922	0.295	0.251	2.14226e-14	Fibroblasts 1	OPTN
0.156358	0.291	0.249	7.70465e-14	Fibroblasts 1	KDSR
0.15631	0.127	0.11	0.0490961	Fibroblasts 1	ELANE
0.155672	0.289	0.247	1.7477e-13	Fibroblasts 1	ADI1
0.154775	0.284	0.24	1.06972e-14	Fibroblasts 1	MGAT1
0.154634	0.222	0.187	3.3933e-11	Fibroblasts 1	GUSB
0.154606	0.195	0.159	4.61317e-12	Fibroblasts 1	SERTAD2
0.154551	0.096	0.062	3.61658e-21	Fibroblasts 1	ADAM15
0.15435	0.058	0.03	3.81029e-24	Fibroblasts 1	DEFB1
0.154011	0.233	0.184	6.11466e-19	Fibroblasts 1	CBR3
0.153892	0.211	0.171	4.56443e-15	Fibroblasts 1	MPST
0.15372	0.454	0.41	3.77949e-12	Fibroblasts 1	RHOB
0.152738	0.275	0.238	1.19927e-10	Fibroblasts 1	CELF2
0.152216	0.174	0.139	3.64805e-13	Fibroblasts 1	LRRN4CL
0.151764	0.178	0.147	1.22245e-09	Fibroblasts 1	GLIPR2
0.149774	0.207	0.17	1.19884e-12	Fibroblasts 1	GABARAPL1
0.149412	0.061	0.032	1.23998e-25	Fibroblasts 1	CYP4B1
0.148926	0.178	0.14	9.17309e-15	Fibroblasts 1	TMEM237
0.148374	0.135	0.101	4.80705e-15	Fibroblasts 1	CDV3
0.148029	0.184	0.149	1.068e-11	Fibroblasts 1	CARHSP1
0.14797	0.099	0.063	9.16658e-23	Fibroblasts 1	LRRC8A
0.14792	0.088	0.057	3.2288e-19	Fibroblasts 1	TBC1D12
0.147839	0.223	0.186	9.45149e-12	Fibroblasts 1	SPAG9
0.147766	0.067	0.03	1.25731e-38	Fibroblasts 1	ADA
0.146951	0.097	0.063	3.49485e-21	Fibroblasts 1	RENBP
0.14659	0.12	0.084	1.88104e-18	Fibroblasts 1	OAF
0.146292	0.816	0.761	8.17479e-30	Fibroblasts 1	POLR2L
0.145767	0.753	0.707	1.33915e-27	Fibroblasts 1	NENF
0.145462	0.054	0.022	2.38225e-35	Fibroblasts 1	PAPLN
0.144091	0.124	0.089	1.79907e-17	Fibroblasts 1	ITGA5
0.144073	0.43	0.393	7.94069e-11	Fibroblasts 1	RPL22L1
0.14394	0.364	0.313	1.03034e-15	Fibroblasts 1	LSP1
0.143816	0.18	0.143	1.54257e-13	Fibroblasts 1	TUBA1C
0.143767	0.229	0.193	1.13082e-10	Fibroblasts 1	PTTG1IP
0.14349	0.143	0.11	1.01407e-12	Fibroblasts 1	CSF1
0.143028	0.608	0.562	1.39472e-15	Fibroblasts 1	CSTB
0.142722	0.074	0.042	1.39629e-24	Fibroblasts 1	TRIO
0.142579	0.242	0.206	7.87703e-11	Fibroblasts 1	LARP6
0.141761	0.145	0.101	3.98728e-23	Fibroblasts 1	KLHL21
0.14175	0.732	0.693	4.05096e-18	Fibroblasts 1	TAGLN2
0.141362	0.198	0.171	1.95504e-06	Fibroblasts 1	PLXDC2
0.141281	0.126	0.093	7.69122e-15	Fibroblasts 1	HDAC7
0.14095	0.223	0.189	1.68629e-10	Fibroblasts 1	ITGB5
0.140371	0.808	0.745	3.10811e-28	Fibroblasts 1	PMP22
0.140302	0.926	0.912	8.81395e-37	Fibroblasts 1	YBX1
0.140262	0.167	0.128	1.51236e-15	Fibroblasts 1	ERF
0.139586	0.142	0.11	4.35844e-12	Fibroblasts 1	UBR4
0.139549	0.081	0.049	1.14725e-21	Fibroblasts 1	FAM19A5
0.139292	0.462	0.421	5.91392e-12	Fibroblasts 1	LTBP4
0.138962	0.931	0.904	3.36004e-36	Fibroblasts 1	MYL6
0.137871	0.243	0.206	2.8912e-10	Fibroblasts 1	TCF7L2
0.137815	0.067	0.036	3.03819e-25	Fibroblasts 1	AQPEP
0.137768	0.293	0.262	9.6072e-07	Fibroblasts 1	ECM1
0.137249	0.146	0.118	6.65091e-09	Fibroblasts 1	PDPN
0.137076	0.138	0.108	1.13433e-10	Fibroblasts 1	CREB5
0.135948	0.291	0.259	4.97192e-08	Fibroblasts 1	SNX9
0.135566	0.411	0.371	3.1176e-10	Fibroblasts 1	LAMTOR1
0.134687	0.43	0.379	1.56412e-16	Fibroblasts 1	NTRK2
0.134594	0.512	0.479	9.21074e-10	Fibroblasts 1	SLC25A5
0.133985	0.612	0.57	3.32052e-14	Fibroblasts 1	ARPC2
0.133684	0.082	0.057	2.67269e-12	Fibroblasts 1	SP5
0.133455	0.098	0.067	6.76747e-16	Fibroblasts 1	FAM129A
0.1333	0.073	0.045	1.68425e-18	Fibroblasts 1	PAQR3
0.13291	0.461	0.425	2.22073e-09	Fibroblasts 1	JTB
0.132712	0.165	0.129	4.55334e-13	Fibroblasts 1	PIM1
0.132386	0.294	0.258	3.69159e-09	Fibroblasts 1	ARHGDIA
0.132046	0.071	0.042	2.05674e-20	Fibroblasts 1	GPR133
0.131895	0.123	0.096	1.04007e-09	Fibroblasts 1	NPDC1
0.131814	0.433	0.395	3.16111e-10	Fibroblasts 1	RBPJ
0.131686	0.66	0.619	9.15039e-16	Fibroblasts 1	YBX3
0.131647	0.08	0.051	2.02626e-18	Fibroblasts 1	IGSF10
0.131543	0.074	0.048	3.90859e-15	Fibroblasts 1	IL20RB
0.131139	0.267	0.24	6.59744e-05	Fibroblasts 1	GOLIM4
0.131136	0.331	0.296	3.64019e-08	Fibroblasts 1	AES
0.130552	0.506	0.465	8.27359e-13	Fibroblasts 1	UBE2B
0.130468	0.192	0.163	1.19298e-07	Fibroblasts 1	AGTRAP
0.129597	0.072	0.046	3.39666e-16	Fibroblasts 1	AGAP1
0.129437	0.243	0.214	3.30812e-06	Fibroblasts 1	POLD4
0.129157	0.221	0.192	2.23467e-06	Fibroblasts 1	CP
0.129002	0.427	0.398	4.84507e-06	Fibroblasts 1	CACYBP
0.128959	0.183	0.148	7.24893e-11	Fibroblasts 1	SMS
0.128753	0.091	0.068	4.63217e-09	Fibroblasts 1	TCN2
0.128689	0.54	0.5	6.55631e-09	Fibroblasts 1	VCAN
0.128578	0.58	0.546	2.86077e-11	Fibroblasts 1	FKBP8
0.128339	0.059	0.034	2.70985e-19	Fibroblasts 1	ACKR3
0.127517	0.129	0.105	2.03786e-06	Fibroblasts 1	OMD
0.12745	0.108	0.077	3.05897e-15	Fibroblasts 1	METRNL
0.126949	0.301	0.272	1.82789e-05	Fibroblasts 1	MPG
0.126949	0.441	0.405	2.83527e-08	Fibroblasts 1	APRT
0.126935	0.394	0.362	3.41223e-06	Fibroblasts 1	MYADM
0.126896	0.095	0.066	6.76242e-15	Fibroblasts 1	SH3PXD2B
0.126745	0.125	0.095	4.20597e-12	Fibroblasts 1	CD68
0.12654	0.167	0.138	9.3789e-08	Fibroblasts 1	ADAM33
0.12563	0.081	0.052	2.27584e-17	Fibroblasts 1	SMURF2
0.125478	0.209	0.178	1.16615e-07	Fibroblasts 1	ANG
0.125291	0.153	0.125	3.89384e-08	Fibroblasts 1	PINK1
0.125285	0.189	0.158	2.66339e-08	Fibroblasts 1	RRAGC
0.125254	0.753	0.712	4.08747e-16	Fibroblasts 1	AHNAK
0.125121	0.062	0.036	2.40759e-18	Fibroblasts 1	HSD11B1
0.12511	0.233	0.202	2.10127e-07	Fibroblasts 1	CBR1
0.125047	0.471	0.434	1.34679e-09	Fibroblasts 1	SERTAD1
0.124693	0.118	0.091	1.53959e-09	Fibroblasts 1	CAB39L
0.123995	0.218	0.181	1.51395e-10	Fibroblasts 1	MAP2K3
0.123941	0.171	0.142	2.51523e-08	Fibroblasts 1	CORO1B
0.123574	0.25	0.22	1.27391e-06	Fibroblasts 1	CRYL1
0.123534	0.111	0.082	1.72578e-11	Fibroblasts 1	BST1
0.123001	0.178	0.147	1.25549e-08	Fibroblasts 1	SSBP4
0.122789	0.061	0.033	9.53042e-23	Fibroblasts 1	LGR4
0.122574	0.135	0.106	8.27235e-10	Fibroblasts 1	FAM126A
0.122512	0.716	0.677	3.83655e-15	Fibroblasts 1	ALDOA
0.122385	0.219	0.194	0.000189306	Fibroblasts 1	PLS3
0.122091	0.269	0.239	2.52601e-06	Fibroblasts 1	TGFB1I1
0.121725	0.171	0.143	1.52896e-07	Fibroblasts 1	SIRT2
0.121652	0.108	0.083	1.65245e-09	Fibroblasts 1	EHD4
0.121276	0.086	0.061	3.22166e-11	Fibroblasts 1	TRIOBP
0.120687	0.141	0.113	1.78232e-08	Fibroblasts 1	EPN1
0.120483	0.176	0.148	7.0466e-07	Fibroblasts 1	SNX21
0.120272	0.181	0.153	7.09186e-07	Fibroblasts 1	SLC43A3
0.120163	0.892	0.872	2.84524e-19	Fibroblasts 1	DYNLL1
0.119972	0.118	0.088	1.51139e-12	Fibroblasts 1	ZNF524
0.11979	0.119	0.09	5.93864e-11	Fibroblasts 1	MAP7D1
0.119641	0.075	0.048	3.37171e-16	Fibroblasts 1	ATP6V0E2
0.119589	0.358	0.322	1.13953e-08	Fibroblasts 1	TUBB4B
0.119005	0.092	0.066	2.60962e-11	Fibroblasts 1	SMAD3
0.118755	0.221	0.194	2.50729e-05	Fibroblasts 1	NDRG1
0.118681	0.104	0.081	1.2544e-07	Fibroblasts 1	BBC3
0.118543	0.418	0.384	1.99855e-07	Fibroblasts 1	BLVRB
0.118465	0.291	0.263	4.03114e-05	Fibroblasts 1	CCDC107
0.11826	0.367	0.331	5.80667e-08	Fibroblasts 1	IFRD1
0.117874	0.061	0.036	1.49176e-16	Fibroblasts 1	PAK3
0.11783	0.191	0.163	2.32745e-06	Fibroblasts 1	TXNL4A
0.117814	0.116	0.09	1.14163e-08	Fibroblasts 1	SOCS1
0.117507	0.109	0.085	2.21505e-08	Fibroblasts 1	DUSP22
0.117494	0.207	0.181	9.66449e-05	Fibroblasts 1	YWHAG
0.117257	0.134	0.106	8.18929e-09	Fibroblasts 1	PDE4DIP
0.117257	0.498	0.468	4.71099e-06	Fibroblasts 1	OLFML3
0.117082	0.168	0.137	4.42576e-09	Fibroblasts 1	KRAS
0.116966	0.497	0.447	1.02642e-11	Fibroblasts 1	XG
0.116923	0.383	0.344	2.41398e-08	Fibroblasts 1	BASP1
0.116772	0.194	0.153	4.50598e-14	Fibroblasts 1	SLC39A14
0.116536	0.101	0.074	8.9579e-11	Fibroblasts 1	SLC35F6
0.116086	0.27	0.242	1.30334e-05	Fibroblasts 1	MAF1
0.116027	0.244	0.218	0.000167468	Fibroblasts 1	LAMTOR2
0.115433	0.979	0.921	1.29636e-39	Fibroblasts 1	MGP
0.11539	0.44	0.405	3.20079e-06	Fibroblasts 1	ANXA4
0.115086	0.095	0.069	2.19689e-10	Fibroblasts 1	ST3GAL5
0.114938	0.296	0.267	1.9803e-05	Fibroblasts 1	DCTN2
0.114674	0.62	0.579	7.95394e-11	Fibroblasts 1	LAMTOR4
0.114673	0.168	0.141	1.10593e-06	Fibroblasts 1	MVP
0.114634	0.225	0.201	0.000339668	Fibroblasts 1	SMOC2
0.114528	0.127	0.107	0.000719561	Fibroblasts 1	HRCT1
0.114208	0.147	0.121	2.7064e-07	Fibroblasts 1	RAI2
0.113992	0.059	0.034	1.52245e-17	Fibroblasts 1	FHL2
0.113982	0.404	0.381	0.000727628	Fibroblasts 1	HEXB
0.113979	0.09	0.063	1.12645e-12	Fibroblasts 1	RP11-160O5.1
0.113828	0.121	0.098	2.10771e-06	Fibroblasts 1	UTRN
0.113808	0.15	0.122	7.84813e-08	Fibroblasts 1	DEXI
0.113349	0.087	0.068	3.44174e-05	Fibroblasts 1	CPVL
0.113293	0.577	0.507	9.02928e-31	Fibroblasts 1	MYC
0.112989	0.134	0.11	4.30577e-06	Fibroblasts 1	PLBD2
0.112971	0.492	0.455	6.59604e-09	Fibroblasts 1	UBXN1
0.112429	0.294	0.264	8.28795e-06	Fibroblasts 1	ATP6V0B
0.112128	0.498	0.465	1.08933e-06	Fibroblasts 1	RHEB
0.11205	0.073	0.05	6.27069e-11	Fibroblasts 1	FAM102A
0.111871	0.091	0.071	1.65594e-06	Fibroblasts 1	FBLN7
0.1115	0.062	0.039	6.50723e-13	Fibroblasts 1	GLRB
0.111441	0.112	0.093	0.000715528	Fibroblasts 1	LRRC2
0.111417	0.102	0.078	4.7064e-08	Fibroblasts 1	ADAM9
0.11136	0.46	0.425	2.53375e-06	Fibroblasts 1	H2AFJ
0.110811	0.075	0.051	7.12389e-12	Fibroblasts 1	DHRS3
0.110638	0.096	0.068	2.86033e-12	Fibroblasts 1	IL17D
0.11035	0.221	0.179	1.8967e-13	Fibroblasts 1	BAZ1A
0.11033	0.081	0.055	2.83362e-13	Fibroblasts 1	HSPA12B
0.110265	0.07	0.044	2.85167e-16	Fibroblasts 1	LTBP2
0.110247	0.35	0.301	3.10403e-13	Fibroblasts 1	AMD1
0.110104	0.07	0.043	1.31935e-16	Fibroblasts 1	TRIM25
0.110014	0.253	0.229	0.00294148	Fibroblasts 1	HINT2
0.109749	0.086	0.064	2.80937e-08	Fibroblasts 1	NTN4
0.109166	0.293	0.267	0.00119279	Fibroblasts 1	RALY
0.108988	0.128	0.1	3.28824e-09	Fibroblasts 1	SWAP70
0.108986	0.146	0.124	0.000147013	Fibroblasts 1	GYG1
0.108809	0.434	0.407	0.000208194	Fibroblasts 1	LIMA1
0.10876	0.521	0.494	7.68595e-05	Fibroblasts 1	SDCBP
0.108742	0.193	0.17	0.00229192	Fibroblasts 1	SGK1
0.108321	0.236	0.215	0.0121453	Fibroblasts 1	TUBB6
0.108247	0.305	0.278	0.000352345	Fibroblasts 1	TAF1D
0.107334	0.22	0.195	0.00237067	Fibroblasts 1	MID1IP1
0.107127	0.107	0.082	2.49321e-08	Fibroblasts 1	UPP1
0.106214	0.221	0.192	1.14755e-05	Fibroblasts 1	AUP1
0.10593	0.535	0.5	9.21695e-07	Fibroblasts 1	YWHAQ
0.105734	0.074	0.05	1.56233e-12	Fibroblasts 1	KDM7A
0.105363	0.543	0.507	8.93354e-08	Fibroblasts 1	ATF4
0.10531	0.095	0.073	3.13964e-07	Fibroblasts 1	STXBP6
0.105148	0.127	0.103	1.28645e-05	Fibroblasts 1	PPP2R2A
0.10506	0.053	0.029	7.04854e-19	Fibroblasts 1	EMILIN2
0.105035	0.355	0.328	0.000816374	Fibroblasts 1	POLR2E
0.104806	0.152	0.124	1.70983e-07	Fibroblasts 1	ZNF622
0.104602	0.152	0.132	0.00462728	Fibroblasts 1	GALNT16
0.104466	0.106	0.082	2.65127e-08	Fibroblasts 1	SLC25A4
0.104464	0.372	0.346	0.000517089	Fibroblasts 1	NTAN1
0.104243	0.128	0.1	9.98021e-09	Fibroblasts 1	EGLN2
0.104144	0.257	0.223	3.63058e-07	Fibroblasts 1	ARF6
0.104026	0.287	0.261	0.00191738	Fibroblasts 1	ILK
0.103986	0.223	0.2	0.00384166	Fibroblasts 1	RNF130
0.103926	0.15	0.131	0.0148133	Fibroblasts 1	ATOH8
0.103849	0.101	0.08	1.39071e-05	Fibroblasts 1	FAXDC2
0.103313	0.141	0.116	1.54832e-06	Fibroblasts 1	CLIP1
0.103235	0.061	0.038	2.69339e-14	Fibroblasts 1	WEE1
0.10279	0.147	0.124	8.60601e-05	Fibroblasts 1	SUN2
0.10243	0.113	0.091	9.27835e-06	Fibroblasts 1	SCAMP2
0.102427	0.499	0.468	4.02398e-05	Fibroblasts 1	ENO1
0.102321	0.135	0.112	3.24279e-05	Fibroblasts 1	SCARA3
0.1022	0.091	0.07	3.93327e-07	Fibroblasts 1	ORAI3
0.102147	0.309	0.282	0.000300719	Fibroblasts 1	CYC1
0.101899	0.123	0.1	8.03403e-06	Fibroblasts 1	NPEPPS
0.101766	0.069	0.046	3.36996e-11	Fibroblasts 1	XPNPEP2
0.101661	0.222	0.197	0.000685229	Fibroblasts 1	EEA1
0.101555	0.193	0.168	0.000232811	Fibroblasts 1	PPP1R18
0.10136	0.104	0.075	7.43657e-13	Fibroblasts 1	GFPT2
0.101014	0.647	0.621	1.86896e-06	Fibroblasts 1	MZT2B
0.100798	0.722	0.688	1.41809e-08	Fibroblasts 1	GUK1
0.100756	0.345	0.321	0.00433329	Fibroblasts 1	MRPL18
0.100688	1	1	1.16506e-56	Fibroblasts 1	FTL
0.100393	0.084	0.064	2.95495e-06	Fibroblasts 1	PLCD3
0.10009	0.095	0.073	6.76045e-07	Fibroblasts 1	ZDHHC12
0.100001	0.326	0.298	0.00022079	Fibroblasts 1	CRNDE

## Sheet: old population2
old population 2
log2FC	pct.1	pct.2	p-value	cluster	gene
2.64031	0.707	0.211	0	Fibroblasts 2	COMP
2.50695	0.46	0.16	0	Fibroblasts 2	PTGDS
2.44663	0.675	0.122	0	Fibroblasts 2	WIF1
1.6187	0.874	0.527	0	Fibroblasts 2	COL3A1
1.56096	0.4	0.045	0	Fibroblasts 2	APCDD1
1.5213	0.505	0.066	0	Fibroblasts 2	F13A1
1.48574	0.923	0.642	0	Fibroblasts 2	COL6A1
1.48462	0.54	0.09	0	Fibroblasts 2	DKK3
1.43481	0.351	0.028	0	Fibroblasts 2	COL18A1
1.38793	0.853	0.495	0	Fibroblasts 2	BGN
1.26568	0.928	0.683	0	Fibroblasts 2	SFRP2
1.25536	0.91	0.754	0	Fibroblasts 2	COL1A1
1.21027	0.896	0.63	0	Fibroblasts 2	SPARC
1.17613	0.76	0.581	1.79354e-277	Fibroblasts 2	MT1X
1.11117	0.444	0.101	0	Fibroblasts 2	PTN
1.04661	0.365	0.065	0	Fibroblasts 2	GREM2
1.03105	0.269	0.017	0	Fibroblasts 2	HSPB3
1.00448	0.984	0.879	0	Fibroblasts 2	CD9
0.998918	0.327	0.072	0	Fibroblasts 2	TGFBI
0.977759	0.689	0.414	0	Fibroblasts 2	IGFBP4
0.951936	0.653	0.342	0	Fibroblasts 2	TCF4
0.925054	0.969	0.883	0	Fibroblasts 2	COL1A2
0.899088	0.328	0.139	1.21773e-243	Fibroblasts 2	POSTN
0.889829	0.288	0.06	0	Fibroblasts 2	NOV
0.878271	0.818	0.557	0	Fibroblasts 2	NBL1
0.861015	0.471	0.18	0	Fibroblasts 2	CLEC11A
0.850074	0.214	0.01	0	Fibroblasts 2	NKD2
0.843862	0.988	0.918	0	Fibroblasts 2	COL6A2
0.818611	0.662	0.383	0	Fibroblasts 2	FN1
0.764935	0.866	0.632	0	Fibroblasts 2	CAV1
0.761314	0.797	0.531	0	Fibroblasts 2	AQP1
0.759921	0.323	0.124	1.94819e-285	Fibroblasts 2	LEPR
0.739917	0.361	0.129	0	Fibroblasts 2	C1orf198
0.730636	0.333	0.12	0	Fibroblasts 2	COL5A1
0.730611	0.325	0.143	1.87553e-217	Fibroblasts 2	IFI27
0.708741	0.575	0.307	0	Fibroblasts 2	GNG11
0.70858	0.518	0.28	1.3841e-240	Fibroblasts 2	ID1
0.69776	0.268	0.091	1.31756e-271	Fibroblasts 2	SERPINE2
0.685482	0.652	0.371	0	Fibroblasts 2	PPIC
0.681886	0.657	0.415	2.03351e-260	Fibroblasts 2	PAM
0.675562	0.765	0.548	3.77674e-277	Fibroblasts 2	FHL1
0.665597	0.478	0.236	5.65725e-271	Fibroblasts 2	C12orf75
0.660783	0.567	0.312	1.00049e-276	Fibroblasts 2	SGCA
0.660705	0.326	0.111	0	Fibroblasts 2	MAMDC2
0.654133	0.274	0.081	0	Fibroblasts 2	MXRA5
0.648532	0.135	0.008	0	Fibroblasts 2	STC2
0.646693	0.331	0.115	0	Fibroblasts 2	DKK2
0.64203	0.678	0.502	2.89547e-156	Fibroblasts 2	RGCC
0.641707	0.156	0.009	0	Fibroblasts 2	CLEC2A
0.640694	0.098	0.002	0	Fibroblasts 2	TTR
0.639026	0.117	0.014	0	Fibroblasts 2	RP11-536I6.2
0.637525	0.417	0.217	1.37722e-200	Fibroblasts 2	COL14A1
0.62641	0.428	0.207	2.54039e-251	Fibroblasts 2	ANTXR1
0.615996	0.194	0.024	0	Fibroblasts 2	RSPO1
0.609817	0.466	0.239	7.4348e-238	Fibroblasts 2	CRIP2
0.608555	0.39	0.167	1.82949e-277	Fibroblasts 2	C9orf3
0.607713	0.157	0.054	1.36584e-152	Fibroblasts 2	SPARCL1
0.600672	0.597	0.411	3.26483e-136	Fibroblasts 2	ELN
0.59756	0.173	0.013	0	Fibroblasts 2	MOXD1
0.5892	0.277	0.106	4.44847e-228	Fibroblasts 2	ENHO
0.588867	0.477	0.26	1.39317e-211	Fibroblasts 2	ABI3BP
0.579809	0.182	0.058	2.73491e-200	Fibroblasts 2	CYP26B1
0.578487	0.303	0.121	6.23247e-239	Fibroblasts 2	FMOD
0.562834	0.166	0.019	0	Fibroblasts 2	THBS4
0.558753	0.993	0.961	0	Fibroblasts 2	GAPDH
0.555494	0.579	0.378	1.11495e-162	Fibroblasts 2	CLEC2B
0.52623	0.153	0.02	0	Fibroblasts 2	ALDH3A1
0.52617	0.599	0.424	3.60151e-124	Fibroblasts 2	TPPP3
0.520786	0.299	0.129	1.27674e-197	Fibroblasts 2	COL5A2
0.517352	0.439	0.237	2.36039e-184	Fibroblasts 2	SVIL
0.507414	0.335	0.183	3.4698e-128	Fibroblasts 2	CES1
0.505801	0.523	0.322	1.49561e-159	Fibroblasts 2	PERP
0.50499	0.17	0.023	0	Fibroblasts 2	CORIN
0.504155	0.396	0.204	8.4913e-179	Fibroblasts 2	40787
0.502186	0.242	0.089	2.00772e-214	Fibroblasts 2	RAB31
0.49925	0.312	0.14	7.04164e-191	Fibroblasts 2	CHCHD10
0.496114	0.617	0.401	1.07882e-177	Fibroblasts 2	CAPZB
0.496032	0.227	0.068	4.45588e-271	Fibroblasts 2	LAMC3
0.495877	0.312	0.14	2.44064e-188	Fibroblasts 2	FST
0.49482	0.456	0.278	1.75566e-136	Fibroblasts 2	PRELP
0.492721	0.896	0.805	3.53407e-143	Fibroblasts 2	GADD45B
0.489739	0.579	0.4	4.53757e-129	Fibroblasts 2	QPCT
0.489322	0.764	0.584	2.28e-179	Fibroblasts 2	ARL6IP5
0.486103	0.133	0.021	0	Fibroblasts 2	EDN3
0.482119	0.573	0.382	8.92281e-146	Fibroblasts 2	COPZ2
0.479461	0.288	0.133	2.68532e-162	Fibroblasts 2	KCTD12
0.476863	0.883	0.772	2.45299e-150	Fibroblasts 2	DUSP1
0.473262	0.999	0.993	0	Fibroblasts 2	LGALS1
0.471186	0.521	0.338	2.89162e-133	Fibroblasts 2	CTSD
0.464434	0.196	0.081	3.01692e-132	Fibroblasts 2	STMN2
0.464216	0.886	0.75	7.66957e-191	Fibroblasts 2	CALM2
0.460697	0.269	0.114	1.14257e-177	Fibroblasts 2	SNHG18
0.454464	0.256	0.147	6.99923e-78	Fibroblasts 2	RGS2
0.453803	0.258	0.106	1.53452e-180	Fibroblasts 2	TMEM45A
0.451647	0.994	0.969	0	Fibroblasts 2	ADIRF
0.45074	0.42	0.242	1.50328e-138	Fibroblasts 2	MMP23B
0.445497	0.755	0.568	9.74407e-153	Fibroblasts 2	MYL12A
0.444609	0.479	0.299	9.11053e-125	Fibroblasts 2	SPRY1
0.441103	0.795	0.636	1.78224e-151	Fibroblasts 2	TSPO
0.439772	0.783	0.613	1.04919e-153	Fibroblasts 2	PPIB
0.438227	0.844	0.707	6.47209e-136	Fibroblasts 2	TSC22D3
0.432002	0.197	0.074	5.21854e-159	Fibroblasts 2	ITM2C
0.422829	0.59	0.402	3.24452e-125	Fibroblasts 2	SPCS1
0.417857	0.127	0.03	2.89589e-198	Fibroblasts 2	SUGCT
0.417719	0.276	0.136	3.71026e-131	Fibroblasts 2	MEF2A
0.41634	0.118	0.023	1.49663e-218	Fibroblasts 2	CDC42EP3
0.415423	0.505	0.331	1.42207e-111	Fibroblasts 2	HMGN3
0.414928	0.147	0.03	1.43649e-267	Fibroblasts 2	AXIN2
0.414741	0.292	0.137	1.03124e-155	Fibroblasts 2	AK1
0.414697	0.267	0.127	8.86529e-137	Fibroblasts 2	ANPEP
0.413301	0.093	0.003	0	Fibroblasts 2	COL23A1
0.413148	0.48	0.302	8.7521e-122	Fibroblasts 2	LEPROT
0.412816	0.277	0.132	2.40329e-140	Fibroblasts 2	PMEPA1
0.411492	0.481	0.303	2.94333e-118	Fibroblasts 2	PGRMC1
0.408235	0.113	0.015	1.76422e-298	Fibroblasts 2	C4orf48
0.403785	0.256	0.111	3.20141e-159	Fibroblasts 2	CAV2
0.403608	0.65	0.483	3.06409e-100	Fibroblasts 2	PKM
0.399939	0.12	0.02	4.09173e-255	Fibroblasts 2	PTK7
0.398111	0.84	0.692	2.93037e-145	Fibroblasts 2	MGST3
0.397742	0.452	0.293	8.67673e-101	Fibroblasts 2	HTRA1
0.397515	0.209	0.082	4.10875e-156	Fibroblasts 2	ISM1
0.397495	0.899	0.785	1.04787e-172	Fibroblasts 2	EID1
0.396244	0.906	0.816	1.62898e-111	Fibroblasts 2	NEAT1
0.39327	0.133	0.027	6.36149e-248	Fibroblasts 2	HSPB7
0.391798	0.173	0.059	2.19001e-165	Fibroblasts 2	RGS3
0.390459	0.129	0.044	9.03133e-122	Fibroblasts 2	BST2
0.388976	0.243	0.108	5.7929e-142	Fibroblasts 2	MRGPRF
0.387898	0.828	0.697	3.65556e-119	Fibroblasts 2	RPS27L
0.383994	0.484	0.318	1.13962e-98	Fibroblasts 2	TSC22D1
0.3838	0.816	0.672	1.4078e-124	Fibroblasts 2	LY6E
0.380724	0.36	0.209	1.39032e-109	Fibroblasts 2	ARL3
0.379253	0.656	0.519	4.66013e-77	Fibroblasts 2	NR4A1
0.379082	0.117	0.021	2.41151e-235	Fibroblasts 2	A1BG
0.378136	0.158	0.049	4.56568e-173	Fibroblasts 2	PAPPA
0.376354	0.108	0.024	2.12124e-179	Fibroblasts 2	COL4A1
0.373926	0.882	0.768	1.5492e-138	Fibroblasts 2	COX6C
0.373461	0.059	0.002	1.73819e-272	Fibroblasts 2	SOSTDC1
0.372452	0.583	0.418	3.86302e-92	Fibroblasts 2	RND3
0.371551	0.108	0.027	1.199e-158	Fibroblasts 2	OLFM2
0.371168	0.584	0.404	1.04519e-105	Fibroblasts 2	CNN3
0.368987	0.521	0.372	1.79926e-77	Fibroblasts 2	COL6A3
0.365248	0.159	0.051	7.89047e-166	Fibroblasts 2	UBE4B
0.362994	0.5	0.338	2.92564e-93	Fibroblasts 2	MINOS1
0.362986	0.642	0.471	7.04802e-98	Fibroblasts 2	GABARAPL2
0.362273	0.615	0.452	2.09996e-92	Fibroblasts 2	XG
0.361903	0.145	0.044	3.69527e-163	Fibroblasts 2	DUSP4
0.361146	0.772	0.64	2.71575e-75	Fibroblasts 2	CYR61
0.359319	0.212	0.088	4.3218e-138	Fibroblasts 2	SERTAD4-AS1
0.357445	0.306	0.171	2.12987e-99	Fibroblasts 2	MFAP2
0.35606	0.068	0.011	1.20503e-148	Fibroblasts 2	TNC
0.35227	0.671	0.511	9.60411e-88	Fibroblasts 2	EMP1
0.351537	0.124	0.036	5.29341e-148	Fibroblasts 2	ROBO2
0.35098	0.332	0.205	3.73827e-78	Fibroblasts 2	C1QTNF3
0.348812	0.659	0.499	3.57324e-85	Fibroblasts 2	MIF
0.347188	0.723	0.572	2.79528e-93	Fibroblasts 2	GPX1
0.346291	0.486	0.327	2.79769e-87	Fibroblasts 2	DUT
0.345816	0.173	0.068	3.50774e-129	Fibroblasts 2	CDH13
0.345429	0.298	0.165	1.18417e-98	Fibroblasts 2	NME4
0.343928	0.877	0.768	5.04317e-108	Fibroblasts 2	PMP22
0.343788	0.52	0.376	1.02876e-68	Fibroblasts 2	MFGE8
0.34371	0.932	0.835	5.64619e-145	Fibroblasts 2	TIMP1
0.343147	0.405	0.264	1.17004e-81	Fibroblasts 2	RRBP1
0.342971	0.591	0.506	4.99265e-26	Fibroblasts 2	RGS16
0.341548	0.381	0.234	2.75046e-92	Fibroblasts 2	C7orf73
0.340908	0.891	0.781	1.285e-123	Fibroblasts 2	CFL1
0.338519	0.87	0.76	1.35248e-111	Fibroblasts 2	HMGB1
0.338467	0.197	0.085	1.3712e-120	Fibroblasts 2	WLS
0.337591	0.835	0.71	3.78246e-110	Fibroblasts 2	PEBP1
0.335021	0.98	0.957	5.49155e-140	Fibroblasts 2	MT-CO1
0.333108	0.708	0.568	3.30547e-81	Fibroblasts 2	SLIT3
0.332424	0.848	0.746	1.20769e-90	Fibroblasts 2	CD44
0.331706	0.15	0.053	1.01276e-130	Fibroblasts 2	SOCS2
0.329991	0.502	0.346	3.74309e-83	Fibroblasts 2	ATP6AP2
0.329637	0.34	0.198	6.44391e-96	Fibroblasts 2	ZFYVE21
0.328903	0.781	0.629	2.84853e-96	Fibroblasts 2	MORF4L1
0.328313	0.601	0.448	1.63173e-78	Fibroblasts 2	ARF4
0.328153	0.366	0.222	9.29961e-91	Fibroblasts 2	MOCS2
0.327481	0.862	0.762	1.46739e-89	Fibroblasts 2	DSTN
0.327203	0.412	0.279	1.68034e-69	Fibroblasts 2	FAM3C
0.325177	0.265	0.133	4.68414e-112	Fibroblasts 2	GLDN
0.324172	0.319	0.209	1.11543e-57	Fibroblasts 2	PHLDA1
0.32061	0.978	0.959	1.05876e-132	Fibroblasts 2	MT-ND2
0.320438	0.563	0.432	2.25004e-51	Fibroblasts 2	CTGF
0.320232	0.668	0.52	1.4911e-73	Fibroblasts 2	FXYD1
0.319842	0.335	0.232	1.12585e-45	Fibroblasts 2	IFI6
0.31727	0.098	0.017	1.53497e-208	Fibroblasts 2	RASL11B
0.315914	0.397	0.263	8.04416e-71	Fibroblasts 2	TUBB2A
0.315612	0.501	0.349	9.63782e-74	Fibroblasts 2	ATPIF1
0.315473	0.275	0.155	3.63921e-85	Fibroblasts 2	ARHGAP29
0.314532	0.088	0.011	4.85121e-243	Fibroblasts 2	COL13A1
0.314529	0.853	0.743	1.74609e-94	Fibroblasts 2	HLA-A
0.313481	0.926	0.846	2.00011e-114	Fibroblasts 2	ANXA1
0.31317	0.615	0.47	1.46684e-64	Fibroblasts 2	C9orf16
0.309981	0.309	0.175	3.00172e-93	Fibroblasts 2	ECM2
0.30998	0.494	0.35	1.47674e-68	Fibroblasts 2	RAB2A
0.309802	0.614	0.458	3.21194e-74	Fibroblasts 2	HCFC1R1
0.309456	0.4	0.264	1.51349e-70	Fibroblasts 2	TMEM98
0.307824	0.468	0.322	1.09176e-71	Fibroblasts 2	CAPG
0.307465	0.075	0.004	3.51458e-292	Fibroblasts 2	TMEM52
0.307215	0.223	0.112	6.10397e-94	Fibroblasts 2	CD109
0.306807	0.302	0.173	7.86858e-88	Fibroblasts 2	RCN2
0.30677	0.396	0.268	1.52592e-63	Fibroblasts 2	NRN1
0.30647	0.618	0.466	6.40731e-73	Fibroblasts 2	COX7A1
0.306144	0.448	0.3	8.31549e-77	Fibroblasts 2	NUCB2
0.304575	0.507	0.363	6.29023e-66	Fibroblasts 2	PDIA3
0.303479	0.626	0.486	5.48452e-63	Fibroblasts 2	HSP90B1
0.302661	0.151	0.058	2.50134e-113	Fibroblasts 2	COL15A1
0.301014	0.971	0.928	8.22329e-149	Fibroblasts 2	CD99
0.300157	0.178	0.083	3.18945e-91	Fibroblasts 2	RAB11FIP2
0.30002	0.321	0.189	1.47872e-83	Fibroblasts 2	TYMP
0.29935	0.572	0.427	1.04373e-64	Fibroblasts 2	CYBA
0.298066	0.103	0.025	1.55506e-151	Fibroblasts 2	SCARF2
0.297511	0.434	0.303	3.11256e-62	Fibroblasts 2	CTSB
0.29703	0.467	0.326	2.55823e-66	Fibroblasts 2	SRP9
0.295334	0.627	0.477	7.8318e-70	Fibroblasts 2	NUCKS1
0.29518	0.113	0.031	2.67549e-143	Fibroblasts 2	NELL2
0.294495	0.603	0.455	1.39448e-65	Fibroblasts 2	ATP6V1G1
0.294313	0.093	0.014	8.20204e-222	Fibroblasts 2	CPXM2
0.291258	0.221	0.116	1.38297e-83	Fibroblasts 2	F2R
0.29114	0.121	0.04	6.95123e-119	Fibroblasts 2	ENPP1
0.290058	0.254	0.143	8.51962e-76	Fibroblasts 2	HIBADH
0.289148	0.425	0.283	4.5821e-71	Fibroblasts 2	PGAM1
0.288897	0.583	0.431	1.22744e-67	Fibroblasts 2	CRABP2
0.288893	0.218	0.114	1.44747e-82	Fibroblasts 2	SGCB
0.288842	0.363	0.272	3.13044e-32	Fibroblasts 2	SLC2A3
0.287462	0.152	0.057	3.95862e-122	Fibroblasts 2	FARP1
0.285949	0.378	0.25	3.0159e-63	Fibroblasts 2	PDIA6
0.285685	0.401	0.269	1.01639e-66	Fibroblasts 2	FAM114A1
0.285298	0.421	0.285	6.2238e-66	Fibroblasts 2	CALU
0.284744	0.122	0.039	1.80634e-125	Fibroblasts 2	EFNA5
0.28464	0.515	0.376	4.8631e-60	Fibroblasts 2	SPCS2
0.284577	0.358	0.226	2.1463e-73	Fibroblasts 2	TMCO1
0.28394	0.522	0.377	2.47727e-65	Fibroblasts 2	HSBP1
0.283679	0.615	0.474	5.7723e-60	Fibroblasts 2	ARL2
0.283515	0.214	0.104	1.39857e-97	Fibroblasts 2	FAM107A
0.283448	0.539	0.403	7.75709e-58	Fibroblasts 2	PLTP
0.282899	0.327	0.201	3.69013e-71	Fibroblasts 2	POLR2G
0.282415	0.649	0.503	6.42504e-62	Fibroblasts 2	UQCRQ
0.281293	0.301	0.179	1.9267e-75	Fibroblasts 2	LMAN1
0.281202	0.884	0.779	4.37264e-77	Fibroblasts 2	POLR2L
0.28003	0.37	0.242	3.38379e-66	Fibroblasts 2	PPAP2A
0.279677	0.462	0.327	8.43932e-61	Fibroblasts 2	NFIX
0.279491	0.521	0.381	2.97663e-59	Fibroblasts 2	SERPINH1
0.27911	0.402	0.268	3.74558e-66	Fibroblasts 2	HEBP2
0.278817	0.805	0.68	7.9021e-70	Fibroblasts 2	TMEM59
0.278455	0.584	0.427	8.48773e-68	Fibroblasts 2	NDUFB2
0.278227	0.247	0.139	1.57366e-74	Fibroblasts 2	WWTR1
0.277888	0.459	0.319	9.29853e-65	Fibroblasts 2	SNX7
0.277802	0.45	0.31	3.30688e-65	Fibroblasts 2	NDUFC1
0.277787	0.105	0.025	6.25686e-158	Fibroblasts 2	EMID1
0.277628	0.405	0.268	5.07042e-68	Fibroblasts 2	CTSZ
0.277371	0.579	0.451	5.17962e-54	Fibroblasts 2	CD81
0.276976	0.071	0.004	1.35217e-281	Fibroblasts 2	PHACTR3
0.276468	0.332	0.209	6.6521e-68	Fibroblasts 2	C1orf122
0.275966	0.725	0.585	3.17519e-64	Fibroblasts 2	ID2
0.275897	0.379	0.28	1.14826e-35	Fibroblasts 2	F10
0.275831	0.615	0.476	2.74766e-59	Fibroblasts 2	PLP2
0.27537	0.176	0.077	1.8399e-101	Fibroblasts 2	LIMCH1
0.275116	0.554	0.419	1.15921e-55	Fibroblasts 2	NDUFS4
0.274635	0.192	0.095	1.96247e-82	Fibroblasts 2	FRMD6
0.274183	0.404	0.27	3.78313e-65	Fibroblasts 2	TMED9
0.273727	0.281	0.174	4.53851e-62	Fibroblasts 2	CERCAM
0.273516	0.087	0.013	4.70979e-209	Fibroblasts 2	PEBP4
0.272513	0.361	0.239	3.439e-60	Fibroblasts 2	PCMT1
0.271929	0.527	0.385	8.8112e-60	Fibroblasts 2	TMEM230
0.271394	0.968	0.961	2.20681e-96	Fibroblasts 2	MT-CO2
0.268872	0.611	0.473	5.01523e-56	Fibroblasts 2	ATP5G3
0.266258	0.841	0.737	4.5117e-71	Fibroblasts 2	NDUFA4
0.266019	0.443	0.313	3.23818e-58	Fibroblasts 2	BAD
0.265214	0.27	0.16	2.09891e-67	Fibroblasts 2	ST3GAL4
0.265062	0.285	0.184	2.02235e-49	Fibroblasts 2	ARRDC3
0.264689	0.468	0.341	1.75889e-52	Fibroblasts 2	ITGB1
0.264441	0.344	0.22	3.68178e-64	Fibroblasts 2	RCN3
0.263766	0.25	0.147	6.93403e-65	Fibroblasts 2	COL16A1
0.263665	0.491	0.357	1.22112e-54	Fibroblasts 2	ATP5J2
0.263583	0.702	0.562	7.02466e-59	Fibroblasts 2	SBDS
0.263491	0.592	0.456	2.65886e-53	Fibroblasts 2	ARPC3
0.263263	0.67	0.535	3.32402e-57	Fibroblasts 2	DAD1
0.263256	0.999	0.997	1.66185e-149	Fibroblasts 2	B2M
0.263006	0.984	0.972	5.10701e-98	Fibroblasts 2	MT-ND1
0.262308	0.118	0.046	1.50649e-84	Fibroblasts 2	COL4A2
0.261946	0.145	0.062	8.94226e-89	Fibroblasts 2	MYO1D
0.261894	0.406	0.275	3.90324e-61	Fibroblasts 2	TMED10
0.261206	0.062	0.005	2.3998e-202	Fibroblasts 2	TRDN
0.260616	0.351	0.224	1.97656e-65	Fibroblasts 2	ACP1
0.259506	0.413	0.284	5.37357e-57	Fibroblasts 2	DDX24
0.259451	0.544	0.428	4.4012e-40	Fibroblasts 2	CKB
0.259326	0.191	0.095	6.70629e-81	Fibroblasts 2	SGCG
0.258709	0.453	0.318	4.91464e-57	Fibroblasts 2	OSTC
0.258692	0.248	0.14	3.60553e-72	Fibroblasts 2	PHACTR2
0.257867	0.313	0.198	2.07212e-62	Fibroblasts 2	ACTN1
0.257691	0.327	0.217	1.14673e-51	Fibroblasts 2	CRISPLD2
0.257544	0.207	0.111	2.00491e-70	Fibroblasts 2	FEZ2
0.257142	0.075	0.007	3.08496e-238	Fibroblasts 2	SLC47A2
0.256025	0.198	0.11	1.00577e-60	Fibroblasts 2	LAMA2
0.255891	0.166	0.079	3.30179e-77	Fibroblasts 2	UQCC2
0.255288	0.381	0.256	1.13426e-58	Fibroblasts 2	FKBP10
0.254148	0.35	0.23	2.33724e-58	Fibroblasts 2	VDAC1
0.254142	0.495	0.371	2.96804e-45	Fibroblasts 2	PDGFRB
0.253436	0.878	0.78	6.77053e-64	Fibroblasts 2	ATP5E
0.252304	0.066	0.004	3.90944e-253	Fibroblasts 2	TNFRSF19
0.251767	0.269	0.165	2.675e-58	Fibroblasts 2	SRPX
0.251603	0.423	0.296	2.62519e-53	Fibroblasts 2	NDN
0.251527	0.749	0.622	2.51605e-54	Fibroblasts 2	SEC61B
0.251275	0.085	0.019	7.02886e-139	Fibroblasts 2	TMTC2
0.250714	0.974	0.957	7.27575e-74	Fibroblasts 2	MT-CYB
0.250432	0.468	0.341	5.89488e-48	Fibroblasts 2	ARF5
0.250391	0.076	0.017	9.46647e-125	Fibroblasts 2	RP11-472N13.3
0.248798	0.828	0.719	2.24234e-59	Fibroblasts 2	TCEB2
0.248689	0.489	0.358	6.13727e-50	Fibroblasts 2	PHPT1
0.24864	0.128	0.078	2.51599e-27	Fibroblasts 2	STMN1
0.248632	0.545	0.405	1.57613e-52	Fibroblasts 2	C11orf58
0.247792	0.661	0.519	5.81046e-55	Fibroblasts 2	HMGN2
0.247567	0.098	0.026	1.92319e-130	Fibroblasts 2	TEX40
0.247498	0.304	0.196	3.74231e-55	Fibroblasts 2	ZBTB20
0.247022	0.348	0.231	2.37536e-55	Fibroblasts 2	37500
0.246313	0.292	0.182	4.7368e-59	Fibroblasts 2	WDR61
0.245654	0.591	0.459	1.81446e-47	Fibroblasts 2	ERH
0.245226	0.181	0.094	1.52839e-67	Fibroblasts 2	MEGF6
0.244992	0.326	0.216	8.96692e-52	Fibroblasts 2	HMGN1
0.244204	0.595	0.459	3.31375e-50	Fibroblasts 2	RBX1
0.244113	0.09	0.022	2.22621e-134	Fibroblasts 2	NCKAP5
0.243302	0.111	0.039	9.66841e-94	Fibroblasts 2	RP11-173B14.5
0.24298	0.896	0.819	3.36694e-76	Fibroblasts 2	SRP14
0.242481	0.113	0.04	1.43166e-98	Fibroblasts 2	SYNGR1
0.242253	0.789	0.699	1.8838e-41	Fibroblasts 2	PPAP2B
0.242138	0.39	0.27	1.13805e-50	Fibroblasts 2	TTC3
0.241848	0.924	0.82	2.12058e-93	Fibroblasts 2	FOS
0.241797	0.688	0.555	5.15459e-48	Fibroblasts 2	SEC61G
0.241679	0.291	0.18	7.44867e-61	Fibroblasts 2	MAN1A1
0.241247	0.289	0.186	4.81897e-52	Fibroblasts 2	CCPG1
0.238566	0.068	0.01	1.19678e-159	Fibroblasts 2	MYO10
0.237958	0.275	0.177	3.0272e-48	Fibroblasts 2	FIBIN
0.237758	0.466	0.359	5.22821e-36	Fibroblasts 2	FKBP9
0.237473	0.607	0.476	1.19787e-46	Fibroblasts 2	SSR4
0.237315	0.35	0.244	8.09154e-44	Fibroblasts 2	CANX
0.237208	0.614	0.487	1.95953e-42	Fibroblasts 2	FXYD5
0.236514	0.828	0.789	1.01258e-23	Fibroblasts 2	CLU
0.236354	0.137	0.063	5.68668e-70	Fibroblasts 2	CSRP2
0.23569	0.261	0.163	3.1776e-52	Fibroblasts 2	HIGD1A
0.235018	0.698	0.569	1.85452e-45	Fibroblasts 2	NEDD8
0.234961	0.475	0.343	1.36178e-49	Fibroblasts 2	ATP5G1
0.234938	0.503	0.394	1.30416e-33	Fibroblasts 2	MEG3
0.234876	0.589	0.458	3.95413e-45	Fibroblasts 2	KDELR2
0.234758	0.147	0.072	9.17175e-65	Fibroblasts 2	GNAI1
0.234247	0.273	0.174	9.16328e-50	Fibroblasts 2	C16orf45
0.234226	0.154	0.074	1.82276e-70	Fibroblasts 2	PPFIBP1
0.233948	0.102	0.034	5.21393e-99	Fibroblasts 2	TNFRSF11B
0.233716	0.148	0.068	1.14827e-75	Fibroblasts 2	XPC
0.233244	0.254	0.156	4.64221e-54	Fibroblasts 2	NAA20
0.233178	0.494	0.36	5.40728e-48	Fibroblasts 2	42248
0.232537	0.731	0.613	3.14025e-45	Fibroblasts 2	RABAC1
0.232475	0.754	0.671	3.24328e-30	Fibroblasts 2	CPE
0.231031	0.182	0.099	3.8322e-58	Fibroblasts 2	DEGS1
0.230882	0.423	0.303	1.59229e-46	Fibroblasts 2	TCEAL4
0.230635	0.288	0.185	3.66244e-52	Fibroblasts 2	COPS8
0.230623	0.121	0.054	1.13905e-66	Fibroblasts 2	MYO1B
0.230197	0.173	0.097	1.80598e-50	Fibroblasts 2	AP000688.8
0.229812	0.417	0.297	1.57703e-45	Fibroblasts 2	MRPL51
0.229745	0.362	0.253	1.30245e-44	Fibroblasts 2	BNIP3L
0.229409	0.746	0.626	1.48196e-46	Fibroblasts 2	SKP1
0.229221	0.089	0.034	1.6284e-65	Fibroblasts 2	CTSC
0.228969	0.274	0.172	1.86038e-54	Fibroblasts 2	DPYSL3
0.228261	0.361	0.249	4.81996e-47	Fibroblasts 2	PDCD6
0.228	0.075	0.016	4.47343e-127	Fibroblasts 2	KIAA1462
0.227998	0.271	0.171	8.18156e-53	Fibroblasts 2	CCND1
0.227959	0.495	0.373	6.11531e-41	Fibroblasts 2	XIST
0.227959	0.125	0.052	3.71182e-81	Fibroblasts 2	MAGED1
0.227452	0.558	0.431	4.06481e-42	Fibroblasts 2	MRFAP1
0.22717	0.161	0.079	5.24361e-69	Fibroblasts 2	ZNF704
0.227059	0.051	0.015	2.07877e-57	Fibroblasts 2	PCSK1N
0.226473	0.121	0.051	5.70603e-74	Fibroblasts 2	FZD1
0.226416	0.759	0.648	2.14928e-46	Fibroblasts 2	CNBP
0.226225	0.279	0.178	8.82327e-52	Fibroblasts 2	ERCC1
0.226106	0.191	0.107	3.09515e-57	Fibroblasts 2	TWSG1
0.225866	0.499	0.373	1.10684e-43	Fibroblasts 2	LAMP1
0.225758	0.355	0.241	4.45858e-49	Fibroblasts 2	NDUFA6
0.225626	0.523	0.393	7.99395e-45	Fibroblasts 2	CHMP2A
0.223933	0.739	0.62	8.15151e-42	Fibroblasts 2	NDUFS5
0.223553	0.248	0.149	2.01648e-56	Fibroblasts 2	IER3IP1.1
0.223341	0.056	0.002	2.67865e-245	Fibroblasts 2	KIAA1644
0.222903	0.291	0.19	4.06811e-48	Fibroblasts 2	RDX
0.222715	0.413	0.295	4.84028e-45	Fibroblasts 2	IAH1
0.222635	0.266	0.166	9.87374e-54	Fibroblasts 2	SEC31A
0.221803	0.053	0.01	1.72847e-98	Fibroblasts 2	THBD
0.221764	0.58	0.449	5.52484e-44	Fibroblasts 2	TMBIM4.1
0.221469	0.283	0.181	1.01743e-50	Fibroblasts 2	ARL1
0.221298	0.93	0.864	4.98894e-69	Fibroblasts 2	ITM2B
0.221017	0.495	0.376	5.54116e-40	Fibroblasts 2	SRSF11
0.220998	0.472	0.353	3.12049e-40	Fibroblasts 2	TBCB
0.22066	0.242	0.144	3.08893e-57	Fibroblasts 2	AIMP1
0.220107	0.45	0.336	1.79117e-38	Fibroblasts 2	ANAPC16
0.219919	0.423	0.302	7.17592e-46	Fibroblasts 2	ATOX1
0.219444	0.5	0.373	6.22105e-42	Fibroblasts 2	ATP5C1
0.219308	0.368	0.259	1.2895e-42	Fibroblasts 2	ANXA7
0.219118	0.621	0.507	3.47894e-36	Fibroblasts 2	VCAN
0.218859	0.336	0.227	2.94982e-45	Fibroblasts 2	EI24
0.218537	0.345	0.236	4.47053e-45	Fibroblasts 2	CHMP5
0.217161	0.789	0.69	5.88941e-43	Fibroblasts 2	OST4
0.216599	0.115	0.049	5.29068e-69	Fibroblasts 2	C6orf1
0.216424	0.545	0.415	3.31992e-41	Fibroblasts 2	ISCU
0.216081	0.798	0.692	5.09861e-46	Fibroblasts 2	GUK1
0.215894	0.724	0.601	9.27288e-43	Fibroblasts 2	ATP5J
0.215474	0.421	0.3	4.38326e-45	Fibroblasts 2	POLR2K
0.215127	0.172	0.099	3.5466e-46	Fibroblasts 2	SEMA3D
0.215008	0.409	0.301	6.18658e-37	Fibroblasts 2	PPIG
0.214841	0.358	0.249	5.62218e-43	Fibroblasts 2	N4BP2L2
0.214165	0.344	0.244	4.70891e-37	Fibroblasts 2	GAS1
0.21398	0.371	0.257	1.71336e-45	Fibroblasts 2	OCIAD1
0.213977	0.221	0.134	2.95151e-48	Fibroblasts 2	DYNLT3
0.213965	0.451	0.329	1.83789e-42	Fibroblasts 2	PSMB3
0.213777	0.888	0.766	3.96875e-114	Fibroblasts 2	IGFBP7
0.213647	0.085	0.031	3.60043e-68	Fibroblasts 2	C8orf4
0.213597	0.617	0.497	1.36521e-35	Fibroblasts 2	WDR83OS
0.213504	0.283	0.187	5.23627e-44	Fibroblasts 2	RECK
0.213476	0.348	0.237	2.81929e-47	Fibroblasts 2	DAZAP2
0.213453	0.059	0.011	6.63604e-109	Fibroblasts 2	SEMA5A
0.213046	0.451	0.329	1.24584e-42	Fibroblasts 2	TRAM1
0.212986	0.275	0.174	2.52704e-51	Fibroblasts 2	SDHC
0.212716	0.28	0.176	1.30787e-52	Fibroblasts 2	PRDX3
0.212649	0.901	0.842	1.17312e-53	Fibroblasts 2	CTSK
0.212586	0.393	0.278	1.40484e-43	Fibroblasts 2	SYPL1
0.212583	0.233	0.136	4.48117e-58	Fibroblasts 2	GPX8
0.211879	0.548	0.424	2.22568e-40	Fibroblasts 2	39326
0.211614	0.07	0.018	4.60615e-92	Fibroblasts 2	FNDC1
0.210633	0.443	0.327	4.80103e-39	Fibroblasts 2	PSMA4
0.210535	0.281	0.182	7.93474e-47	Fibroblasts 2	IFT57
0.210371	0.298	0.195	5.07198e-48	Fibroblasts 2	RTFDC1
0.210017	0.367	0.256	7.04577e-42	Fibroblasts 2	RCN1
0.209626	0.553	0.427	8.90989e-39	Fibroblasts 2	PRKCDBP
0.209568	0.518	0.394	2.33653e-39	Fibroblasts 2	CRIP1
0.209388	0.065	0.024	1.64139e-50	Fibroblasts 2	NTM
0.208468	0.145	0.077	2.28259e-49	Fibroblasts 2	TSNAX
0.208017	0.377	0.269	4.57527e-40	Fibroblasts 2	PDAP1
0.206919	0.051	0.005	1.03624e-156	Fibroblasts 2	CLEC12A
0.206759	0.351	0.239	1.12809e-46	Fibroblasts 2	MRP63
0.206612	0.326	0.222	3.47883e-44	Fibroblasts 2	FAM204A
0.206082	0.288	0.189	9.76931e-46	Fibroblasts 2	PPCS
0.206	0.524	0.406	4.36639e-37	Fibroblasts 2	MTDH
0.205791	0.525	0.434	1.00623e-17	Fibroblasts 2	THBS1
0.205701	0.3	0.207	3.2535e-37	Fibroblasts 2	EMX2
0.205436	0.224	0.14	1.39514e-43	Fibroblasts 2	SCARB2
0.205309	0.479	0.362	2.72144e-35	Fibroblasts 2	REEP5
0.205254	0.34	0.237	2.34317e-39	Fibroblasts 2	PSMB5
0.204718	0.295	0.204	1.53735e-36	Fibroblasts 2	STX8
0.204537	0.271	0.178	2.53296e-42	Fibroblasts 2	MAP4
0.203805	0.1	0.035	1.80105e-85	Fibroblasts 2	DAAM2
0.203575	0.133	0.063	2.33178e-60	Fibroblasts 2	CTSH
0.203078	0.294	0.197	1.27733e-41	Fibroblasts 2	MEAF6
0.202947	0.281	0.191	8.49147e-38	Fibroblasts 2	C1orf86
0.202852	0.536	0.408	1.00708e-40	Fibroblasts 2	POMP
0.20278	0.474	0.353	8.36583e-40	Fibroblasts 2	NDUFC2
0.202762	0.589	0.471	9.12171e-35	Fibroblasts 2	ATRAID
0.202662	0.084	0.028	3.34375e-77	Fibroblasts 2	HOXB2
0.202599	0.251	0.157	2.95249e-49	Fibroblasts 2	ARL2BP
0.201918	0.696	0.576	4.16942e-36	Fibroblasts 2	PDLIM2
0.201636	0.943	0.852	7.80822e-107	Fibroblasts 2	MMP2
0.201599	0.628	0.505	6.96889e-36	Fibroblasts 2	PSMB1
0.201462	0.285	0.178	1.05617e-53	Fibroblasts 2	FKBP7
0.200918	0.213	0.126	2.85975e-50	Fibroblasts 2	RHBDD2
0.200331	0.606	0.483	3.85744e-35	Fibroblasts 2	SEPW1
0.200319	0.154	0.077	6.15281e-62	Fibroblasts 2	ZMAT3
0.199726	0.555	0.433	2.74045e-36	Fibroblasts 2	APLP2
0.199593	0.49	0.377	8.3828e-34	Fibroblasts 2	SH3BGRL
0.199338	0.652	0.534	5.92797e-32	Fibroblasts 2	PARK7
0.199304	0.127	0.065	2.43081e-47	Fibroblasts 2	TPM2
0.199201	0.374	0.268	9.38326e-38	Fibroblasts 2	DPYSL2
0.198878	0.382	0.271	3.41179e-40	Fibroblasts 2	SERINC1
0.198812	0.291	0.195	6.05991e-40	Fibroblasts 2	NGFRAP1
0.198807	0.424	0.312	1.33841e-36	Fibroblasts 2	GADD45GIP1
0.198626	0.492	0.375	6.78313e-36	Fibroblasts 2	MRPS21
0.198611	0.253	0.164	5.04805e-42	Fibroblasts 2	MTPN
0.198555	0.386	0.28	3.68477e-36	Fibroblasts 2	FKBP2
0.198538	0.605	0.476	7.38867e-37	Fibroblasts 2	C4orf3
0.19853	0.562	0.444	2.49808e-33	Fibroblasts 2	VKORC1
0.198482	0.478	0.362	8.65682e-35	Fibroblasts 2	PCNP
0.19825	0.612	0.492	1.9819e-32	Fibroblasts 2	COX8A
0.198206	0.092	0.039	1.85585e-52	Fibroblasts 2	LSAMP
0.198007	0.42	0.316	2.05183e-33	Fibroblasts 2	CMPK1
0.197693	0.983	0.968	1.12742e-77	Fibroblasts 2	CD63
0.197161	0.214	0.134	2.33164e-41	Fibroblasts 2	ZEB1
0.19686	0.227	0.144	1.49343e-41	Fibroblasts 2	AP1S2
0.196841	0.089	0.033	2.70143e-70	Fibroblasts 2	DUSP6
0.196588	0.246	0.154	3.90712e-47	Fibroblasts 2	GLT8D1
0.19588	0.741	0.627	2.39846e-37	Fibroblasts 2	UBL5
0.195864	0.567	0.449	3.49577e-33	Fibroblasts 2	ATP5H
0.194882	0.228	0.143	1.15416e-42	Fibroblasts 2	LPAR1
0.19483	0.815	0.724	5.99836e-40	Fibroblasts 2	MYL12B
0.194799	0.416	0.305	1.4437e-37	Fibroblasts 2	SF3B2
0.193736	0.281	0.19	3.08563e-39	Fibroblasts 2	S100A16
0.192947	0.228	0.144	2.93165e-42	Fibroblasts 2	ETFA
0.192368	0.675	0.563	2.63522e-32	Fibroblasts 2	TPI1
0.192358	0.746	0.632	1.0248e-36	Fibroblasts 2	COX7A2
0.191647	0.518	0.409	2.92381e-28	Fibroblasts 2	UQCR11.1
0.191572	0.665	0.559	1.10883e-26	Fibroblasts 2	C6orf48
0.191332	0.175	0.1	1.0872e-46	Fibroblasts 2	FAM229B
0.191316	0.544	0.429	2.38721e-31	Fibroblasts 2	PLD3
0.191132	0.875	0.804	7.92281e-43	Fibroblasts 2	PSAP
0.190946	0.272	0.174	1.32505e-46	Fibroblasts 2	MSRB2
0.190618	0.359	0.256	4.9012e-36	Fibroblasts 2	AKR1C3
0.1905	0.078	0.019	2.3711e-113	Fibroblasts 2	MDFI
0.190359	0.337	0.238	2.5237e-36	Fibroblasts 2	NDUFAF3
0.190296	0.175	0.109	6.79422e-33	Fibroblasts 2	S100A3
0.18998	0.183	0.104	1.09811e-47	Fibroblasts 2	ASIP
0.189968	0.578	0.461	3.38016e-29	Fibroblasts 2	TMED2
0.18963	0.116	0.052	1.01915e-58	Fibroblasts 2	MCOLN3
0.189543	0.705	0.598	4.51275e-30	Fibroblasts 2	TMEM258
0.189538	0.958	0.914	2.6148e-52	Fibroblasts 2	MYL6
0.189312	0.549	0.44	6.08267e-28	Fibroblasts 2	TMEM14C
0.189033	0.26	0.172	1.54098e-38	Fibroblasts 2	TRIP6
0.188928	0.338	0.248	3.73955e-29	Fibroblasts 2	REV3L
0.188715	0.164	0.093	3.84604e-45	Fibroblasts 2	SRPK2
0.188644	0.28	0.186	7.29087e-41	Fibroblasts 2	RSU1
0.18811	0.348	0.243	2.81285e-39	Fibroblasts 2	TAX1BP1
0.188095	0.271	0.176	1.6768e-42	Fibroblasts 2	ACTR10
0.188018	0.48	0.372	1.33167e-30	Fibroblasts 2	C19orf10
0.187807	0.318	0.217	3.39194e-40	Fibroblasts 2	TMED3
0.187668	0.259	0.169	8.34696e-40	Fibroblasts 2	TMEM208
0.187611	0.073	0.022	2.27337e-76	Fibroblasts 2	MEOX2
0.187575	0.142	0.074	1.29432e-49	Fibroblasts 2	ANO6
0.187415	0.389	0.28	8.4812e-38	Fibroblasts 2	PNKD
0.187072	0.432	0.324	1.6759e-33	Fibroblasts 2	LRPAP1
0.186846	0.462	0.353	5.07856e-31	Fibroblasts 2	SMIM19
0.186002	0.278	0.186	5.8613e-39	Fibroblasts 2	EVA1B
0.185862	0.931	0.873	4.74116e-49	Fibroblasts 2	H3F3A
0.185818	0.087	0.033	2.94663e-64	Fibroblasts 2	HOXB-AS1
0.185321	0.238	0.153	1.38433e-40	Fibroblasts 2	ACTR2
0.185204	0.218	0.137	2.53584e-39	Fibroblasts 2	AGPAT2
0.184911	0.564	0.449	5.65453e-30	Fibroblasts 2	DYNLRB1
0.184787	0.564	0.443	9.80933e-33	Fibroblasts 2	FKBP1A
0.18458	0.195	0.116	2.43102e-45	Fibroblasts 2	HSD17B12
0.184483	0.215	0.136	3.4667e-38	Fibroblasts 2	LBH
0.184419	0.232	0.15	1.07267e-37	Fibroblasts 2	GOLGA7
0.1841	0.246	0.169	6.80742e-31	Fibroblasts 2	SSR1
0.183972	0.277	0.189	2.6283e-35	Fibroblasts 2	CHD9
0.18374	0.073	0.02	3.31703e-94	Fibroblasts 2	PODNL1
0.183688	0.278	0.184	1.70204e-40	Fibroblasts 2	TRAPPC1
0.183455	0.919	0.857	3.26996e-43	Fibroblasts 2	RBM3
0.183394	0.14	0.072	6.55827e-51	Fibroblasts 2	MSRB3
0.18323	0.358	0.261	3.49867e-31	Fibroblasts 2	PNISR
0.183158	0.374	0.274	1.88815e-31	Fibroblasts 2	LSM3
0.183064	0.108	0.049	7.2378e-54	Fibroblasts 2	SMPDL3A
0.182996	0.987	0.97	1.94689e-69	Fibroblasts 2	ANXA2
0.182827	0.053	0.012	4.94454e-85	Fibroblasts 2	LOXL2
0.182379	0.432	0.324	7.20509e-32	Fibroblasts 2	BANF1
0.18205	0.355	0.254	2.08574e-35	Fibroblasts 2	DST
0.181926	0.316	0.226	5.7123e-31	Fibroblasts 2	MRPL34
0.181913	0.141	0.076	1.68787e-45	Fibroblasts 2	ENAH
0.181757	0.201	0.125	3.19079e-39	Fibroblasts 2	KLF13
0.181531	0.054	0.005	1.04125e-162	Fibroblasts 2	TNNC1
0.181504	0.256	0.171	2.66064e-35	Fibroblasts 2	TCEAL3
0.181353	0.583	0.47	1.53674e-28	Fibroblasts 2	SEC62
0.180874	0.231	0.152	6.45269e-35	Fibroblasts 2	ERLEC1
0.180838	0.399	0.288	3.65631e-36	Fibroblasts 2	PRDX4
0.180719	0.051	0.004	3.52645e-169	Fibroblasts 2	TFPI2
0.180681	0.309	0.224	1.19443e-28	Fibroblasts 2	ECHS1
0.180523	0.09	0.032	1.42461e-75	Fibroblasts 2	PLXNB2
0.180335	0.157	0.086	1.88462e-47	Fibroblasts 2	YAP1
0.180333	0.157	0.088	1.24458e-43	Fibroblasts 2	CTSO
0.18033	0.264	0.177	6.39651e-37	Fibroblasts 2	TMEM9
0.180116	0.173	0.102	9.86358e-41	Fibroblasts 2	CD302
0.178579	0.509	0.411	2.13192e-24	Fibroblasts 2	ANXA4
0.178527	0.109	0.048	2.32829e-60	Fibroblasts 2	DIO2
0.178469	0.382	0.277	1.75081e-34	Fibroblasts 2	SSB
0.178305	0.228	0.144	1.75485e-40	Fibroblasts 2	KRCC1
0.177315	0.359	0.258	6.46754e-33	Fibroblasts 2	NME3
0.177107	0.384	0.29	1.0473e-26	Fibroblasts 2	MRPL20
0.176701	0.276	0.184	1.03924e-37	Fibroblasts 2	NDUFB3
0.176654	0.127	0.066	1.22444e-44	Fibroblasts 2	ENTPD1
0.176566	0.108	0.06	4.67092e-31	Fibroblasts 2	TMEM119
0.176211	0.114	0.053	1.39543e-55	Fibroblasts 2	CSGALNACT2
0.176036	0.282	0.191	5.42604e-37	Fibroblasts 2	AKR7A2
0.175754	0.22	0.143	6.25711e-35	Fibroblasts 2	TLE4
0.175536	0.247	0.169	5.9309e-31	Fibroblasts 2	BAX
0.175355	0.277	0.185	8.62569e-39	Fibroblasts 2	UFM1
0.175043	0.44	0.34	9.38812e-26	Fibroblasts 2	LOX
0.174726	0.181	0.109	1.3551e-39	Fibroblasts 2	EIF4E2
0.174613	0.129	0.068	2.68565e-43	Fibroblasts 2	P4HA2
0.174587	0.138	0.078	4.50832e-38	Fibroblasts 2	SNAP23
0.174522	0.131	0.074	8.88547e-37	Fibroblasts 2	SPATS2L
0.174486	0.265	0.177	1.55016e-36	Fibroblasts 2	GAS6
0.174302	0.41	0.303	7.82654e-32	Fibroblasts 2	VPS29
0.174166	0.485	0.386	1.18317e-23	Fibroblasts 2	COPE
0.174157	0.161	0.093	7.51031e-41	Fibroblasts 2	PRR5
0.173741	0.188	0.115	2.96613e-38	Fibroblasts 2	BCAP29
0.173548	0.113	0.051	5.29296e-58	Fibroblasts 2	FTO
0.173464	0.152	0.098	5.17615e-23	Fibroblasts 2	ISG15
0.173351	0.361	0.263	2.8686e-30	Fibroblasts 2	BCAP31
0.173322	0.258	0.179	1.02309e-29	Fibroblasts 2	H1F0
0.173293	0.553	0.455	2.05384e-21	Fibroblasts 2	APP
0.172836	0.159	0.093	4.67271e-38	Fibroblasts 2	GLOD4
0.17282	0.218	0.141	3.4883e-35	Fibroblasts 2	NAAA
0.172608	0.56	0.448	4.45223e-27	Fibroblasts 2	NFIC
0.172424	0.304	0.213	2.54842e-32	Fibroblasts 2	CPNE3
0.171944	0.238	0.154	1.96694e-38	Fibroblasts 2	SLC44A1
0.17193	0.598	0.483	9.38742e-27	Fibroblasts 2	RHOC
0.171919	0.135	0.072	2.10014e-43	Fibroblasts 2	CREB3L2
0.171806	0.537	0.436	4.71973e-24	Fibroblasts 2	P4HB
0.171663	0.374	0.283	1.43533e-25	Fibroblasts 2	ANGPTL5
0.171645	0.373	0.276	3.45087e-29	Fibroblasts 2	ADH5
0.171429	0.695	0.588	5.41763e-27	Fibroblasts 2	ATP6V0E1
0.171202	0.35	0.254	2.17155e-32	Fibroblasts 2	MRPL41
0.171164	0.39	0.289	5.76152e-30	Fibroblasts 2	ARPC5
0.171116	0.35	0.251	3.85895e-33	Fibroblasts 2	LSM5
0.171036	0.176	0.109	4.07267e-34	Fibroblasts 2	ZC3H13
0.170936	0.052	0.007	8.99954e-134	Fibroblasts 2	AHRR
0.170331	0.193	0.121	8.04008e-36	Fibroblasts 2	SPTSSA
0.170114	0.448	0.341	6.79365e-29	Fibroblasts 2	UBXN4
0.169878	0.121	0.063	1.4401e-42	Fibroblasts 2	P4HA1
0.169492	0.367	0.27	6.33095e-30	Fibroblasts 2	GINM1
0.169265	0.725	0.616	1.67018e-26	Fibroblasts 2	BRK1
0.169187	0.539	0.425	1.28856e-28	Fibroblasts 2	ANAPC11
0.16915	0.156	0.091	1.47636e-37	Fibroblasts 2	LGALS3BP
0.168827	0.076	0.03	2.06517e-50	Fibroblasts 2	FAH
0.168798	0.214	0.138	1.38635e-34	Fibroblasts 2	RBFOX2
0.168764	0.165	0.099	1.71833e-36	Fibroblasts 2	SNAI1
0.168688	0.408	0.304	2.72687e-30	Fibroblasts 2	TMEM66
0.168644	0.151	0.083	1.05481e-44	Fibroblasts 2	RP11-553L6.5
0.168573	0.419	0.32	6.86298e-26	Fibroblasts 2	NDUFS6
0.168307	0.164	0.098	1.10306e-36	Fibroblasts 2	TTC39C
0.168298	0.666	0.554	5.49135e-26	Fibroblasts 2	USMG5
0.168188	0.098	0.046	2.05341e-45	Fibroblasts 2	RP11-169K16.9
0.167923	0.556	0.437	1.28624e-31	Fibroblasts 2	EPHX1
0.167904	0.252	0.171	2.41912e-32	Fibroblasts 2	LAMB2
0.167613	0.257	0.177	1.405e-30	Fibroblasts 2	C17orf89
0.167095	0.205	0.13	1.05483e-35	Fibroblasts 2	NME1
0.167032	0.06	0.017	1.27604e-70	Fibroblasts 2	NKD1
0.16688	0.114	0.058	4.8112e-43	Fibroblasts 2	SLIT2
0.166759	0.515	0.406	1.67191e-26	Fibroblasts 2	MRPL23
0.166661	0.183	0.114	4.52578e-34	Fibroblasts 2	TM9SF2
0.166372	0.165	0.102	3.88746e-33	Fibroblasts 2	C5orf15
0.166102	0.322	0.229	1.45371e-32	Fibroblasts 2	SEC63
0.165911	0.127	0.065	4.8974e-45	Fibroblasts 2	STEAP2
0.165897	0.862	0.784	1.5462e-32	Fibroblasts 2	PPDPF
0.165691	0.681	0.574	2.2239e-27	Fibroblasts 2	CSTB
0.165408	0.232	0.156	2.39724e-31	Fibroblasts 2	DYNLT1
0.165256	0.279	0.194	3.33972e-31	Fibroblasts 2	SMIM7
0.165165	0.266	0.184	1.16687e-30	Fibroblasts 2	CHURC1
0.165143	0.49	0.389	1.93331e-23	Fibroblasts 2	RAB7A
0.164995	0.079	0.028	1.91424e-65	Fibroblasts 2	LRRC15
0.164987	0.229	0.152	1.67437e-32	Fibroblasts 2	TMEM126B
0.164849	0.065	0.02	9.38739e-70	Fibroblasts 2	ROR2
0.164651	0.086	0.036	1.41032e-52	Fibroblasts 2	IL16
0.164505	0.204	0.13	4.74319e-35	Fibroblasts 2	ACTN4
0.164312	0.506	0.405	8.03956e-24	Fibroblasts 2	CALR
0.164211	0.244	0.16	1.16175e-35	Fibroblasts 2	SEC22C
0.164163	0.092	0.038	3.94099e-55	Fibroblasts 2	NREP
0.163935	0.056	0.011	2.48892e-99	Fibroblasts 2	WNT16
0.163824	0.074	0.029	1.77896e-51	Fibroblasts 2	RHOJ
0.163177	0.801	0.738	9.41256e-23	Fibroblasts 2	CYB5R3
0.162825	0.104	0.049	4.54106e-46	Fibroblasts 2	GPX7
0.162739	0.304	0.219	5.63111e-28	Fibroblasts 2	SAR1A
0.162721	0.287	0.201	2.8928e-31	Fibroblasts 2	OAT
0.162684	0.232	0.154	2.37432e-32	Fibroblasts 2	KDELR3
0.162655	0.121	0.065	4.62376e-39	Fibroblasts 2	MGST2
0.162629	0.338	0.243	1.28439e-30	Fibroblasts 2	SDHD
0.162509	0.071	0.026	3.48141e-54	Fibroblasts 2	LAMB1
0.162485	0.523	0.42	5.55756e-24	Fibroblasts 2	SRI
0.162431	0.174	0.107	6.01053e-35	Fibroblasts 2	TGFB1
0.162419	0.28	0.196	2.52891e-29	Fibroblasts 2	RNASEH2C
0.162313	0.37	0.283	7.26102e-22	Fibroblasts 2	CD164
0.16228	0.198	0.131	2.2264e-29	Fibroblasts 2	AAED1
0.161795	0.2	0.128	1.08639e-33	Fibroblasts 2	ITPA
0.161794	0.264	0.178	7.04001e-35	Fibroblasts 2	HEXA
0.161409	0.141	0.075	5.53349e-47	Fibroblasts 2	MARVELD1
0.161267	0.248	0.169	4.35631e-31	Fibroblasts 2	NUDCD2
0.160939	0.296	0.202	2.52658e-36	Fibroblasts 2	MRPL22
0.160829	0.099	0.047	7.54535e-45	Fibroblasts 2	PTGER2
0.160653	0.371	0.276	4.48599e-27	Fibroblasts 2	GTF3A
0.160451	0.307	0.216	1.0135e-31	Fibroblasts 2	HSD17B10
0.160203	0.184	0.117	8.5535e-32	Fibroblasts 2	FKBP3
0.159871	0.16	0.094	1.04715e-37	Fibroblasts 2	LIX1L
0.159817	0.117	0.058	2.61807e-47	Fibroblasts 2	NFATC4
0.159581	0.925	0.928	1.25054e-24	Fibroblasts 2	MT-ATP6
0.159458	0.248	0.167	1.73071e-32	Fibroblasts 2	WASL
0.159278	0.316	0.227	2.50434e-29	Fibroblasts 2	EMC7
0.158936	0.365	0.27	1.28691e-27	Fibroblasts 2	EFEMP2
0.158915	0.257	0.178	8.27482e-29	Fibroblasts 2	OLA1
0.158742	0.398	0.307	1.69411e-23	Fibroblasts 2	ATP5F1
0.158706	0.45	0.34	6.34922e-28	Fibroblasts 2	LSM7
0.158687	0.308	0.22	8.14675e-29	Fibroblasts 2	ASAH1
0.158529	0.181	0.113	2.65437e-33	Fibroblasts 2	PDIA4
0.158326	0.239	0.162	3.02761e-30	Fibroblasts 2	COMMD1
0.157973	0.104	0.053	3.68713e-39	Fibroblasts 2	ARHGAP18
0.15775	0.356	0.262	1.06277e-27	Fibroblasts 2	NDUFA12
0.157733	0.241	0.162	6.71662e-32	Fibroblasts 2	RPN2
0.157652	0.552	0.446	1.16475e-23	Fibroblasts 2	KRTCAP2
0.157645	0.205	0.136	2.29983e-29	Fibroblasts 2	COPZ1
0.157605	0.562	0.446	3.11584e-27	Fibroblasts 2	SF3B14
0.157544	0.183	0.118	3.97074e-30	Fibroblasts 2	C1D
0.157505	0.222	0.145	5.12588e-34	Fibroblasts 2	WIPF1
0.157286	0.291	0.203	4.12707e-31	Fibroblasts 2	SNRPD3
0.157173	0.505	0.406	6.0355e-22	Fibroblasts 2	PRDX2
0.157007	0.158	0.093	5.12615e-37	Fibroblasts 2	CDC123
0.156832	0.234	0.156	4.9334e-32	Fibroblasts 2	ITIH5
0.156646	0.15	0.089	3.28634e-34	Fibroblasts 2	BAIAP2
0.156626	0.314	0.226	6.65712e-29	Fibroblasts 2	IDH3G
0.156578	0.632	0.526	1.02069e-21	Fibroblasts 2	KRT10
0.156484	0.404	0.305	6.03847e-27	Fibroblasts 2	MRPL33
0.156344	0.362	0.269	1.06518e-26	Fibroblasts 2	DGUOK
0.156293	0.306	0.222	3.13034e-26	Fibroblasts 2	NDUFA5
0.156238	0.156	0.088	1.75708e-41	Fibroblasts 2	MAP7D3
0.155995	0.311	0.218	2.3178e-32	Fibroblasts 2	MARCKS
0.155761	0.204	0.133	9.65335e-31	Fibroblasts 2	GALNT16
0.155735	0.187	0.12	7.8936e-31	Fibroblasts 2	RPL26L1
0.155731	0.316	0.23	2.70158e-27	Fibroblasts 2	TIMM8B
0.155717	0.236	0.16	1.85636e-29	Fibroblasts 2	CCDC115
0.155379	0.811	0.728	2.66867e-21	Fibroblasts 2	ANXA5
0.155074	0.338	0.249	1.71148e-26	Fibroblasts 2	CAPNS1
0.154946	0.393	0.296	3.16296e-26	Fibroblasts 2	SCP2
0.154894	0.123	0.069	4.98897e-34	Fibroblasts 2	TMEM204
0.154855	0.25	0.177	3.12203e-25	Fibroblasts 2	ALG5
0.154592	0.339	0.245	4.87558e-29	Fibroblasts 2	SNRPB2
0.154275	0.2	0.13	6.30711e-31	Fibroblasts 2	TPBG
0.153835	0.223	0.145	8.57683e-34	Fibroblasts 2	THYN1
0.153691	0.15	0.09	6.5037e-33	Fibroblasts 2	KIAA1377
0.15367	0.437	0.333	3.09893e-27	Fibroblasts 2	EMC4
0.153658	0.084	0.037	1.5477e-45	Fibroblasts 2	IDH2
0.153613	0.139	0.08	1.21732e-33	Fibroblasts 2	IKBIP
0.153607	0.192	0.121	5.99573e-34	Fibroblasts 2	SLC2A4RG
0.153603	0.461	0.363	1.03872e-22	Fibroblasts 2	SUMO1
0.153327	0.266	0.187	9.06088e-28	Fibroblasts 2	THOC7
0.153293	0.264	0.185	2.35222e-27	Fibroblasts 2	BRI3
0.153115	0.135	0.074	4.05851e-40	Fibroblasts 2	RARS2
0.1528	0.115	0.058	9.26415e-43	Fibroblasts 2	HLF
0.152755	0.369	0.278	1.82064e-25	Fibroblasts 2	GHITM
0.152713	0.277	0.2	5.75983e-25	Fibroblasts 2	SRP72
0.152698	0.154	0.094	5.17672e-32	Fibroblasts 2	COMMD8
0.152663	0.053	0.013	4.5699e-77	Fibroblasts 2	KCNK2
0.152452	0.175	0.111	5.04804e-30	Fibroblasts 2	ARHGAP12
0.152079	0.231	0.157	2.68425e-29	Fibroblasts 2	SH3D19
0.151977	0.215	0.146	2.57237e-26	Fibroblasts 2	CCDC25
0.151917	0.054	0.014	2.12632e-70	Fibroblasts 2	PREX2
0.151909	0.615	0.513	2.725e-20	Fibroblasts 2	YWHAB
0.151385	0.301	0.218	1.1248e-25	Fibroblasts 2	TMEM205
0.151371	0.114	0.064	2.35001e-31	Fibroblasts 2	TRIAP1
0.151369	0.924	0.921	1.26858e-15	Fibroblasts 2	MT-CO3
0.151157	0.099	0.045	7.83547e-49	Fibroblasts 2	LDLRAD4
0.15106	0.253	0.178	2.40464e-25	Fibroblasts 2	LINC00657
0.151046	0.178	0.114	4.49178e-29	Fibroblasts 2	CRLS1
0.151008	0.351	0.26	2.66928e-26	Fibroblasts 2	HDLBP
0.150746	0.642	0.535	1.11977e-21	Fibroblasts 2	SHFM1
0.150704	0.242	0.168	5.50206e-27	Fibroblasts 2	PFDN4
0.150389	0.07	0.026	3.60742e-54	Fibroblasts 2	RAPH1
0.150258	0.159	0.095	8.00839e-35	Fibroblasts 2	ARFGAP3
0.150076	0.422	0.322	9.48386e-26	Fibroblasts 2	GTF2H5
0.149938	0.272	0.189	9.43597e-30	Fibroblasts 2	DNAJC15
0.149931	0.333	0.242	1.8942e-27	Fibroblasts 2	PQLC3
0.149502	0.175	0.107	4.50741e-35	Fibroblasts 2	ATP6V1E1
0.149473	0.083	0.037	2.83452e-44	Fibroblasts 2	GPSM2
0.149302	0.202	0.13	6.82254e-33	Fibroblasts 2	SEC13
0.149053	0.552	0.453	1.5203e-20	Fibroblasts 2	VAMP2
0.149036	0.222	0.15	1.59637e-28	Fibroblasts 2	MESDC2
0.148977	0.214	0.144	1.1245e-27	Fibroblasts 2	TMEM123
0.14882	0.092	0.044	3.79319e-39	Fibroblasts 2	CDH11
0.148792	0.947	0.898	3.65143e-35	Fibroblasts 2	SERF2
0.148724	0.253	0.175	1.67071e-28	Fibroblasts 2	PLXDC2
0.148667	0.183	0.11	4.86037e-38	Fibroblasts 2	MAGEH1
0.148634	0.997	0.988	5.83148e-50	Fibroblasts 2	ACTB
0.148622	0.139	0.078	4.97787e-37	Fibroblasts 2	MRPS22
0.148374	0.256	0.181	1.12436e-25	Fibroblasts 2	THRAP3
0.148215	0.225	0.153	4.08733e-28	Fibroblasts 2	DCTN6
0.147637	0.526	0.433	1.34388e-18	Fibroblasts 2	GNAS
0.147605	0.062	0.019	2.05624e-68	Fibroblasts 2	GRAMD3
0.147313	0.313	0.224	5.4277e-28	Fibroblasts 2	AK3
0.147248	0.11	0.058	1.73198e-36	Fibroblasts 2	PARVB
0.147155	0.117	0.064	1.09752e-33	Fibroblasts 2	EPHB6
0.147057	0.587	0.489	1.01891e-17	Fibroblasts 2	NDUFB7
0.146877	0.285	0.203	1.80117e-26	Fibroblasts 2	SMOC2
0.146785	0.314	0.227	5.39894e-27	Fibroblasts 2	HP1BP3
0.14666	0.296	0.213	5.2209e-27	Fibroblasts 2	FLNA
0.146433	0.522	0.421	1.90398e-22	Fibroblasts 2	RHOB
0.146061	0.338	0.245	3.10124e-28	Fibroblasts 2	MPC1
0.145777	0.175	0.111	8.49328e-30	Fibroblasts 2	SCOC
0.145706	0.259	0.182	9.5446e-27	Fibroblasts 2	TECR
0.145619	0.08	0.037	1.53525e-38	Fibroblasts 2	AGT
0.145596	0.145	0.091	1.84052e-26	Fibroblasts 2	40057
0.145557	0.399	0.306	2.10615e-23	Fibroblasts 2	RER1
0.145548	0.603	0.507	5.87615e-18	Fibroblasts 2	YWHAQ
0.145419	0.144	0.082	3.52688e-37	Fibroblasts 2	SPPL2A
0.145356	0.09	0.043	1.23312e-40	Fibroblasts 2	MASP1
0.145335	0.338	0.251	1.77269e-24	Fibroblasts 2	CAPZA2
0.145255	0.191	0.123	2.41209e-30	Fibroblasts 2	RILPL2
0.14525	0.884	0.813	1.44792e-29	Fibroblasts 2	ZFP36
0.144969	0.43	0.336	8.98584e-22	Fibroblasts 2	PSMB6
0.144938	0.071	0.028	2.67006e-47	Fibroblasts 2	HDAC9
0.144894	0.071	0.027	9.43435e-52	Fibroblasts 2	SULF2
0.14485	0.075	0.031	3.65318e-46	Fibroblasts 2	MIB1
0.144797	0.295	0.21	2.7092e-27	Fibroblasts 2	DPM3
0.14475	0.213	0.141	2.14742e-29	Fibroblasts 2	PIGC
0.144745	0.202	0.133	5.46479e-28	Fibroblasts 2	EAPP
0.144522	0.165	0.11	6.67927e-22	Fibroblasts 2	OSR1
0.144453	0.07	0.027	1.45575e-48	Fibroblasts 2	ARSG
0.144181	0.376	0.28	5.10275e-26	Fibroblasts 2	PSMD8
0.144115	0.26	0.185	3.00065e-24	Fibroblasts 2	ATRX
0.143982	0.215	0.152	4.35588e-21	Fibroblasts 2	LINC00116
0.143801	0.403	0.307	4.04474e-24	Fibroblasts 2	POLR2I
0.143705	0.47	0.365	1.05363e-24	Fibroblasts 2	COX7A2L
0.143597	0.224	0.155	7.54592e-26	Fibroblasts 2	TMEM167A
0.143549	0.223	0.151	1.29674e-27	Fibroblasts 2	NUDT1
0.143541	0.067	0.025	1.92421e-50	Fibroblasts 2	FRMD4B
0.143235	0.095	0.044	1.03092e-44	Fibroblasts 2	MEF2C
0.143093	0.236	0.161	2.37183e-27	Fibroblasts 2	EBPL
0.143068	0.187	0.12	3.28331e-30	Fibroblasts 2	STEAP1
0.142946	0.207	0.141	5.49558e-26	Fibroblasts 2	UNC50
0.142924	0.482	0.385	1.03827e-20	Fibroblasts 2	C19orf70
0.142712	0.32	0.234	2.31868e-25	Fibroblasts 2	PAIP2
0.142642	0.094	0.046	1.99618e-37	Fibroblasts 2	SYTL2
0.142491	0.357	0.267	1.72324e-24	Fibroblasts 2	ECM1
0.142475	0.64	0.536	3.59658e-18	Fibroblasts 2	NAP1L1
0.14234	0.233	0.155	3.27371e-31	Fibroblasts 2	CIR1
0.14231	0.319	0.234	2.45e-25	Fibroblasts 2	RAB11B
0.142179	0.064	0.024	2.51553e-47	Fibroblasts 2	DIRAS3
0.141995	0.802	0.726	1.53622e-18	Fibroblasts 2	AHNAK
0.141935	0.061	0.021	1.97471e-52	Fibroblasts 2	PYCR1
0.141764	0.171	0.111	1.63724e-26	Fibroblasts 2	ANP32A
0.141757	0.202	0.134	2.36862e-27	Fibroblasts 2	MKKS
0.141421	0.329	0.246	9.33314e-23	Fibroblasts 2	PSMA1
0.141415	0.062	0.025	3.54878e-38	Fibroblasts 2	SERPINE1
0.141315	0.171	0.108	2.49824e-29	Fibroblasts 2	SPATC1L
0.141152	0.168	0.107	8.76849e-28	Fibroblasts 2	PHF20L1
0.141141	0.14	0.081	7.18142e-35	Fibroblasts 2	CFLAR
0.141067	0.299	0.218	2.19605e-24	Fibroblasts 2	NDUFB6
0.140946	0.188	0.122	8.19454e-29	Fibroblasts 2	GOLGA2
0.140883	0.293	0.209	1.66913e-26	Fibroblasts 2	HM13
0.14083	0.191	0.129	1.77905e-24	Fibroblasts 2	ARL16
0.140732	0.276	0.187	1.55326e-33	Fibroblasts 2	RALBP1
0.140646	0.159	0.097	2.15444e-31	Fibroblasts 2	JPX
0.14054	0.215	0.148	8.18271e-24	Fibroblasts 2	DARS
0.1405	0.5	0.397	4.68488e-22	Fibroblasts 2	NDUFB11
0.140265	0.069	0.026	8.33204e-50	Fibroblasts 2	SERTAD4
0.140031	0.222	0.154	5.24811e-24	Fibroblasts 2	SNX6
0.139983	0.23	0.162	7.24799e-23	Fibroblasts 2	NELFE
0.139882	0.264	0.189	2.7504e-24	Fibroblasts 2	SPG21
0.139855	0.252	0.176	2.81476e-26	Fibroblasts 2	PSME2
0.139826	0.128	0.075	3.18189e-29	Fibroblasts 2	SAR1B
0.139821	0.105	0.055	2.5191e-36	Fibroblasts 2	C10orf11
0.13979	0.336	0.247	4.62962e-25	Fibroblasts 2	UFC1
0.139686	0.266	0.19	9.04978e-24	Fibroblasts 2	PRKAR1A
0.139654	0.157	0.096	2.10961e-31	Fibroblasts 2	PLEC
0.139376	0.318	0.236	6.46266e-23	Fibroblasts 2	ECH1
0.139243	0.071	0.029	2.00229e-45	Fibroblasts 2	FAM20C
0.138937	0.115	0.065	7.33692e-31	Fibroblasts 2	BET1
0.138831	0.316	0.229	3.05365e-26	Fibroblasts 2	TMEM14A
0.138743	0.129	0.072	6.90704e-36	Fibroblasts 2	MUC12
0.138618	0.168	0.103	9.46732e-34	Fibroblasts 2	TMEM30A
0.138448	0.271	0.189	3.1503e-28	Fibroblasts 2	CHMP2B
0.138404	0.176	0.114	9.74944e-28	Fibroblasts 2	COPS4
0.138331	0.575	0.471	1.18736e-19	Fibroblasts 2	C19orf53
0.138156	0.471	0.379	3.74954e-18	Fibroblasts 2	VPS28
0.138134	0.086	0.041	4.45872e-39	Fibroblasts 2	RPL39L
0.138098	0.123	0.069	6.63272e-34	Fibroblasts 2	BRE
0.138066	0.888	0.834	2.15353e-18	Fibroblasts 2	LAPTM4A
0.137795	0.092	0.046	1.64102e-35	Fibroblasts 2	ODF3B
0.137452	0.17	0.109	5.64768e-27	Fibroblasts 2	MRPS7
0.137353	0.28	0.198	2.22851e-26	Fibroblasts 2	FAM127A
0.137264	0.171	0.111	2.52927e-26	Fibroblasts 2	TP53I13
0.137243	0.129	0.076	8.23503e-30	Fibroblasts 2	DDB2
0.137113	0.359	0.273	3.17967e-21	Fibroblasts 2	NOL7
0.137082	0.228	0.156	1.30157e-26	Fibroblasts 2	DAP
0.13695	0.158	0.098	2.86914e-29	Fibroblasts 2	SMARCA2
0.136878	0.497	0.399	2.23923e-20	Fibroblasts 2	ARF1
0.136866	0.122	0.07	1.0606e-29	Fibroblasts 2	OGFRL1
0.136781	0.119	0.068	2.75395e-30	Fibroblasts 2	RCAN2
0.136467	0.129	0.072	1.39676e-34	Fibroblasts 2	ABCA5
0.136346	0.353	0.267	4.62652e-22	Fibroblasts 2	CCDC107
0.136085	0.111	0.064	1.99543e-27	Fibroblasts 2	ABI2
0.135826	0.163	0.106	1.37523e-24	Fibroblasts 2	PTEN
0.135606	0.176	0.111	8.09545e-31	Fibroblasts 2	CBY1
0.135486	0.114	0.061	2.53318e-36	Fibroblasts 2	FNDC4
0.135431	0.393	0.302	5.42889e-21	Fibroblasts 2	AP2S1
0.135377	0.471	0.372	2.12552e-20	Fibroblasts 2	DRAP1
0.135369	0.166	0.108	1.37815e-24	Fibroblasts 2	GBAS
0.135296	0.373	0.278	3.96856e-25	Fibroblasts 2	ZCRB1
0.135203	0.081	0.038	1.03408e-36	Fibroblasts 2	IFI44
0.13513	0.266	0.188	3.92988e-25	Fibroblasts 2	PSMD7
0.135045	0.484	0.387	3.77268e-19	Fibroblasts 2	LAMTOR5
0.135023	0.196	0.13	7.92924e-27	Fibroblasts 2	PJA2
0.134794	0.224	0.155	4.87893e-25	Fibroblasts 2	IK
0.134599	0.181	0.121	7.25522e-24	Fibroblasts 2	QSOX1
0.134387	0.406	0.307	5.99622e-24	Fibroblasts 2	SRRM1
0.13438	0.296	0.214	2.7456e-24	Fibroblasts 2	KIAA0930
0.134308	0.143	0.087	1.26631e-28	Fibroblasts 2	ATP6AP1
0.133921	0.141	0.084	1.46928e-30	Fibroblasts 2	UFL1
0.133665	0.091	0.044	3.05006e-37	Fibroblasts 2	ENG
0.133481	0.175	0.115	1.25872e-25	Fibroblasts 2	C22orf39
0.133395	0.379	0.291	4.61824e-20	Fibroblasts 2	DPP7
0.133393	0.447	0.356	3.11576e-18	Fibroblasts 2	AP2M1
0.133384	0.097	0.052	4.74565e-31	Fibroblasts 2	MYH10
0.133353	0.126	0.073	4.32775e-30	Fibroblasts 2	TMEM203
0.133333	0.211	0.141	4.7137e-27	Fibroblasts 2	C4orf27
0.133272	0.296	0.218	5.96049e-22	Fibroblasts 2	FUCA2
0.133234	0.143	0.09	2.56703e-25	Fibroblasts 2	VPS25
0.133171	0.122	0.07	2.34772e-30	Fibroblasts 2	PSMD1
0.133086	0.41	0.319	4.25996e-20	Fibroblasts 2	MPC2
0.132814	0.322	0.24	3.07325e-22	Fibroblasts 2	ARPC1B
0.132552	0.145	0.09	6.55282e-27	Fibroblasts 2	GSTA4
0.13238	0.128	0.076	2.43336e-28	Fibroblasts 2	SMARCD2
0.132262	0.081	0.04	1.01781e-31	Fibroblasts 2	FKBP11
0.132241	0.125	0.07	3.94796e-34	Fibroblasts 2	CETN2
0.132077	0.272	0.199	2.34722e-21	Fibroblasts 2	ITGB5
0.13202	0.17	0.114	3.66958e-22	Fibroblasts 2	PARL
0.131475	0.074	0.035	9.503e-34	Fibroblasts 2	ACVR2A
0.131304	0.165	0.107	6.92708e-25	Fibroblasts 2	HMG20B
0.131238	0.1	0.056	2.08788e-27	Fibroblasts 2	EXTL2
0.131209	0.094	0.048	4.16333e-34	Fibroblasts 2	PTPLAD2
0.131162	0.21	0.144	3.90456e-23	Fibroblasts 2	GOPC
0.131075	0.261	0.185	1.37859e-24	Fibroblasts 2	RSF1
0.130799	0.14	0.091	3.25582e-21	Fibroblasts 2	PRKAG1
0.130788	0.133	0.078	6.34351e-30	Fibroblasts 2	DCXR
0.130764	0.365	0.278	4.5095e-21	Fibroblasts 2	ARPC4
0.130623	0.326	0.259	5.37141e-13	Fibroblasts 2	PDGFRA
0.130541	0.241	0.168	3.88526e-25	Fibroblasts 2	TXNDC17
0.130479	0.411	0.315	4.13651e-22	Fibroblasts 2	UQCR10
0.130445	0.128	0.073	7.41053e-33	Fibroblasts 2	HSPA2
0.130405	0.175	0.114	2.40565e-25	Fibroblasts 2	SMARCE1
0.130256	0.114	0.064	1.39224e-30	Fibroblasts 2	KIAA1033
0.13014	0.453	0.356	2.93174e-19	Fibroblasts 2	DCTN3
0.12993	0.411	0.326	6.22481e-17	Fibroblasts 2	CYSTM1
0.129706	0.246	0.181	2.97465e-18	Fibroblasts 2	UQCRC1
0.129567	0.126	0.078	1.05896e-23	Fibroblasts 2	NTN1
0.129509	0.135	0.081	5.41854e-28	Fibroblasts 2	SNRNP25
0.129461	0.126	0.074	2.42465e-29	Fibroblasts 2	SRPRB
0.129452	0.115	0.066	5.37571e-29	Fibroblasts 2	SLC17A5
0.129329	0.232	0.162	1.38071e-23	Fibroblasts 2	CWC15
0.129019	0.173	0.106	1.93896e-32	Fibroblasts 2	ECHDC2
0.129011	0.194	0.132	1.22164e-23	Fibroblasts 2	NRBP1
0.128865	0.096	0.049	3.20694e-35	Fibroblasts 2	CNTN1
0.128804	0.725	0.635	1.62564e-16	Fibroblasts 2	COX5B
0.128734	0.141	0.088	3.38523e-25	Fibroblasts 2	ROCK2
0.128723	0.07	0.029	1.14842e-41	Fibroblasts 2	LEPREL4
0.128589	0.261	0.187	3.3672e-23	Fibroblasts 2	FNTA
0.128449	0.149	0.095	3.39805e-24	Fibroblasts 2	TMEM106B
0.12833	0.09	0.044	2.88804e-36	Fibroblasts 2	CNPY4
0.128289	0.391	0.306	2.81657e-18	Fibroblasts 2	TMEM179B
0.128173	0.072	0.027	1.7574e-55	Fibroblasts 2	PPP2R2B
0.127973	0.055	0.019	1.96424e-49	Fibroblasts 2	FGFR2
0.12792	0.233	0.16	2.75254e-26	Fibroblasts 2	TGOLN2
0.127917	0.818	0.736	7.42467e-20	Fibroblasts 2	EDF1
0.127828	0.13	0.08	4.49327e-24	Fibroblasts 2	PDHB
0.127817	0.082	0.041	2.96624e-31	Fibroblasts 2	PRSS12
0.127727	0.098	0.054	5.89933e-28	Fibroblasts 2	LYPLA1
0.127553	0.116	0.069	9.43379e-26	Fibroblasts 2	TCTN3
0.127473	0.364	0.285	3.38397e-17	Fibroblasts 2	CAP1
0.127388	0.085	0.04	4.74871e-39	Fibroblasts 2	C11orf24
0.127315	0.157	0.103	8.59179e-22	Fibroblasts 2	PLGRKT
0.127214	0.336	0.257	4.66924e-19	Fibroblasts 2	OS9
0.127037	0.271	0.197	4.29026e-21	Fibroblasts 2	MANF
0.127014	0.148	0.094	1.08956e-23	Fibroblasts 2	CKAP4
0.127008	0.215	0.147	8.2009e-25	Fibroblasts 2	TMED4
0.126978	0.221	0.15	5.75082e-26	Fibroblasts 2	EXOSC7
0.126956	0.268	0.196	1.20857e-20	Fibroblasts 2	TCEAL8
0.126949	0.174	0.115	7.76584e-24	Fibroblasts 2	OLFM1
0.126894	0.297	0.22	1.23062e-20	Fibroblasts 2	MRPL55
0.126692	0.156	0.099	5.68968e-26	Fibroblasts 2	KIAA1430
0.126633	0.217	0.151	5.69858e-23	Fibroblasts 2	TMEM55A
0.126582	0.066	0.026	1.94861e-43	Fibroblasts 2	EZR
0.126506	0.236	0.166	4.244e-23	Fibroblasts 2	MAP1LC3A
0.126343	0.052	0.017	6.64753e-49	Fibroblasts 2	MYLK
0.126338	0.173	0.107	6.11474e-31	Fibroblasts 2	SIGIRR
0.126234	0.167	0.111	1.01119e-22	Fibroblasts 2	NSRP1
0.126129	0.073	0.036	4.62044e-30	Fibroblasts 2	STK32C
0.126118	0.112	0.065	1.43181e-26	Fibroblasts 2	ZBTB47
0.126084	0.261	0.189	3.3487e-21	Fibroblasts 2	DCTD
0.126018	0.385	0.296	6.084e-20	Fibroblasts 2	PSMC5
0.125947	0.201	0.134	1.20337e-26	Fibroblasts 2	AIG1
0.125847	0.11	0.06	1.64892e-33	Fibroblasts 2	ANKH
0.12583	0.363	0.277	4.24318e-20	Fibroblasts 2	PGK1
0.125792	0.808	0.73	2.9628e-17	Fibroblasts 2	SOD1
0.125758	0.184	0.123	2.19214e-24	Fibroblasts 2	HOXA10
0.125694	0.06	0.025	8.68813e-36	Fibroblasts 2	LINC01091
0.125567	0.299	0.223	5.9312e-20	Fibroblasts 2	NDUFA13
0.125141	0.079	0.038	1.40853e-33	Fibroblasts 2	TRPS1
0.125106	0.305	0.224	1.05155e-22	Fibroblasts 2	ASNA1
0.125103	0.052	0.016	1.52178e-52	Fibroblasts 2	CPPED1
0.124853	0.226	0.156	1.33249e-24	Fibroblasts 2	NFU1
0.12485	0.172	0.116	5.99354e-21	Fibroblasts 2	ZC3H6
0.124785	0.339	0.255	1.49708e-21	Fibroblasts 2	MBNL1
0.124671	0.702	0.624	6.85311e-10	Fibroblasts 2	MT-ND5
0.124589	0.538	0.444	4.43619e-15	Fibroblasts 2	NDUFB10
0.124571	0.173	0.115	9.36631e-24	Fibroblasts 2	PDCD10
0.12438	0.648	0.557	6.39694e-16	Fibroblasts 2	PSMA7
0.124239	0.381	0.29	5.98563e-22	Fibroblasts 2	VIMP
0.12417	0.272	0.197	1.18245e-21	Fibroblasts 2	RRAGA
0.124085	0.147	0.09	8.8618e-28	Fibroblasts 2	MRPS14
0.12404	0.243	0.173	2.13063e-21	Fibroblasts 2	ERP44
0.123959	0.213	0.148	7.07681e-22	Fibroblasts 2	PRRX2
0.123953	0.235	0.166	7.84713e-23	Fibroblasts 2	MDH1
0.123702	0.156	0.097	1.56948e-28	Fibroblasts 2	SHISA4
0.123671	0.253	0.183	5.95772e-21	Fibroblasts 2	TM9SF3
0.123655	0.178	0.116	2.1671e-26	Fibroblasts 2	PWP1
0.12365	0.149	0.095	9.71491e-25	Fibroblasts 2	CAPZA1
0.12362	0.164	0.107	9.73901e-24	Fibroblasts 2	MLEC
0.123556	0.203	0.14	5.54218e-22	Fibroblasts 2	NIT2
0.123533	0.356	0.27	3.38094e-21	Fibroblasts 2	TAX1BP3
0.123517	0.177	0.11	7.30225e-32	Fibroblasts 2	SNAPIN
0.123506	0.154	0.098	5.23374e-26	Fibroblasts 2	SNRNP40
0.1235	0.087	0.045	6.70893e-30	Fibroblasts 2	PRRC1
0.123495	0.147	0.092	1.43995e-25	Fibroblasts 2	PPT1
0.12338	0.076	0.035	1.6505e-37	Fibroblasts 2	CRIM1
0.123298	0.069	0.033	2.04053e-29	Fibroblasts 2	MOB3B
0.123293	0.876	0.817	5.33438e-20	Fibroblasts 2	LMNA
0.123153	0.932	0.877	1.59685e-28	Fibroblasts 2	HSPB1
0.123089	0.112	0.065	1.45027e-26	Fibroblasts 2	CD97
0.123051	0.562	0.474	2.1529e-12	Fibroblasts 2	CDC42
0.123042	0.44	0.355	1.2002e-15	Fibroblasts 2	BASP1
0.122869	0.368	0.28	7.75131e-21	Fibroblasts 2	COPS6
0.122756	0.204	0.139	4.71357e-24	Fibroblasts 2	NKTR
0.122691	0.105	0.057	2.44178e-30	Fibroblasts 2	SH3YL1
0.122667	0.121	0.073	1.94006e-24	Fibroblasts 2	SMPD1
0.12262	0.061	0.026	1.48781e-33	Fibroblasts 2	RP11-676J12.7
0.122579	0.275	0.198	5.94775e-23	Fibroblasts 2	MAGED2
0.122524	0.148	0.095	3.06495e-23	Fibroblasts 2	METTL23
0.122466	0.245	0.174	1.65855e-22	Fibroblasts 2	MRC2
0.122381	0.191	0.132	1.37497e-20	Fibroblasts 2	ZFAND6
0.12225	0.134	0.085	1.03641e-21	Fibroblasts 2	SFXN3
0.122183	0.168	0.114	1.32524e-20	Fibroblasts 2	ITFG1
0.121966	0.487	0.387	4.64143e-20	Fibroblasts 2	MT1E
0.121566	0.353	0.264	7.98899e-23	Fibroblasts 2	RNF181
0.121525	0.589	0.503	7.153e-11	Fibroblasts 2	SF3B5
0.121523	0.14	0.086	1.57796e-26	Fibroblasts 2	PTPLAD1
0.121503	0.147	0.095	1.32134e-22	Fibroblasts 2	UBE2V2
0.12147	0.16	0.101	3.36981e-26	Fibroblasts 2	RSRC1
0.121353	0.142	0.088	9.907e-26	Fibroblasts 2	SCFD1
0.121227	0.103	0.056	3.40934e-30	Fibroblasts 2	LEPRE1
0.121127	0.149	0.096	7.77207e-24	Fibroblasts 2	LONRF1
0.121015	0.393	0.309	9.62118e-17	Fibroblasts 2	RAB1A
0.120958	0.269	0.184	1.10057e-29	Fibroblasts 2	BDH2
0.12081	0.205	0.143	7.13616e-21	Fibroblasts 2	NAA10
0.120803	0.119	0.072	1.20609e-24	Fibroblasts 2	DNAJB14
0.120676	0.329	0.251	6.52434e-18	Fibroblasts 2	NDUFS8
0.120646	0.518	0.418	6.77245e-18	Fibroblasts 2	CAST
0.12047	0.234	0.163	1.54775e-24	Fibroblasts 2	DDX46
0.120448	0.787	0.769	0.000276095	Fibroblasts 2	LUM
0.120334	0.171	0.115	6.70897e-22	Fibroblasts 2	CBX1
0.1203	0.192	0.129	2.84723e-24	Fibroblasts 2	PLEKHA5
0.120184	0.115	0.069	3.82517e-24	Fibroblasts 2	OGFOD3
0.120161	0.437	0.347	3.28938e-17	Fibroblasts 2	NTAN1
0.12014	0.157	0.102	2.34194e-23	Fibroblasts 2	SLC39A13
0.120101	0.148	0.092	4.15748e-27	Fibroblasts 2	PPA2
0.120084	0.584	0.49	1.97481e-13	Fibroblasts 2	C14orf2
0.119992	0.089	0.051	6.84093e-22	Fibroblasts 2	DDAH1
0.119778	0.12	0.074	4.55419e-23	Fibroblasts 2	MORN2
0.119774	0.235	0.172	7.19971e-18	Fibroblasts 2	GLO1
0.119708	0.198	0.135	4.33097e-23	Fibroblasts 2	KANK2
0.119666	0.092	0.052	3.09937e-23	Fibroblasts 2	COL8A2
0.119654	0.14	0.092	1.68071e-19	Fibroblasts 2	THUMPD1
0.119612	0.264	0.191	2.62265e-21	Fibroblasts 2	HDAC2
0.11959	0.179	0.123	7.58019e-20	Fibroblasts 2	TROVE2
0.119536	0.214	0.151	2.35835e-20	Fibroblasts 2	TMX4
0.119463	0.1	0.056	2.88314e-26	Fibroblasts 2	ABHD2
0.119365	0.251	0.187	5.91275e-17	Fibroblasts 2	MMADHC
0.119277	0.068	0.031	1.03043e-32	Fibroblasts 2	XXYLT1
0.119273	0.09	0.05	3.89599e-24	Fibroblasts 2	CCDC91
0.119253	0.783	0.705	5.87054e-13	Fibroblasts 2	COX6B1
0.119188	0.206	0.14	1.87353e-24	Fibroblasts 2	YIPF5
0.119163	0.293	0.215	3.02118e-21	Fibroblasts 2	RAB11A
0.119153	0.9	0.85	3.43979e-20	Fibroblasts 2	CHCHD2
0.119083	0.142	0.091	7.87626e-23	Fibroblasts 2	COPS7A
0.119028	0.051	0.017	6.10813e-44	Fibroblasts 2	SPATA18
0.118858	0.163	0.108	2.73769e-22	Fibroblasts 2	SEC23A
0.118728	0.123	0.073	3.3308e-27	Fibroblasts 2	BOC
0.118725	0.276	0.211	1.78702e-15	Fibroblasts 2	ARL5A
0.118686	0.302	0.216	1.98022e-25	Fibroblasts 2	COX16
0.118653	0.377	0.293	2.26229e-18	Fibroblasts 2	SUMO3
0.118571	0.209	0.149	2.93154e-19	Fibroblasts 2	LRRFIP2
0.118457	0.171	0.111	1.5116e-25	Fibroblasts 2	C10orf118
0.118438	0.055	0.021	1.08478e-37	Fibroblasts 2	MTSS1L
0.118364	0.401	0.311	2.91397e-19	Fibroblasts 2	PYURF
0.118223	0.841	0.762	4.50457e-16	Fibroblasts 2	TIMP2
0.118166	0.106	0.065	3.55865e-20	Fibroblasts 2	IFI35
0.118098	0.187	0.128	8.10834e-21	Fibroblasts 2	MYO1C
0.118078	0.368	0.28	1.40552e-20	Fibroblasts 2	CPQ
0.118019	0.283	0.217	2.16501e-15	Fibroblasts 2	RNF13
0.117988	0.097	0.054	8.39771e-27	Fibroblasts 2	DYRK4
0.117918	0.147	0.092	3.9136e-25	Fibroblasts 2	ESYT2
0.117909	0.432	0.34	1.10168e-17	Fibroblasts 2	RNF7
0.117738	0.181	0.124	5.78819e-21	Fibroblasts 2	PRMT2
0.117664	0.199	0.132	3.48746e-26	Fibroblasts 2	ATOH8
0.117641	0.482	0.396	1.97817e-14	Fibroblasts 2	ENY2
0.11739	0.148	0.097	2.976e-20	Fibroblasts 2	PARVA
0.11737	0.06	0.023	3.94729e-42	Fibroblasts 2	PACSIN3
0.117153	0.221	0.15	1.62391e-25	Fibroblasts 2	HNRNPR
0.116978	0.545	0.454	1.08066e-13	Fibroblasts 2	CUTA
0.116894	0.207	0.149	1.576e-17	Fibroblasts 2	SDF2L1
0.116872	0.173	0.115	8.05059e-23	Fibroblasts 2	AMZ2
0.116849	0.111	0.062	1.55429e-30	Fibroblasts 2	CYP20A1
0.116742	0.109	0.062	9.7862e-27	Fibroblasts 2	CGNL1
0.116694	0.056	0.022	1.58632e-37	Fibroblasts 2	RNF175
0.11669	0.341	0.265	1.84105e-15	Fibroblasts 2	TMEM147
0.116652	0.119	0.071	2.15101e-24	Fibroblasts 2	TSN
0.11656	0.29	0.218	4.27076e-18	Fibroblasts 2	PSMC3
0.116427	0.169	0.118	3.21375e-17	Fibroblasts 2	DHX29
0.11642	0.27	0.198	1.63445e-19	Fibroblasts 2	PSMA3
0.116292	0.081	0.039	6.69508e-33	Fibroblasts 2	KNOP1
0.116185	0.055	0.021	1.95084e-39	Fibroblasts 2	FAM105A
0.116152	0.137	0.088	8.8519e-22	Fibroblasts 2	EBAG9
0.116021	0.207	0.139	3.12781e-25	Fibroblasts 2	SUCLG2
0.115984	0.202	0.136	4.18186e-25	Fibroblasts 2	MED4
0.115968	0.286	0.213	6.85957e-19	Fibroblasts 2	SNRPD1
0.115934	0.866	0.805	9.78508e-11	Fibroblasts 2	ZFP36L1
0.115705	0.162	0.11	7.65421e-19	Fibroblasts 2	PFN2
0.115514	0.234	0.169	4.43349e-19	Fibroblasts 2	BICC1
0.115499	0.319	0.242	2.07773e-18	Fibroblasts 2	TCEA1
0.115483	0.322	0.24	4.02457e-21	Fibroblasts 2	PMVK
0.115336	0.062	0.028	5.30064e-31	Fibroblasts 2	ZNHIT6
0.11533	0.121	0.073	7.70968e-25	Fibroblasts 2	TNPO1
0.115318	0.179	0.122	4.46044e-21	Fibroblasts 2	SKI
0.115283	0.368	0.288	7.86662e-16	Fibroblasts 2	CMTM3
0.115246	0.145	0.095	2.42147e-20	Fibroblasts 2	COA5
0.115185	0.288	0.216	2.40859e-18	Fibroblasts 2	TMEM160
0.115152	0.079	0.04	2.85294e-28	Fibroblasts 2	NLRP1
0.115108	0.161	0.106	6.10011e-22	Fibroblasts 2	ZRANB2
0.114962	0.089	0.049	1.39591e-24	Fibroblasts 2	NFATC2
0.114849	0.144	0.091	1.2102e-24	Fibroblasts 2	PDZD11
0.114839	0.206	0.142	1.63296e-21	Fibroblasts 2	LSM1
0.114726	0.225	0.162	1.10846e-18	Fibroblasts 2	PBX1
0.114615	0.108	0.058	1.45205e-32	Fibroblasts 2	PTH1R
0.114548	0.11	0.064	1.48533e-26	Fibroblasts 2	ING4
0.114382	0.105	0.061	4.4791e-24	Fibroblasts 2	RPA1
0.114349	0.238	0.174	3.13763e-18	Fibroblasts 2	SFT2D1
0.113932	0.169	0.118	2.85596e-17	Fibroblasts 2	TSR2
0.113905	0.138	0.088	1.39487e-22	Fibroblasts 2	TOM1
0.11384	0.277	0.205	9.09952e-19	Fibroblasts 2	XRCC5
0.113782	0.077	0.038	1.70877e-31	Fibroblasts 2	PLOD1
0.113714	0.17	0.109	3.5045e-26	Fibroblasts 2	CDKN2C
0.113698	0.282	0.208	3.60291e-19	Fibroblasts 2	UFD1L
0.113576	0.186	0.124	5.40361e-24	Fibroblasts 2	DUSP23
0.113563	0.239	0.173	1.97306e-18	Fibroblasts 2	MRPL40
0.113549	0.179	0.124	1.11658e-18	Fibroblasts 2	ALDH9A1
0.113366	0.2	0.14	9.19523e-20	Fibroblasts 2	NT5C3B
0.113233	0.078	0.04	3.61755e-28	Fibroblasts 2	CASP1
0.113231	0.381	0.301	1.03206e-15	Fibroblasts 2	TMEM109
0.113133	0.115	0.07	2.74492e-23	Fibroblasts 2	WDR41
0.113126	0.151	0.1	6.45439e-20	Fibroblasts 2	HOOK3
0.113066	0.224	0.158	8.91173e-21	Fibroblasts 2	SDHB
0.113056	0.101	0.052	5.55574e-34	Fibroblasts 2	ZKSCAN1
0.113037	0.088	0.048	2.23398e-25	Fibroblasts 2	TRAM2
0.112971	0.391	0.306	5.63261e-17	Fibroblasts 2	CIB1
0.112964	0.202	0.147	7.68643e-16	Fibroblasts 2	DPM1
0.112847	0.146	0.095	6.10244e-21	Fibroblasts 2	INHBB
0.112795	0.32	0.242	3.63416e-18	Fibroblasts 2	VDAC3
0.112752	0.144	0.095	2.90465e-19	Fibroblasts 2	ZNF292
0.112674	0.116	0.068	6.89203e-27	Fibroblasts 2	VPS36
0.112551	0.144	0.098	2.59098e-16	Fibroblasts 2	RIN2
0.112539	0.094	0.051	2.47388e-27	Fibroblasts 2	SGCD
0.112532	0.082	0.046	9.83124e-22	Fibroblasts 2	ROBO1
0.112519	0.194	0.141	2.07408e-15	Fibroblasts 2	KLF2
0.112361	0.071	0.036	7.35158e-26	Fibroblasts 2	IMPACT
0.112099	0.061	0.03	7.86438e-23	Fibroblasts 2	PMAIP1
0.112095	0.288	0.211	2.7073e-20	Fibroblasts 2	C1orf123
0.112033	0.073	0.036	1.1304e-28	Fibroblasts 2	PDGFC
0.111921	0.199	0.135	1.26422e-23	Fibroblasts 2	PFDN1
0.111804	0.055	0.021	2.96615e-40	Fibroblasts 2	ARSD
0.111595	0.186	0.129	9.38679e-19	Fibroblasts 2	TMEM87A
0.111521	0.207	0.148	5.32511e-18	Fibroblasts 2	CNIH1
0.11149	0.149	0.099	4.56308e-20	Fibroblasts 2	REEP3
0.111361	0.058	0.027	6.80594e-26	Fibroblasts 2	MLLT3
0.11133	0.191	0.137	8.35492e-16	Fibroblasts 2	FAM50A
0.111321	0.229	0.17	8.66028e-15	Fibroblasts 2	AHR
0.111279	0.394	0.306	3.35392e-18	Fibroblasts 2	SSPN
0.111265	0.218	0.152	5.66214e-22	Fibroblasts 2	ATL3
0.111161	0.166	0.113	1.02353e-18	Fibroblasts 2	CRELD2
0.111097	0.177	0.118	1.8905e-23	Fibroblasts 2	NDUFA8
0.111063	0.096	0.051	5.7451e-29	Fibroblasts 2	ZNF521
0.111035	0.286	0.215	1.16184e-17	Fibroblasts 2	YIF1A
0.110966	0.125	0.077	7.1772e-23	Fibroblasts 2	CHD6
0.110905	0.433	0.343	7.18197e-17	Fibroblasts 2	SSBP1
0.110844	0.102	0.062	8.88839e-21	Fibroblasts 2	FHL3
0.110657	0.136	0.086	1.58619e-22	Fibroblasts 2	KDELC2
0.110372	0.16	0.107	3.79119e-20	Fibroblasts 2	SDHAF2
0.110219	0.1	0.059	1.76899e-21	Fibroblasts 2	COA1
0.110069	0.143	0.093	5.25697e-20	Fibroblasts 2	CYB5R1
0.10991	0.339	0.262	5.93361e-16	Fibroblasts 2	NDUFB5
0.10989	0.188	0.132	8.62171e-18	Fibroblasts 2	RNF115
0.109816	0.469	0.374	2.04178e-16	Fibroblasts 2	ZNHIT1
0.109795	0.059	0.024	5.60285e-37	Fibroblasts 2	ZNF608
0.109728	0.155	0.107	1.49347e-16	Fibroblasts 2	NDUFAF2
0.109708	0.121	0.078	1.20802e-18	Fibroblasts 2	ZFAND2B
0.109705	0.333	0.259	1.07566e-14	Fibroblasts 2	SNF8
0.109691	0.211	0.155	2.46356e-15	Fibroblasts 2	MRPL52
0.109519	0.145	0.095	1.32452e-19	Fibroblasts 2	PPIE
0.109261	0.193	0.137	1.29624e-17	Fibroblasts 2	GLT8D2
0.109168	0.226	0.164	1.72284e-17	Fibroblasts 2	PLAGL1
0.109095	0.104	0.058	4.78992e-28	Fibroblasts 2	TMEM42
0.109066	0.161	0.107	2.62891e-20	Fibroblasts 2	RABL5
0.109018	0.08	0.044	1.41979e-22	Fibroblasts 2	TWIST2
0.108988	0.109	0.064	1.44218e-23	Fibroblasts 2	PYCR2
0.108823	0.265	0.202	1.91246e-14	Fibroblasts 2	MRPL43
0.108789	0.193	0.134	1.15719e-19	Fibroblasts 2	CCSER2
0.108727	0.102	0.063	9.71627e-19	Fibroblasts 2	AP2A2
0.108723	0.41	0.325	7.36168e-16	Fibroblasts 2	EIF4G2
0.108658	0.212	0.157	2.13927e-14	Fibroblasts 2	LSM4
0.108611	0.448	0.359	6.20233e-15	Fibroblasts 2	ANKRD12
0.108591	0.121	0.076	2.03787e-20	Fibroblasts 2	ZCCHC7
0.108488	0.073	0.036	5.27315e-29	Fibroblasts 2	SERP2
0.10847	0.484	0.401	4.94122e-12	Fibroblasts 2	NHP2L1
0.10843	0.058	0.023	2.67065e-36	Fibroblasts 2	ZMYND8
0.108351	0.208	0.151	3.14631e-16	Fibroblasts 2	RAB18
0.10832	0.141	0.09	1.14873e-21	Fibroblasts 2	HDDC2
0.108318	0.253	0.184	7.08401e-19	Fibroblasts 2	EIF6
0.108218	0.215	0.156	6.99415e-17	Fibroblasts 2	LOXL1
0.10816	0.463	0.377	2.94697e-13	Fibroblasts 2	DHRS7
0.108155	0.264	0.192	2.08478e-20	Fibroblasts 2	FSCN1
0.108111	0.074	0.035	9.09549e-33	Fibroblasts 2	STAU2
0.108053	0.132	0.082	1.80611e-23	Fibroblasts 2	MDK
0.108007	0.253	0.187	1.0334e-16	Fibroblasts 2	ITGAE
0.107975	0.054	0.021	2.57645e-34	Fibroblasts 2	NOL3
0.107732	0.277	0.209	1.10681e-16	Fibroblasts 2	ACADVL
0.10771	0.118	0.072	1.57027e-22	Fibroblasts 2	MCEE
0.107699	0.171	0.117	1.57573e-19	Fibroblasts 2	DERL2
0.107596	0.341	0.264	2.967e-16	Fibroblasts 2	PROS1
0.10757	0.147	0.097	2.11504e-20	Fibroblasts 2	TMEM126A
0.107477	0.094	0.052	1.52959e-25	Fibroblasts 2	MXD4
0.107449	0.196	0.143	6.52434e-15	Fibroblasts 2	CTNNB1
0.107384	0.166	0.116	9.68654e-16	Fibroblasts 2	TMEM261
0.107244	0.061	0.025	1.13464e-37	Fibroblasts 2	C11orf70
0.107237	0.101	0.061	2.06847e-19	Fibroblasts 2	DNAJC21
0.107157	0.157	0.103	2.64611e-21	Fibroblasts 2	NINJ1
0.107096	0.169	0.114	2.37178e-20	Fibroblasts 2	FAM92A1
0.107085	0.15	0.101	1.37724e-17	Fibroblasts 2	R3HCC1
0.107036	0.129	0.079	1.20042e-23	Fibroblasts 2	LAMTOR3
0.106918	0.066	0.034	1.84874e-22	Fibroblasts 2	PLP1
0.106908	0.113	0.071	1.12563e-19	Fibroblasts 2	TXNDC9
0.106885	0.171	0.12	6.2464e-16	Fibroblasts 2	C10orf32
0.106825	0.069	0.03	3.12811e-37	Fibroblasts 2	PDZRN3
0.106764	0.131	0.085	8.24484e-19	Fibroblasts 2	IRS2
0.10664	0.241	0.176	3.33737e-17	Fibroblasts 2	PIN4
0.106591	0.074	0.042	2.39045e-18	Fibroblasts 2	CDC14B
0.106509	0.58	0.485	1.83447e-12	Fibroblasts 2	HNRNPK
0.1065	0.131	0.085	1.23148e-19	Fibroblasts 2	WBP4
0.106473	0.184	0.126	5.28074e-21	Fibroblasts 2	PHIP
0.106454	0.21	0.146	1.95162e-20	Fibroblasts 2	POLR2C
0.106409	0.087	0.046	1.84111e-28	Fibroblasts 2	CHST14
0.10636	0.142	0.093	7.97751e-20	Fibroblasts 2	CLTC
0.106301	0.135	0.089	4.70196e-18	Fibroblasts 2	GTF2I
0.106287	0.097	0.057	3.22066e-21	Fibroblasts 2	TLE1
0.106268	0.247	0.186	1.05371e-14	Fibroblasts 2	AIDA
0.106144	0.114	0.07	3.4526e-21	Fibroblasts 2	PPIH
0.106085	0.423	0.346	2.3827e-12	Fibroblasts 2	SNRPF
0.106073	0.539	0.452	4.34321e-11	Fibroblasts 2	NDUFA1
0.106051	0.133	0.083	4.64883e-23	Fibroblasts 2	UFSP2
0.106048	0.234	0.168	7.44111e-19	Fibroblasts 2	PSMC1
0.106013	0.203	0.146	2.57898e-17	Fibroblasts 2	LSM6
0.105924	0.343	0.266	7.1988e-16	Fibroblasts 2	TALDO1
0.10576	0.41	0.32	2.49367e-17	Fibroblasts 2	PRNP
0.105507	0.085	0.045	2.14907e-26	Fibroblasts 2	AKIP1
0.105507	0.168	0.114	1.89093e-19	Fibroblasts 2	C3orf14
0.105493	0.085	0.045	1.24707e-26	Fibroblasts 2	STAT1
0.105401	0.274	0.204	2.03275e-17	Fibroblasts 2	CAT
0.105321	0.073	0.038	1.49434e-24	Fibroblasts 2	CASP7
0.105121	0.139	0.09	9.92105e-20	Fibroblasts 2	SELENBP1
0.104977	0.095	0.055	3.30685e-22	Fibroblasts 2	GNPDA2
0.104961	0.934	0.894	5.24895e-18	Fibroblasts 2	SELM
0.10494	0.232	0.166	1.96793e-19	Fibroblasts 2	COMMD3
0.104906	0.137	0.091	1.97334e-17	Fibroblasts 2	HTATIP2
0.104839	0.572	0.467	2.06192e-16	Fibroblasts 2	TPM4
0.104825	0.27	0.207	2.85705e-13	Fibroblasts 2	IL11RA
0.104772	0.101	0.06	4.25313e-21	Fibroblasts 2	TMEM192
0.104743	0.111	0.066	4.05385e-23	Fibroblasts 2	ITPRIPL2
0.104717	0.066	0.033	3.46375e-25	Fibroblasts 2	PBX3
0.104519	0.182	0.129	4.92885e-17	Fibroblasts 2	GAA
0.104489	0.051	0.02	5.81275e-34	Fibroblasts 2	GPR176
0.104335	0.051	0.021	1.23119e-28	Fibroblasts 2	DMPK
0.104295	0.417	0.331	3.87686e-15	Fibroblasts 2	GSTO1
0.10426	0.474	0.38	7.81477e-16	Fibroblasts 2	HEXB
0.104241	0.347	0.271	2.91145e-15	Fibroblasts 2	SCAND1
0.10415	0.234	0.173	1.16344e-15	Fibroblasts 2	TWIST1
0.103931	0.137	0.093	2.19641e-15	Fibroblasts 2	CCBE1
0.103896	0.113	0.067	2.40271e-24	Fibroblasts 2	ALDH7A1
0.10384	0.083	0.05	6.71063e-17	Fibroblasts 2	RNF24
0.10378	0.077	0.042	1.83506e-22	Fibroblasts 2	HABP4
0.103761	0.286	0.212	1.05512e-18	Fibroblasts 2	CSNK1A1
0.103734	0.052	0.022	2.00193e-29	Fibroblasts 2	B4GALT2
0.103697	0.401	0.323	1.07891e-12	Fibroblasts 2	ETFB
0.103572	0.151	0.101	2.04879e-19	Fibroblasts 2	COX11
0.103511	0.786	0.705	3.09203e-12	Fibroblasts 2	TAGLN2
0.103439	0.118	0.082	3.66583e-11	Fibroblasts 2	PEMT
0.103432	0.162	0.11	2.29121e-18	Fibroblasts 2	LYPLAL1
0.1034	0.157	0.105	1.26031e-19	Fibroblasts 2	DNPH1
0.103341	0.122	0.079	4.56803e-17	Fibroblasts 2	DGCR6
0.103337	0.06	0.029	7.72989e-23	Fibroblasts 2	IFFO1
0.103308	0.195	0.143	1.93599e-14	Fibroblasts 2	CISD3
0.103292	0.509	0.422	6.07922e-12	Fibroblasts 2	ATP5B
0.103188	0.076	0.041	3.36537e-22	Fibroblasts 2	CYTH3
0.103153	0.296	0.226	1.1434e-15	Fibroblasts 2	CHMP3
0.103112	0.129	0.082	4.68016e-21	Fibroblasts 2	MAN1A2
0.103085	0.303	0.227	2.00507e-18	Fibroblasts 2	NDUFS3
0.103064	0.476	0.392	6.1523e-12	Fibroblasts 2	BLVRB
0.103023	0.112	0.072	1.90103e-16	Fibroblasts 2	LINC00478
0.103016	0.192	0.135	9.0684e-19	Fibroblasts 2	SMAP1
0.10297	0.123	0.076	2.78259e-22	Fibroblasts 2	ARMCX6
0.10291	0.134	0.084	2.2225e-22	Fibroblasts 2	COMMD2
0.102865	0.234	0.173	8.82639e-16	Fibroblasts 2	PSMB4
0.102818	0.079	0.046	4.53045e-18	Fibroblasts 2	COLEC12
0.102538	0.185	0.131	9.31767e-17	Fibroblasts 2	CALCOCO2
0.102251	0.208	0.144	2.36042e-21	Fibroblasts 2	XRN2
0.102205	0.228	0.169	8.07393e-15	Fibroblasts 2	ARMCX3
0.102162	0.146	0.092	7.13303e-24	Fibroblasts 2	C2orf76
0.102147	0.389	0.312	1.54827e-13	Fibroblasts 2	NOP10
0.102088	0.193	0.134	6.02644e-20	Fibroblasts 2	METTL7A
0.101984	0.514	0.404	5.91963e-25	Fibroblasts 2	FBN1
0.101974	0.223	0.166	1.80839e-14	Fibroblasts 2	TMEM50B
0.101941	0.13	0.083	8.36616e-21	Fibroblasts 2	NCOA4
0.101857	0.392	0.309	1.1884e-14	Fibroblasts 2	C16orf13
0.101832	0.13	0.086	8.26957e-17	Fibroblasts 2	NRD1
0.101793	0.207	0.148	2.75932e-17	Fibroblasts 2	WBSCR22
0.101723	0.091	0.054	6.76714e-19	Fibroblasts 2	ANAPC10
0.101692	0.119	0.077	2.76584e-17	Fibroblasts 2	FAM136A
0.101616	0.482	0.397	3.85484e-12	Fibroblasts 2	MYEOV2
0.101583	0.625	0.535	3.03872e-11	Fibroblasts 2	TRMT112
0.101559	0.11	0.068	1.04802e-19	Fibroblasts 2	YIF1B
0.101459	0.104	0.064	5.02529e-19	Fibroblasts 2	ADAMTS2
0.101403	0.052	0.021	1.31715e-33	Fibroblasts 2	GRIA3
0.101337	0.115	0.069	4.38514e-23	Fibroblasts 2	CYHR1
0.101152	0.152	0.104	1.71885e-16	Fibroblasts 2	GGPS1
0.1011	0.556	0.475	8.06002e-10	Fibroblasts 2	ENO1
0.101085	0.111	0.071	8.483e-17	Fibroblasts 2	IARS2
0.101023	0.094	0.053	1.69897e-23	Fibroblasts 2	ATXN1
0.100993	0.086	0.049	5.95735e-20	Fibroblasts 2	FAM127C
0.100973	0.141	0.096	1.06934e-15	Fibroblasts 2	CD46
0.100872	0.213	0.149	2.34882e-20	Fibroblasts 2	COA3
0.100797	0.471	0.389	1.60639e-13	Fibroblasts 2	ISLR
0.100695	0.139	0.094	6.50978e-16	Fibroblasts 2	C1orf85
0.100626	0.172	0.117	1.99688e-19	Fibroblasts 2	MRPL3
0.100588	0.391	0.315	1.29704e-12	Fibroblasts 2	AURKAIP1
0.100438	0.052	0.029	1.78659e-13	Fibroblasts 2	PTBP2
0.100375	0.132	0.09	1.08658e-14	Fibroblasts 2	CCZ1
0.100287	0.602	0.519	3.51115e-10	Fibroblasts 2	AEBP1
0.100208	0.208	0.146	2.03939e-19	Fibroblasts 2	DTD1

## Sheet: old population3
old population 3
log2FC	pct.1	pct.2	p-value	cluster	gene
3.2971	0.75	0.16	0	Fibroblasts 3	APOE
2.24486	0.133	0.018	0	Fibroblasts 3	CCL19
1.95145	0.727	0.473	0	Fibroblasts 3	CXCL2
1.8357	0.441	0.213	0	Fibroblasts 3	CXCL3
1.74027	0.786	0.534	0	Fibroblasts 3	CCL2
1.62173	0.215	0.073	3.74449e-236	Fibroblasts 3	CXCL1
1.36651	0.222	0.012	0	Fibroblasts 3	APOC1
1.33939	0.847	0.607	0	Fibroblasts 3	CXCL12
1.32304	0.892	0.765	0	Fibroblasts 3	IGFBP7
1.31452	0.466	0.135	0	Fibroblasts 3	RARRES2
1.30834	0.57	0.318	0	Fibroblasts 3	GEM
1.06828	0.155	0.006	0	Fibroblasts 3	C7
1.00216	0.478	0.319	9.13501e-160	Fibroblasts 3	PLA2G2A
0.974048	0.785	0.664	1.35161e-246	Fibroblasts 3	SOD2
0.942415	0.655	0.493	9.98961e-197	Fibroblasts 3	RGS16
0.924129	0.92	0.88	2.81849e-200	Fibroblasts 3	APOD
0.909126	0.157	0.028	0	Fibroblasts 3	MYOC
0.870109	0.233	0.103	2.16134e-165	Fibroblasts 3	IL6
0.866963	0.237	0.122	1.8671e-121	Fibroblasts 3	IGFBP3
0.829415	0.344	0.141	7.76445e-302	Fibroblasts 3	TMEM176A
0.817838	0.463	0.274	1.159e-222	Fibroblasts 3	EFEMP1
0.811392	0.378	0.174	2.10428e-272	Fibroblasts 3	TMEM176B
0.785651	0.373	0.255	4.71733e-103	Fibroblasts 3	NR4A2
0.777293	0.316	0.172	1.49347e-149	Fibroblasts 3	GPC3
0.774519	0.917	0.838	4.20333e-297	Fibroblasts 3	NFKBIA
0.763316	0.605	0.475	5.55782e-164	Fibroblasts 3	ARID5B
0.761606	0.175	0.024	0	Fibroblasts 3	GGT5
0.741905	0.325	0.21	9.94053e-94	Fibroblasts 3	CYP1B1
0.736032	0.218	0.086	3.17754e-179	Fibroblasts 3	ITM2A
0.712437	0.688	0.554	5.05798e-192	Fibroblasts 3	EGR1
0.706111	0.334	0.207	3.8054e-119	Fibroblasts 3	EIF4A3
0.689652	0.192	0.093	2.9175e-105	Fibroblasts 3	MT1A
0.687057	0.424	0.277	3.20205e-138	Fibroblasts 3	C3
0.685189	0.768	0.665	8.50425e-187	Fibroblasts 3	BTG1
0.680202	0.313	0.21	2.55625e-77	Fibroblasts 3	PHLDA1
0.669069	0.593	0.45	1.4157e-154	Fibroblasts 3	IRF1
0.667827	0.643	0.534	9.01976e-114	Fibroblasts 3	MYC
0.662609	0.872	0.804	7.68379e-231	Fibroblasts 3	PNRC1
0.639454	0.782	0.765	9.26139e-95	Fibroblasts 3	JUN
0.637781	0.346	0.183	2.4224e-164	Fibroblasts 3	PTGDS
0.627184	0.964	0.936	9.05943e-286	Fibroblasts 3	JUNB
0.605082	0.818	0.726	3.82266e-185	Fibroblasts 3	PPP1R15A
0.597906	0.385	0.276	3.68732e-83	Fibroblasts 3	ICAM1
0.595399	0.206	0.085	9.9518e-156	Fibroblasts 3	CCDC146
0.593967	0.146	0.037	2.58155e-218	Fibroblasts 3	TNFSF13B
0.586369	0.861	0.802	3.06084e-151	Fibroblasts 3	IER3
0.581563	0.764	0.701	6.11878e-115	Fibroblasts 3	H2AFZ
0.579823	0.463	0.393	1.01072e-45	Fibroblasts 3	WTAP
0.574558	0.723	0.643	3.15698e-93	Fibroblasts 3	CEBPD
0.567562	0.687	0.572	4.54237e-131	Fibroblasts 3	FOSB
0.563293	0.189	0.081	2.46959e-130	Fibroblasts 3	SNAI2
0.560963	0.127	0.025	2.81124e-241	Fibroblasts 3	IGF1
0.546929	0.306	0.211	2.81092e-63	Fibroblasts 3	HES1
0.546202	0.376	0.263	4.04953e-86	Fibroblasts 3	IFITM1
0.544701	0.693	0.604	1.72998e-107	Fibroblasts 3	CDKN1A
0.544526	0.938	0.906	1.57109e-293	Fibroblasts 3	RPLP0
0.527401	0.639	0.565	1.37804e-88	Fibroblasts 3	HSPE1
0.525007	0.368	0.277	6.85228e-56	Fibroblasts 3	ADAMTS1
0.520769	0.289	0.199	1.00996e-59	Fibroblasts 3	ERRFI1
0.517419	0.183	0.097	6.32077e-78	Fibroblasts 3	REL
0.516293	0.322	0.252	6.4197e-41	Fibroblasts 3	CYCS
0.514458	0.737	0.648	3.77685e-114	Fibroblasts 3	DNAJA1
0.513623	0.265	0.166	4.03841e-74	Fibroblasts 3	SRPX
0.512605	0.2	0.119	5.00206e-63	Fibroblasts 3	SPSB1
0.507582	0.704	0.627	1.30168e-117	Fibroblasts 3	SNHG8
0.50616	0.86	0.797	3.42342e-117	Fibroblasts 3	DNAJB1
0.504325	0.684	0.621	1.61143e-63	Fibroblasts 3	SOCS3
0.503808	0.207	0.112	1.64881e-84	Fibroblasts 3	ABCA8
0.497358	0.247	0.155	1.87385e-66	Fibroblasts 3	KDM6B
0.49539	0.262	0.192	1.21504e-40	Fibroblasts 3	MAT2A
0.48706	0.166	0.101	8.91991e-43	Fibroblasts 3	TNFAIP3
0.477423	0.443	0.361	1.09487e-58	Fibroblasts 3	IFI16
0.472029	0.448	0.367	1.33785e-57	Fibroblasts 3	HSPD1
0.47134	0.343	0.265	4.48619e-46	Fibroblasts 3	NAMPT
0.469278	0.951	0.916	1.87784e-210	Fibroblasts 3	MT-CO3
0.468794	0.148	0.091	6.35032e-36	Fibroblasts 3	CD74
0.466819	0.848	0.821	2.79231e-66	Fibroblasts 3	ZFP36
0.46022	1	0.998	0	Fibroblasts 3	RPS27A
0.458683	0.799	0.741	2.40448e-129	Fibroblasts 3	NPM1
0.454685	0.413	0.356	1.13417e-32	Fibroblasts 3	TXNIP
0.454607	0.17	0.088	1.15278e-75	Fibroblasts 3	TSHZ2
0.453607	0.209	0.142	1.09413e-37	Fibroblasts 3	C11orf96
0.452975	0.115	0.038	1.21154e-117	Fibroblasts 3	SFRP1
0.451801	0.313	0.233	9.363e-46	Fibroblasts 3	MAFB
0.444983	0.182	0.114	2.23649e-44	Fibroblasts 3	HAS2
0.439852	0.776	0.712	6.23298e-85	Fibroblasts 3	CFH
0.438535	0.714	0.662	1.12798e-79	Fibroblasts 3	DDX5
0.438394	0.139	0.071	3.37757e-60	Fibroblasts 3	ZNF331
0.434892	0.182	0.114	1.66219e-43	Fibroblasts 3	PTGS2
0.431829	0.359	0.278	6.65822e-48	Fibroblasts 3	ARL6IP1
0.42984	0.337	0.277	6.23335e-29	Fibroblasts 3	SLC2A3
0.425217	0.996	0.991	0	Fibroblasts 3	RPS3
0.425107	0.863	0.833	1.25933e-63	Fibroblasts 3	FOS
0.421025	0.836	0.776	3.20618e-133	Fibroblasts 3	GLTSCR2
0.420794	0.127	0.058	4.15476e-71	Fibroblasts 3	TMEM100
0.417878	1	1	0	Fibroblasts 3	RPS18
0.407004	0.507	0.433	1.04904e-54	Fibroblasts 3	EPB41L4A-AS1
0.404337	0.164	0.091	3.043e-57	Fibroblasts 3	PPP1R15B
0.403478	0.242	0.172	1.31523e-38	Fibroblasts 3	FGF7
0.403062	0.128	0.052	1.47214e-92	Fibroblasts 3	NRP1
0.401472	0.137	0.06	8.34611e-86	Fibroblasts 3	NABP1
0.400483	0.73	0.696	5.94783e-53	Fibroblasts 3	IER2
0.397271	0.91	0.896	1.83272e-66	Fibroblasts 3	HSPA1A
0.396806	0.166	0.089	1.67868e-65	Fibroblasts 3	LGALS3BP
0.394658	0.065	0.002	0	Fibroblasts 3	FMO1
0.393073	0.067	0.004	1.25374e-249	Fibroblasts 3	IGF2
0.392167	0.173	0.118	2.19109e-29	Fibroblasts 3	GLA
0.391468	0.51	0.449	4.42031e-43	Fibroblasts 3	CCNL1
0.391324	1	0.999	0	Fibroblasts 3	RPL21
0.39121	0.999	0.996	0	Fibroblasts 3	RPS2
0.390864	0.424	0.365	4.1736e-35	Fibroblasts 3	MYLIP
0.389015	0.083	0.032	5.14993e-63	Fibroblasts 3	VCAM1
0.386243	0.126	0.06	1.49383e-60	Fibroblasts 3	SPARCL1
0.385181	0.257	0.188	7.83969e-37	Fibroblasts 3	CHD1
0.385144	0.327	0.267	8.28878e-29	Fibroblasts 3	HEXIM1
0.384067	0.744	0.709	2.19008e-73	Fibroblasts 3	EIF4A1
0.380487	0.089	0.014	5.29356e-203	Fibroblasts 3	CYGB
0.380409	0.141	0.092	5.21607e-26	Fibroblasts 3	STMN2
0.377601	0.541	0.496	5.81621e-38	Fibroblasts 3	HNRNPA2B1
0.377557	0.978	0.958	4.13678e-196	Fibroblasts 3	MT-CO1
0.375465	0.16	0.092	2.33045e-49	Fibroblasts 3	NFIL3
0.371429	0.999	0.997	0	Fibroblasts 3	RPS8
0.371141	0.721	0.666	2.29638e-68	Fibroblasts 3	MT-ND3
0.367762	0.999	0.999	0	Fibroblasts 3	RPL13
0.367343	0.244	0.195	1.68827e-20	Fibroblasts 3	BTG2
0.361365	0.408	0.354	4.0629e-30	Fibroblasts 3	PRRX1
0.359161	0.822	0.782	3.03112e-95	Fibroblasts 3	EEF1B2
0.358904	0.997	0.994	2.21194e-247	Fibroblasts 3	RPS19
0.357564	0.44	0.4	5.59496e-22	Fibroblasts 3	CEBPB
0.357236	0.948	0.931	9.99945e-105	Fibroblasts 3	RPS29
0.356954	0.396	0.35	6.24254e-20	Fibroblasts 3	HNRNPH1
0.35592	0.928	0.923	5.57571e-78	Fibroblasts 3	HSP90AA1
0.352973	0.593	0.548	5.07154e-40	Fibroblasts 3	RPL36A
0.351214	0.841	0.821	1.20192e-60	Fibroblasts 3	HLA-B
0.350168	0.829	0.796	7.32676e-89	Fibroblasts 3	HNRNPA1
0.34904	0.374	0.326	4.10833e-21	Fibroblasts 3	UBE2S
0.346512	1	1	0	Fibroblasts 3	RPS27
0.343487	0.99	0.985	2.57325e-212	Fibroblasts 3	RPL18
0.343028	0.71	0.699	2.00679e-40	Fibroblasts 3	SAP18
0.341294	0.214	0.164	3.00678e-20	Fibroblasts 3	ZC3H12A
0.340867	0.242	0.177	8.35985e-32	Fibroblasts 3	EBF1
0.340567	0.24	0.185	1.8497e-22	Fibroblasts 3	CKS2
0.336114	0.147	0.088	1.23975e-38	Fibroblasts 3	TNFSF10
0.335525	0.255	0.202	1.19435e-20	Fibroblasts 3	TYMP
0.33545	0.371	0.325	2.77448e-19	Fibroblasts 3	AMD1
0.334753	0.187	0.128	2.22693e-31	Fibroblasts 3	PLSCR1
0.333425	0.731	0.76	7.45109e-06	Fibroblasts 3	MT2A
0.332138	0.09	0.046	2.91178e-37	Fibroblasts 3	BIRC3
0.331296	0.29	0.256	2.94381e-10	Fibroblasts 3	RASD1
0.330953	0.645	0.633	8.45778e-26	Fibroblasts 3	SRSF3
0.330807	0.202	0.158	5.56627e-15	Fibroblasts 3	RGS2
0.330653	0.123	0.07	1.12773e-35	Fibroblasts 3	PLK2
0.329369	0.999	0.997	0	Fibroblasts 3	RPL3
0.329154	0.094	0.033	2.47303e-83	Fibroblasts 3	CTSC
0.325308	0.296	0.252	4.06045e-16	Fibroblasts 3	VMP1
0.324095	0.246	0.193	9.77723e-21	Fibroblasts 3	PPP1R10
0.323084	0.19	0.13	3.72809e-31	Fibroblasts 3	RARRES3
0.316362	0.086	0.04	2.50321e-43	Fibroblasts 3	NR4A3
0.316227	0.138	0.081	2.38211e-39	Fibroblasts 3	MDK
0.313651	0.826	0.806	2.79631e-54	Fibroblasts 3	IFITM3
0.312794	0.257	0.222	5.81159e-10	Fibroblasts 3	DDIT4
0.312533	0.49	0.451	1.14384e-24	Fibroblasts 3	EPHX1
0.312394	0.996	0.994	2.71011e-216	Fibroblasts 3	RPL37
0.312021	1	0.999	0	Fibroblasts 3	RPS12
0.311026	0.91	0.894	9.16917e-65	Fibroblasts 3	HSP90AB1
0.310271	0.407	0.365	1.03749e-19	Fibroblasts 3	NFIA
0.309565	0.127	0.106	0.00181399	Fibroblasts 3	AP000688.8
0.309089	0.234	0.205	4.23846e-06	Fibroblasts 3	PDK4
0.307451	0.132	0.08	6.88245e-32	Fibroblasts 3	ARL5B
0.30605	0.333	0.29	8.46186e-15	Fibroblasts 3	CSRNP1
0.305718	1	1	0	Fibroblasts 3	RPL32
0.305667	0.355	0.324	9.34091e-12	Fibroblasts 3	HNRNPU
0.30373	0.193	0.151	8.72781e-13	Fibroblasts 3	PTN
0.303457	0.065	0.025	3.97996e-47	Fibroblasts 3	CH25H
0.300421	0.999	0.996	2.43738e-254	Fibroblasts 3	RPS9
0.299905	0.155	0.126	6.43554e-07	Fibroblasts 3	TWISTNB
0.299506	0.994	0.992	4.09525e-211	Fibroblasts 3	RPL10A
0.297655	0.408	0.394	3.98439e-07	Fibroblasts 3	MT1M
0.297585	0.518	0.501	1.87987e-15	Fibroblasts 3	SAT1
0.296409	0.117	0.067	5.03508e-35	Fibroblasts 3	TPM2
0.296076	0.088	0.038	9.01779e-52	Fibroblasts 3	C4orf32
0.295915	0.994	0.993	3.80808e-209	Fibroblasts 3	RPS24
0.29462	0.325	0.288	7.59975e-13	Fibroblasts 3	NFIB
0.293784	0.824	0.814	2.57439e-41	Fibroblasts 3	C1S
0.292558	0.998	0.997	8.73106e-235	Fibroblasts 3	RPL9
0.291186	0.605	0.571	1.94211e-30	Fibroblasts 3	C6orf48
0.290782	0.912	0.896	1.13169e-86	Fibroblasts 3	RPSA
0.290399	0.059	0.011	5.42819e-113	Fibroblasts 3	HES4
0.290265	0.365	0.339	8.9064e-10	Fibroblasts 3	SRSF7
0.288972	0.945	0.931	1.55453e-100	Fibroblasts 3	EEF1D
0.288563	0.852	0.828	3.67472e-59	Fibroblasts 3	NBEAL1
0.287711	0.115	0.069	7.10015e-29	Fibroblasts 3	LDB2
0.287425	0.985	0.978	9.64188e-144	Fibroblasts 3	RPL38
0.287242	0.999	0.998	1.05572e-242	Fibroblasts 3	RPS15A
0.286821	0.551	0.511	4.01196e-24	Fibroblasts 3	BRD2
0.284801	0.089	0.042	1.21784e-43	Fibroblasts 3	HLA-DRB1
0.284214	0.24	0.202	6.47899e-12	Fibroblasts 3	MYCBP2
0.283675	0.059	0.017	8.19393e-68	Fibroblasts 3	FABP5
0.2832	1	1	0	Fibroblasts 3	RPL41
0.28301	0.997	0.996	1.80333e-191	Fibroblasts 3	RPL8
0.282614	0.192	0.163	4.80084e-06	Fibroblasts 3	B4GALT1
0.281957	0.096	0.061	1.01109e-16	Fibroblasts 3	ARC
0.281365	0.066	0.019	1.29402e-77	Fibroblasts 3	ADAMTS4
0.280751	0.995	0.992	3.6523e-183	Fibroblasts 3	RPL31
0.279657	0.726	0.698	4.62288e-44	Fibroblasts 3	PABPC1
0.27951	1	0.999	4.40795e-272	Fibroblasts 3	RPL11
0.278209	0.086	0.044	2.27748e-33	Fibroblasts 3	EGR3
0.277496	0.092	0.051	6.079e-28	Fibroblasts 3	BST2
0.276528	0.999	1	1.83258e-276	Fibroblasts 3	RPL34
0.276436	0.054	0.006	2.21387e-149	Fibroblasts 3	C8orf22
0.275254	0.124	0.083	2.05442e-20	Fibroblasts 3	CNTFR
0.275135	0.2	0.169	4.29309e-08	Fibroblasts 3	PLAUR
0.27504	0.895	0.879	1.82956e-69	Fibroblasts 3	CIRBP
0.27383	0.995	0.993	1.49963e-186	Fibroblasts 3	RPS5
0.273712	0.998	0.996	3.31817e-199	Fibroblasts 3	RPL35
0.27249	0.16	0.12	6.19873e-15	Fibroblasts 3	TIPARP
0.271828	0.224	0.196	6.34765e-07	Fibroblasts 3	LAMA4
0.271115	0.999	0.998	3.1382e-225	Fibroblasts 3	RPS6
0.27046	0.999	0.998	6.61232e-243	Fibroblasts 3	RPS15
0.267023	0.99	0.985	3.66455e-137	Fibroblasts 3	RPL24
0.266314	0.767	0.76	2.56101e-24	Fibroblasts 3	HLA-A
0.265437	0.311	0.28	1.87452e-08	Fibroblasts 3	MIR22HG
0.263385	0.425	0.396	1.38558e-12	Fibroblasts 3	MCL1
0.263089	0.995	0.992	5.93725e-160	Fibroblasts 3	FAU
0.262988	0.714	0.69	1.61927e-34	Fibroblasts 3	RPS10
0.262411	0.348	0.332	2.30479e-05	Fibroblasts 3	KLF10
0.262315	0.999	0.999	7.89544e-221	Fibroblasts 3	RPS23
0.261543	0.341	0.311	3.82626e-07	Fibroblasts 3	MAFF
0.261351	0.999	0.999	6.17832e-247	Fibroblasts 3	RPLP2
0.261088	0.999	0.999	1.42116e-234	Fibroblasts 3	RPL12
0.26099	0.093	0.047	1.13603e-38	Fibroblasts 3	VEGFA
0.260322	0.97	0.961	1.71835e-91	Fibroblasts 3	MT-CO2
0.259845	0.133	0.089	4.54626e-21	Fibroblasts 3	PSMB9
0.259068	0.421	0.389	2.77067e-13	Fibroblasts 3	RSL1D1
0.258655	0.356	0.327	3.88731e-10	Fibroblasts 3	DDX3X
0.257512	0.55	0.534	8.2967e-17	Fibroblasts 3	RPL17
0.255877	0.993	0.99	1.67602e-148	Fibroblasts 3	RPL6
0.255759	0.415	0.387	8.41137e-11	Fibroblasts 3	SFPQ
0.252305	1	1	5.81091e-273	Fibroblasts 3	RPL13A
0.251877	0.879	0.855	1.34442e-59	Fibroblasts 3	ZFAS1
0.251721	0.13	0.083	3.55473e-25	Fibroblasts 3	ABCA9
0.251717	0.172	0.137	1.09068e-09	Fibroblasts 3	RP11-304L19.5
0.251672	0.327	0.307	0.000183097	Fibroblasts 3	HNRNPH3
0.250397	0.095	0.051	3.11157e-33	Fibroblasts 3	COL4A2
0.250368	0.085	0.047	2.35986e-26	Fibroblasts 3	ELL2
0.249822	1	0.999	9.76941e-205	Fibroblasts 3	RPL18A
0.248228	0.245	0.212	1.39821e-07	Fibroblasts 3	IL11RA
0.245517	0.998	0.998	1.16481e-181	Fibroblasts 3	RPS13
0.244889	0.157	0.133	0.000870595	Fibroblasts 3	ANGPTL4
0.241852	0.152	0.123	1.94912e-06	Fibroblasts 3	UBE2D1
0.240992	0.231	0.208	0.0010279	Fibroblasts 3	ARL4D
0.240907	0.182	0.142	2.28341e-12	Fibroblasts 3	BCL3
0.24077	0.786	0.788	6.24358e-12	Fibroblasts 3	HSPA1B
0.240548	0.141	0.109	1.2571e-09	Fibroblasts 3	SETD5-AS1
0.240499	0.996	0.996	4.29463e-144	Fibroblasts 3	RPS28
0.239506	0.978	0.973	9.0755e-87	Fibroblasts 3	MT-ND1
0.23908	0.101	0.065	6.99359e-18	Fibroblasts 3	UGCG
0.237496	0.817	0.821	5.15858e-11	Fibroblasts 3	GADD45B
0.237447	0.995	0.995	4.79033e-140	Fibroblasts 3	RPL26
0.236728	0.643	0.628	1.88882e-22	Fibroblasts 3	HLA-E
0.236444	0.944	0.924	3.15265e-74	Fibroblasts 3	MT-ATP6
0.235166	0.073	0.034	4.81501e-35	Fibroblasts 3	OLFM2
0.234893	0.773	0.77	2.1506e-23	Fibroblasts 3	HSPA8
0.23376	0.997	0.996	9.08415e-143	Fibroblasts 3	RPL23A
0.233331	0.281	0.254	1.36292e-06	Fibroblasts 3	RBMX
0.23313	0.349	0.32	4.23066e-08	Fibroblasts 3	NFKBIZ
0.233083	0.35	0.328	3.62647e-06	Fibroblasts 3	RBM8A
0.232317	0.995	0.992	1.43238e-130	Fibroblasts 3	RPS16
0.231854	0.998	0.997	4.32475e-152	Fibroblasts 3	RPS3A
0.231593	0.999	0.999	1.93074e-179	Fibroblasts 3	RPL35A
0.231505	0.431	0.402	2.36816e-07	Fibroblasts 3	HSPH1
0.230904	0.417	0.391	7.24161e-09	Fibroblasts 3	ZFAND5
0.230864	0.089	0.053	2.39113e-20	Fibroblasts 3	MARCKSL1
0.230806	0.225	0.192	1.19046e-07	Fibroblasts 3	YME1L1
0.230579	0.463	0.437	1.28711e-08	Fibroblasts 3	GADD45A
0.230231	0.571	0.55	3.31829e-17	Fibroblasts 3	NAP1L1
0.230226	0.209	0.185	0.00023023	Fibroblasts 3	PSME2
0.229036	0.154	0.123	4.15448e-08	Fibroblasts 3	NDRG2
0.228949	0.512	0.496	2.10196e-10	Fibroblasts 3	EIF4A2
0.228663	0.056	0.018	1.79958e-57	Fibroblasts 3	MSC
0.22829	0.06	0.019	3.26056e-58	Fibroblasts 3	HLA-DRB5
0.227967	1	0.999	1.24213e-183	Fibroblasts 3	RPS4X
0.227763	0.839	0.832	1.95114e-34	Fibroblasts 3	SEPP1
0.226575	0.145	0.113	4.91477e-09	Fibroblasts 3	PTGER4
0.226146	0.102	0.076	4.02258e-07	Fibroblasts 3	RRAD
0.225131	0.11	0.076	2.55043e-13	Fibroblasts 3	SLC25A33
0.222224	0.145	0.11	4.71025e-11	Fibroblasts 3	NOLC1
0.222024	0.114	0.084	1.45361e-09	Fibroblasts 3	ZNF703
0.221732	0.102	0.069	7.27766e-14	Fibroblasts 3	SLFN11
0.221599	0.137	0.106	1.61687e-08	Fibroblasts 3	SGCE
0.220326	0.138	0.108	2.03549e-08	Fibroblasts 3	TSPYL2
0.219591	0.817	0.82	8.87681e-23	Fibroblasts 3	LDHA
0.218888	0.953	0.945	6.90196e-61	Fibroblasts 3	RPS21
0.217883	0.154	0.123	6.07105e-08	Fibroblasts 3	SNHG15
0.217493	0.841	0.828	1.81603e-27	Fibroblasts 3	NNMT
0.217328	0.765	0.739	1.32446e-28	Fibroblasts 3	CCDC80
0.217207	0.058	0.017	1.63284e-65	Fibroblasts 3	ABCA10
0.217182	1	1	1.63861e-182	Fibroblasts 3	RPLP1
0.216797	0.59	0.534	1.86793e-24	Fibroblasts 3	ADH1B
0.216587	0.106	0.067	6.82923e-20	Fibroblasts 3	COL15A1
0.216412	0.995	0.995	5.29004e-109	Fibroblasts 3	RPL37A
0.216169	0.407	0.398	0.000362638	Fibroblasts 3	RPSAP58
0.215775	0.343	0.326	0.000575557	Fibroblasts 3	NFE2L2
0.215672	0.989	0.989	6.31636e-97	Fibroblasts 3	RPL5
0.215461	0.167	0.141	0.000177009	Fibroblasts 3	ZC3HAV1
0.214533	0.239	0.217	0.00325812	Fibroblasts 3	BTG3
0.213633	0.149	0.113	1.10107e-10	Fibroblasts 3	ARHGDIB
0.21362	0.445	0.436	5.69935e-06	Fibroblasts 3	C1orf63
0.213127	0.508	0.514	0.000164803	Fibroblasts 3	SELK
0.212271	0.051	0.016	1.21641e-49	Fibroblasts 3	SCG5
0.212158	0.999	0.998	1.53785e-141	Fibroblasts 3	RPL7
0.211773	0.378	0.368	0.00325084	Fibroblasts 3	WSB1
0.211712	0.98	0.98	2.1735e-54	Fibroblasts 3	H3F3B
0.209786	0.111	0.081	3.16647e-09	Fibroblasts 3	STMN1
0.209609	0.437	0.416	7.73566e-06	Fibroblasts 3	MRPS6
0.209451	0.997	0.996	2.88337e-120	Fibroblasts 3	RPS25
0.208725	0.996	0.996	7.56495e-115	Fibroblasts 3	RPL29
0.208011	0.852	0.841	3.2378e-32	Fibroblasts 3	LAPTM4A
0.207334	0.475	0.464	5.91541e-05	Fibroblasts 3	GLUL
0.207132	0.943	0.938	6.0637e-55	Fibroblasts 3	RPL23
0.206401	0.163	0.138	0.00030737	Fibroblasts 3	SH3KBP1
0.205919	0.055	0.037	6.09408e-06	Fibroblasts 3	C8orf4
0.205625	0.114	0.09	4.1501e-05	Fibroblasts 3	NOP16
0.204875	0.086	0.049	5.07483e-23	Fibroblasts 3	RNF24
0.204449	0.301	0.278	0.000305573	Fibroblasts 3	FBL
0.204045	0.291	0.273	0.00308235	Fibroblasts 3	EIF4B
0.202091	0.133	0.108	3.72498e-05	Fibroblasts 3	NFKB1
0.201513	0.999	0.998	7.82653e-121	Fibroblasts 3	RPL30
0.200523	0.226	0.201	0.00078638	Fibroblasts 3	LMO4
0.200241	0.364	0.342	0.000257673	Fibroblasts 3	LSP1
0.199151	0.998	0.998	1.29537e-105	Fibroblasts 3	TPT1
0.198604	0.948	0.944	2.39336e-50	Fibroblasts 3	PFDN5
0.198015	0.146	0.117	9.11864e-07	Fibroblasts 3	MLF1
0.196977	0.062	0.028	1.68196e-31	Fibroblasts 3	LAMB1
0.196052	0.12	0.093	1.06796e-06	Fibroblasts 3	ABCA6
0.195992	0.997	0.998	5.78511e-22	Fibroblasts 3	B2M
0.195795	0.336	0.324	0.0186398	Fibroblasts 3	DAB2
0.195442	0.173	0.152	0.0123808	Fibroblasts 3	H2AFX
0.194798	0.929	0.924	1.01388e-43	Fibroblasts 3	TOMM7
0.19451	0.052	0.017	6.71607e-48	Fibroblasts 3	HLA-F
0.193752	0.069	0.04	2.07935e-16	Fibroblasts 3	RNU12
0.193157	0.161	0.14	0.015584	Fibroblasts 3	TOP1
0.192766	0.969	0.962	1.17392e-54	Fibroblasts 3	MT-ND4
0.191396	0.136	0.114	0.00620045	Fibroblasts 3	KPNA2
0.191211	0.148	0.122	0.000142505	Fibroblasts 3	FLT3LG
0.190899	0.952	0.948	5.57305e-46	Fibroblasts 3	RPL4
0.190613	0.444	0.439	0.0017941	Fibroblasts 3	NCL
0.190508	0.066	0.029	5.99258e-37	Fibroblasts 3	CD40
0.190158	0.11	0.08	1.69246e-09	Fibroblasts 3	GTF2B
0.189718	0.798	0.829	0.00167213	Fibroblasts 3	TXN
0.189186	0.079	0.048	1.26731e-17	Fibroblasts 3	OSMR
0.18916	0.142	0.118	0.000369124	Fibroblasts 3	DNTTIP2
0.188595	0.461	0.451	0.000118861	Fibroblasts 3	MT-ND4L
0.188447	0.123	0.089	8.23964e-12	Fibroblasts 3	ITM2C
0.188426	0.858	0.86	3.491e-21	Fibroblasts 3	UBB
0.187701	0.103	0.073	4.99574e-11	Fibroblasts 3	PLEKHA4
0.187419	0.573	0.565	2.26671e-09	Fibroblasts 3	ST13
0.18649	0.201	0.18	0.0269218	Fibroblasts 3	TIPIN
0.18554	0.195	0.174	0.0310269	Fibroblasts 3	MAP1LC3A
0.185122	0.095	0.072	5.95664e-06	Fibroblasts 3	EML4
0.184201	0.964	0.957	9.19738e-18	Fibroblasts 3	MGP
0.184128	0.058	0.032	2.48176e-16	Fibroblasts 3	KCNE4
0.184002	0.108	0.083	1.09326e-05	Fibroblasts 3	COTL1
0.183459	0.188	0.166	0.018098	Fibroblasts 3	FILIP1L
0.182751	0.804	0.836	0.000195378	Fibroblasts 3	RPS26
0.180714	0.078	0.049	1.8623e-14	Fibroblasts 3	ODF3B
0.180429	0.109	0.084	4.65404e-06	Fibroblasts 3	MEIS2
0.179241	0.993	0.987	7.30409e-66	Fibroblasts 3	GNB2L1
0.178429	0.231	0.209	0.0186771	Fibroblasts 3	NEGR1
0.17789	0.444	0.442	0.0459368	Fibroblasts 3	LHFP
0.177346	0.445	0.438	0.00117851	Fibroblasts 3	EIF5
0.176839	0.472	0.469	0.00620508	Fibroblasts 3	HERPUD1
0.176801	0.98	0.978	1.18879e-52	Fibroblasts 3	RPS20
0.176595	0.924	0.923	0.000108929	Fibroblasts 3	MTRNR2L8
0.175859	0.052	0.023	1.16406e-28	Fibroblasts 3	SYCE1L
0.175223	0.086	0.058	3.02375e-11	Fibroblasts 3	LIFR
0.175102	0.124	0.1	9.21139e-05	Fibroblasts 3	NXF1
0.175023	0.111	0.086	3.87076e-06	Fibroblasts 3	SNHG12
0.173355	0.103	0.081	0.000238569	Fibroblasts 3	TXLNG
0.17154	0.1	0.079	0.00112962	Fibroblasts 3	TIFA
0.171408	0.976	0.973	9.71778e-48	Fibroblasts 3	RPL22
0.170499	0.094	0.072	0.000135236	Fibroblasts 3	TRIB1
0.170438	0.993	0.991	8.9532e-66	Fibroblasts 3	RPL7A
0.168881	0.999	0.998	1.88649e-88	Fibroblasts 3	RPL19
0.168072	0.463	0.457	0.000626523	Fibroblasts 3	PSME1
0.166595	0.104	0.082	0.000666913	Fibroblasts 3	ETS2
0.165786	0.136	0.11	0.000110143	Fibroblasts 3	GDF10
0.165549	0.055	0.03	1.18958e-16	Fibroblasts 3	THAP2
0.164584	0.083	0.058	4.16075e-08	Fibroblasts 3	ENPP2
0.164356	0.093	0.073	0.00132022	Fibroblasts 3	IL1R1
0.163868	0.127	0.106	0.0155955	Fibroblasts 3	SCML1
0.162562	0.055	0.028	3.40712e-20	Fibroblasts 3	PCDH9
0.162458	0.078	0.056	3.8823e-06	Fibroblasts 3	FOSL1
0.16169	0.086	0.064	3.24325e-05	Fibroblasts 3	SLIT2
0.161184	0.764	0.767	2.21654e-12	Fibroblasts 3	SERPING1
0.160397	0.069	0.043	3.5361e-12	Fibroblasts 3	PTGER3
0.160361	0.12	0.099	0.0164244	Fibroblasts 3	HNRNPA1L2
0.159704	0.991	0.99	1.75207e-57	Fibroblasts 3	RPL14
0.159206	0.062	0.041	2.98684e-08	Fibroblasts 3	ICAM4
0.157974	0.063	0.033	3.74095e-21	Fibroblasts 3	COL4A1
0.157497	0.577	0.58	0.000484545	Fibroblasts 3	HNRNPA0
0.157349	0.582	0.593	0.00155096	Fibroblasts 3	IFITM2
0.157301	0.999	0.999	2.21645e-79	Fibroblasts 3	RPL39
0.155238	0.975	0.975	6.31906e-38	Fibroblasts 3	NACA
0.15477	0.058	0.036	1.99676e-09	Fibroblasts 3	PLP1
0.153158	0.075	0.049	1.53186e-10	Fibroblasts 3	JAM2
0.151936	0.994	0.995	4.23485e-59	Fibroblasts 3	RPL28
0.151431	0.817	0.815	2.03415e-11	Fibroblasts 3	ZFP36L1
0.150877	1	1	1.25555e-126	Fibroblasts 3	RPL10
0.14894	0.998	0.998	3.114e-68	Fibroblasts 3	RPL15
0.148909	0.053	0.028	2.02358e-17	Fibroblasts 3	SIK1
0.148616	0.054	0.033	1.60509e-09	Fibroblasts 3	ID4
0.146506	0.067	0.048	7.83433e-05	Fibroblasts 3	NFKBIE
0.144443	0.994	0.995	1.16873e-41	Fibroblasts 3	EIF1
0.144416	0.052	0.033	1.39192e-07	Fibroblasts 3	KLF5
0.143845	0.086	0.063	5.62396e-06	Fibroblasts 3	EPS8
0.143709	0.069	0.049	2.1855e-05	Fibroblasts 3	CDH11
0.138619	0.88	0.886	8.40888e-16	Fibroblasts 3	RPL36AL
0.13818	0.82	0.831	0.0250189	Fibroblasts 3	MTRNR2L12
0.137286	0.999	0.999	1.61537e-71	Fibroblasts 3	RPS14
0.13724	0.059	0.04	1.4444e-06	Fibroblasts 3	NFKB2
0.136384	0.055	0.037	9.40207e-06	Fibroblasts 3	HMGA1
0.133655	0.562	0.568	0.00797193	Fibroblasts 3	EIF3L
0.131704	0.978	0.978	3.06302e-30	Fibroblasts 3	RPS7
0.130248	0.061	0.045	0.00290471	Fibroblasts 3	F3
0.129603	0.981	0.984	4.0111e-31	Fibroblasts 3	RPL27
0.12927	0.057	0.038	1.82401e-06	Fibroblasts 3	EPAS1
0.129154	0.068	0.049	0.000243675	Fibroblasts 3	SLC25A44
0.125569	0.052	0.035	8.55737e-05	Fibroblasts 3	PTGIR
0.121394	0.754	0.765	1.87275e-06	Fibroblasts 3	COMMD6
0.121093	0.06	0.045	0.0365599	Fibroblasts 3	PTTG1
0.118991	0.911	0.929	0.00077103	Fibroblasts 3	UBC
0.116097	0.053	0.036	9.98943e-05	Fibroblasts 3	APOL3
0.115895	0.069	0.051	0.0011504	Fibroblasts 3	PHGDH
0.110955	0.998	0.998	1.22439e-37	Fibroblasts 3	RPL27A
0.107557	0.961	0.962	4.30602e-15	Fibroblasts 3	MT-ND2
0.105376	0.961	0.96	4.53584e-15	Fibroblasts 3	MT-CYB
0.105117	0.997	0.996	1.12728e-24	Fibroblasts 3	RPL36
0.102993	0.051	0.036	0.00591993	Fibroblasts 3	ZBTB21
0.100417	0.065	0.048	0.00444496	Fibroblasts 3	COLEC12

## Sheet: old subpopulation4a
old subpopulation 4a
log2FC	pct.1	pct.2	p-value	cluster	gene
3.50637	0.781	0.065	0	Fibroblasts 4a	ASPN
3.40507	0.834	0.167	5.04533e-160	Fibroblasts 4a	POSTN
2.76988	0.968	0.583	4.62601e-80	Fibroblasts 4a	COL3A1
2.74036	0.989	0.779	3.89087e-75	Fibroblasts 4a	COL1A1
1.79986	0.979	0.897	7.03741e-52	Fibroblasts 4a	COL1A2
1.76481	0.914	0.673	3.18395e-43	Fibroblasts 4a	SPARC
1.64469	0.529	0.083	5.55051e-106	Fibroblasts 4a	PRSS23
1.60831	0.588	0.155	1.0952e-65	Fibroblasts 4a	COL5A2
1.60484	0.262	0.021	1.70717e-104	Fibroblasts 4a	MMP11
1.55209	0.743	0.395	2.65372e-36	Fibroblasts 4a	COL6A3
1.4546	0.422	0.088	5.42508e-56	Fibroblasts 4a	MDK
1.41679	0.38	0.056	8.88676e-78	Fibroblasts 4a	DIO2
1.18463	0.305	0.024	5.9284e-128	Fibroblasts 4a	GPM6B
1.18412	0.267	0.002	0	Fibroblasts 4a	TNN
1.14683	0.337	0.031	6.68639e-117	Fibroblasts 4a	LRRC17
1.13115	0.289	0.01	1.60594e-277	Fibroblasts 4a	EDNRA
1.07725	0.556	0.312	2.31683e-14	Fibroblasts 4a	THY1
1.04698	0.428	0.155	1.80803e-22	Fibroblasts 4a	PMEPA1
1.04327	0.166	0.059	4.82572e-06	Fibroblasts 4a	TAGLN
1.03036	0.283	0.041	2.38188e-56	Fibroblasts 4a	IGF1
0.991568	0.439	0.154	4.93314e-25	Fibroblasts 4a	COL5A1
0.985401	0.695	0.392	1.7105e-21	Fibroblasts 4a	TCF4
0.981547	0.396	0.132	3.91669e-23	Fibroblasts 4a	F2R
0.975571	0.294	0.07	1.39439e-28	Fibroblasts 4a	SPARCL1
0.975238	0.444	0.156	3.72289e-23	Fibroblasts 4a	PTN
0.968955	0.246	0.019	3.53669e-99	Fibroblasts 4a	TNC
0.966897	0.791	0.553	1.32079e-15	Fibroblasts 4a	BGN
0.945798	0.877	0.688	1.32758e-19	Fibroblasts 4a	COL6A1
0.926366	0.652	0.441	6.23492e-08	Fibroblasts 4a	ELN
0.879204	0.925	0.771	1.33942e-15	Fibroblasts 4a	LUM
0.878245	0.54	0.289	2.47895e-13	Fibroblasts 4a	TTC3
0.875659	0.417	0.164	4.17408e-17	Fibroblasts 4a	LOXL1
0.867111	0.578	0.429	0.0175514	Fibroblasts 4a	FN1
0.864755	0.503	0.245	8.03206e-13	Fibroblasts 4a	MAFB
0.857949	0.551	0.268	1.73902e-16	Fibroblasts 4a	ANGPTL2
0.852082	0.246	0.029	7.42001e-63	Fibroblasts 4a	RASL11B
0.822613	0.262	0.037	4.85342e-53	Fibroblasts 4a	EMID1
0.812603	0.267	0.044	2.21669e-44	Fibroblasts 4a	INHBA
0.794321	0.23	0.074	4.96224e-12	Fibroblasts 4a	CSRP2
0.788456	0.524	0.235	5.09311e-17	Fibroblasts 4a	40787
0.788363	0.342	0.112	4.74764e-19	Fibroblasts 4a	MXRA5
0.778374	0.428	0.167	1.59979e-17	Fibroblasts 4a	CHCHD10
0.752797	0.529	0.318	1.08773e-07	Fibroblasts 4a	HTRA1
0.75023	0.251	0.036	6.86702e-50	Fibroblasts 4a	PTK7
0.749554	0.861	0.659	7.7868e-16	Fibroblasts 4a	CALD1
0.737996	0.305	0.074	2.51899e-28	Fibroblasts 4a	TPM2
0.733714	0.401	0.166	8.18887e-14	Fibroblasts 4a	KDELR3
0.720082	0.62	0.344	1.59244e-11	Fibroblasts 4a	TSC22D1
0.715563	0.39	0.193	2.11723e-08	Fibroblasts 4a	MFAP2
0.695457	0.636	0.418	5.29358e-07	Fibroblasts 4a	MRPS6
0.693639	0.561	0.339	3.06269e-09	Fibroblasts 4a	OSTC
0.686647	0.636	0.394	1.23934e-08	Fibroblasts 4a	SOX4
0.685318	0.476	0.233	6.56466e-11	Fibroblasts 4a	HMGN1
0.676837	0.337	0.092	1.1443e-25	Fibroblasts 4a	FAP
0.663979	0.251	0.12	0.000283074	Fibroblasts 4a	SERPINE2
0.661282	0.219	0.046	1.45501e-24	Fibroblasts 4a	PTGER3
0.660699	0.449	0.203	2.3416e-12	Fibroblasts 4a	C9orf3
0.658178	0.118	0.005	3.04188e-83	Fibroblasts 4a	PPP1R14A
0.645463	0.203	0.045	3.36805e-20	Fibroblasts 4a	SUGCT
0.628091	0.262	0.082	1.70723e-14	Fibroblasts 4a	SPATS2L
0.62386	0.209	0.027	7.50612e-47	Fibroblasts 4a	PYCR1
0.622843	0.16	0.003	6.44817e-239	Fibroblasts 4a	SDC1
0.614969	0.487	0.307	0.000147733	Fibroblasts 4a	CALU
0.604684	0.235	0.073	5.4429e-13	Fibroblasts 4a	CHPF
0.601527	0.144	0.008	3.616e-79	Fibroblasts 4a	EDIL3
0.594397	0.267	0.092	3.7463e-12	Fibroblasts 4a	LIMCH1
0.593143	0.401	0.204	5.17861e-07	Fibroblasts 4a	S100A16
0.589716	0.118	0.002	1.68228e-239	Fibroblasts 4a	COL11A1
0.587617	0.353	0.165	4.85209e-07	Fibroblasts 4a	DKK3
0.586886	0.364	0.191	1.32034e-05	Fibroblasts 4a	CERCAM
0.584179	0.455	0.227	1.80616e-08	Fibroblasts 4a	CLEC11A
0.584172	0.465	0.269	3.81661e-05	Fibroblasts 4a	EMP2
0.583338	0.578	0.413	0.000269366	Fibroblasts 4a	COPZ2
0.581467	0.38	0.18	1.75584e-08	Fibroblasts 4a	PALLD
0.57635	0.171	0.013	5.13907e-68	Fibroblasts 4a	PDE1A
0.574653	0.273	0.094	4.51925e-12	Fibroblasts 4a	ITM2C
0.56971	0.171	0.05	1.40162e-09	Fibroblasts 4a	SFRP1
0.560552	0.203	0.059	2.59891e-12	Fibroblasts 4a	PPAPDC1B
0.55519	0.401	0.24	0.0022815	Fibroblasts 4a	RCN3
0.554415	0.529	0.293	7.63613e-08	Fibroblasts 4a	COMP
0.552726	0.187	0.021	1.00963e-48	Fibroblasts 4a	RAI14
0.54258	0.968	0.929	2.94425e-09	Fibroblasts 4a	COL6A2
0.540744	0.278	0.13	5.40242e-05	Fibroblasts 4a	RUNX1T1
0.540468	0.225	0.067	5.40698e-13	Fibroblasts 4a	TMEM119
0.529524	0.476	0.319	0.00584647	Fibroblasts 4a	SSPN
0.525512	0.337	0.156	3.67117e-07	Fibroblasts 4a	WWTR1
0.522369	0.246	0.106	1.9328e-05	Fibroblasts 4a	ISG15
0.518567	0.15	0.014	6.03465e-50	Fibroblasts 4a	CPXM1
0.516133	0.123	0.005	6.31947e-98	Fibroblasts 4a	TSPAN13
0.51321	0.396	0.216	0.000142538	Fibroblasts 4a	ACTN1
0.512891	0.118	0.006	6.03616e-69	Fibroblasts 4a	COL7A1
0.508329	0.134	0.012	3.84209e-44	Fibroblasts 4a	F2RL2
0.504283	0.182	0.073	0.000310735	Fibroblasts 4a	COL15A1
0.501581	0.091	0.006	2.959e-39	Fibroblasts 4a	CFHR1
0.498411	0.294	0.15	0.000485587	Fibroblasts 4a	DKK2
0.495768	0.059	0	8.84334e-162	Fibroblasts 4a	DPEP1
0.492869	0.845	0.692	7.53583e-05	Fibroblasts 4a	EIF3E
0.491914	0.332	0.145	4.46429e-08	Fibroblasts 4a	GLT8D2
0.491842	0.283	0.113	8.62913e-09	Fibroblasts 4a	RAB31
0.490327	0.187	0.035	1.13479e-23	Fibroblasts 4a	LRRC15
0.489353	0.15	0.047	7.83261e-07	Fibroblasts 4a	NREP
0.483909	0.15	0.047	7.31584e-07	Fibroblasts 4a	IL32
0.482879	0.225	0.098	0.000508585	Fibroblasts 4a	SNAI2
0.481372	0.144	0.018	2.18903e-31	Fibroblasts 4a	SEMA5A
0.480724	0.882	0.75	3.826e-06	Fibroblasts 4a	NPM1
0.475658	0.674	0.473	4.75104e-05	Fibroblasts 4a	ARF4
0.470002	0.257	0.107	1.10979e-06	Fibroblasts 4a	IP6K2
0.468841	0.422	0.232	4.43308e-05	Fibroblasts 4a	MARCKS
0.467037	1	0.948	1.38992e-12	Fibroblasts 4a	RPL4
0.466388	0.128	0	0	Fibroblasts 4a	KLK4
0.465252	0.364	0.187	5.32995e-05	Fibroblasts 4a	NME4
0.463533	0.417	0.213	1.66674e-06	Fibroblasts 4a	ZBTB20
0.459258	0.193	0.051	3.13492e-13	Fibroblasts 4a	CDH11
0.458901	0.551	0.373	0.0171888	Fibroblasts 4a	RAB2A
0.456179	0.588	0.361	6.15144e-06	Fibroblasts 4a	PRRX1
0.456066	0.128	0.002	6.32982e-220	Fibroblasts 4a	ADAM12
0.454808	0.439	0.271	0.00703221	Fibroblasts 4a	MMP23B
0.453334	0.61	0.411	0.00376676	Fibroblasts 4a	MEG3
0.452978	0.289	0.148	0.00158749	Fibroblasts 4a	LBH
0.451362	0.246	0.117	0.000848764	Fibroblasts 4a	PDLIM7
0.447633	0.508	0.332	0.0189316	Fibroblasts 4a	PGRMC1
0.446246	0.674	0.466	0.000200436	Fibroblasts 4a	PTMS
0.443626	0.433	0.276	0.0345817	Fibroblasts 4a	FKBP10
0.442351	0.187	0.044	2.33816e-16	Fibroblasts 4a	TRPS1
0.441797	0.326	0.165	0.000176233	Fibroblasts 4a	IER3IP1.1
0.43954	0.155	0.05	2.43915e-06	Fibroblasts 4a	ROBO2
0.436179	0.369	0.193	8.44373e-05	Fibroblasts 4a	FIBIN
0.43582	0.615	0.417	0.00728756	Fibroblasts 4a	PPIC
0.429586	0.503	0.292	0.000111539	Fibroblasts 4a	PPP1CC
0.425895	0.166	0.054	4.94154e-07	Fibroblasts 4a	LRIG1
0.425685	0.374	0.181	3.1624e-06	Fibroblasts 4a	LUZP1
0.42231	0.417	0.22	5.23756e-05	Fibroblasts 4a	ARL5A
0.421699	0.358	0.189	0.000466839	Fibroblasts 4a	AKAP13
0.420764	0.492	0.319	0.0234621	Fibroblasts 4a	ID1
0.420308	0.128	0.015	2.14292e-31	Fibroblasts 4a	SLC38A5
0.41974	0.476	0.3	0.00626234	Fibroblasts 4a	FAM3C
0.417165	0.299	0.168	0.0478293	Fibroblasts 4a	EIF2S3
0.416576	0.209	0.087	0.000255072	Fibroblasts 4a	MEIS2
0.41607	0.155	0.052	7.54032e-06	Fibroblasts 4a	MEF2C
0.411932	0.123	0.018	1.1945e-21	Fibroblasts 4a	LOXL2
0.41135	0.155	0.06	0.00144159	Fibroblasts 4a	PLXDC1
0.410255	0.342	0.191	0.00948449	Fibroblasts 4a	H1F0
0.408338	0.487	0.318	0.0420853	Fibroblasts 4a	PPIG
0.406665	0.15	0.031	2.39485e-15	Fibroblasts 4a	ADAMTS12
0.404426	0.807	0.642	4.21382e-05	Fibroblasts 4a	SEC61B
0.403745	0.128	0.019	1.06398e-22	Fibroblasts 4a	NRP2
0.401952	0.144	0.03	1.23826e-14	Fibroblasts 4a	C4orf48
0.400965	0.754	0.554	0.00676266	Fibroblasts 4a	RPL36A
0.400957	0.305	0.14	1.35542e-05	Fibroblasts 4a	UBE2E1
0.400865	0.289	0.142	0.00109241	Fibroblasts 4a	DNAJB4
0.397901	0.102	0.012	7.74363e-23	Fibroblasts 4a	MT1F
0.395812	0.941	0.882	0.000980385	Fibroblasts 4a	H3F3A
0.393693	1	0.993	3.89727e-12	Fibroblasts 4a	RPS24
0.391848	0.155	0.054	3.18839e-05	Fibroblasts 4a	TGFB3
0.389253	0.134	0.04	5.50909e-06	Fibroblasts 4a	VCAM1
0.386433	0.118	0.016	2.24423e-23	Fibroblasts 4a	C1QTNF6
0.385716	0.096	0.008	6.69323e-34	Fibroblasts 4a	ADAMTS9
0.385276	0.283	0.131	0.000122823	Fibroblasts 4a	TMEM45A
0.384654	0.128	0.035	9.45531e-08	Fibroblasts 4a	FAM109B
0.38292	0.246	0.11	0.000164287	Fibroblasts 4a	FRMD6
0.382361	0.144	0.041	8.81483e-08	Fibroblasts 4a	MFSD11
0.381502	1	0.994	1.22841e-05	Fibroblasts 4a	LGALS1
0.380877	0.337	0.163	2.49714e-05	Fibroblasts 4a	COL16A1
0.378486	0.219	0.103	0.00761348	Fibroblasts 4a	GCC2
0.376734	0.112	0.017	2.32297e-19	Fibroblasts 4a	EGOT
0.375909	0.182	0.062	5.88352e-07	Fibroblasts 4a	FZD1
0.375489	0.16	0.033	2.748e-17	Fibroblasts 4a	SERTAD4
0.375189	0.61	0.426	0.0304707	Fibroblasts 4a	UQCR11.1
0.372779	1	0.997	2.7747e-08	Fibroblasts 4a	RPS2
0.369821	0.198	0.09	0.00736184	Fibroblasts 4a	SH3PXD2A
0.366279	0.198	0.065	2.4881e-08	Fibroblasts 4a	BEX4
0.365752	0.267	0.135	0.00725818	Fibroblasts 4a	UBE2J1
0.365247	0.267	0.12	5.39106e-05	Fibroblasts 4a	VGLL4
0.364072	0.086	0.007	5.93151e-29	Fibroblasts 4a	RERG
0.359534	0.353	0.207	0.0488243	Fibroblasts 4a	TCEAL8
0.359209	0.123	0.021	4.07951e-17	Fibroblasts 4a	TSPAN5
0.356906	0.075	0.017	7.11689e-05	Fibroblasts 4a	FAM213A
0.354686	0.219	0.103	0.00757467	Fibroblasts 4a	ODF2L
0.35352	0.139	0.041	8.70685e-07	Fibroblasts 4a	SMCO4
0.351622	1	0.997	3.87022e-14	Fibroblasts 4a	RPL3
0.343952	0.166	0.06	7.21185e-05	Fibroblasts 4a	LTBP2
0.342694	0.112	0.008	4.75879e-47	Fibroblasts 4a	CADM1
0.341934	0.091	0.019	4.2351e-08	Fibroblasts 4a	HES4
0.34127	0.128	0.013	1.81689e-35	Fibroblasts 4a	FAM198B
0.340639	0.166	0.066	0.00250609	Fibroblasts 4a	CLMP
0.339754	0.995	0.995	2.14348e-10	Fibroblasts 4a	RPL28
0.339181	0.225	0.103	0.00438794	Fibroblasts 4a	CREB3L1
0.338657	0.134	0.03	6.45519e-12	Fibroblasts 4a	EGR2
0.338402	0.187	0.078	0.000986384	Fibroblasts 4a	P4HA2
0.332128	0.182	0.077	0.0040394	Fibroblasts 4a	TMEM204
0.329057	0.16	0.059	0.000178843	Fibroblasts 4a	MARCKSL1
0.328773	0.995	0.98	8.0026e-06	Fibroblasts 4a	PTMA
0.325966	0.107	0.014	5.18892e-22	Fibroblasts 4a	LMO7
0.320463	0.251	0.12	0.00256571	Fibroblasts 4a	TP53I13
0.32023	0.07	0.001	1.2557e-99	Fibroblasts 4a	LRRN3
0.319131	0.299	0.164	0.0462599	Fibroblasts 4a	LIMS1
0.315838	0.091	0.006	5.25248e-39	Fibroblasts 4a	SGIP1
0.315809	0.096	0.005	3.431e-62	Fibroblasts 4a	ADAMTS6
0.311603	0.989	0.974	0.000718692	Fibroblasts 4a	RPL22
0.30899	0.166	0.07	0.0130355	Fibroblasts 4a	ADAMTS2
0.3088	1	0.996	4.39739e-11	Fibroblasts 4a	RPS28
0.306286	0.128	0.05	0.0387709	Fibroblasts 4a	BHLHE41
0.3032	0.091	0.02	1.56322e-07	Fibroblasts 4a	GPC1
0.30269	0.139	0.04	4.55626e-07	Fibroblasts 4a	OLFM2
0.300802	0.107	0.027	5.36719e-07	Fibroblasts 4a	RFTN2
0.300391	1	0.999	7.08145e-10	Fibroblasts 4a	RPS4X
0.299531	0.23	0.108	0.00643808	Fibroblasts 4a	MGLL
0.298545	0.995	0.992	3.39287e-06	Fibroblasts 4a	RPL10A
0.298426	0.995	0.998	5.23777e-06	Fibroblasts 4a	RPS3A
0.296652	0.246	0.117	0.0059523	Fibroblasts 4a	TGFB1
0.293596	0.091	0.012	1.4404e-16	Fibroblasts 4a	FADS1
0.293574	0.123	0.041	0.00078096	Fibroblasts 4a	PGM2L1
0.287618	0.155	0.055	0.000112158	Fibroblasts 4a	RNF24
0.285954	0.118	0.039	0.00150194	Fibroblasts 4a	PLP1
0.285535	0.193	0.067	1.19209e-06	Fibroblasts 4a	SLC35B3
0.281655	0.08	0.006	6.91987e-32	Fibroblasts 4a	AK5
0.281438	0.086	0.01	7.66001e-19	Fibroblasts 4a	WISP1
0.280285	0.92	0.917	0.0167275	Fibroblasts 4a	EEF2
0.278341	0.15	0.063	0.0455553	Fibroblasts 4a	EXTL2
0.278097	0.118	0.036	7.78829e-05	Fibroblasts 4a	RHOJ
0.277748	0.064	0.004	2.56571e-27	Fibroblasts 4a	MME
0.277609	1	0.998	2.27453e-07	Fibroblasts 4a	RPL15
0.275408	1	0.991	0.000151175	Fibroblasts 4a	RPL6
0.274478	0.947	0.911	0.0078932	Fibroblasts 4a	RPLP0
0.274331	0.995	0.995	3.24817e-05	Fibroblasts 4a	RPL26
0.274273	0.07	0.01	5.14238e-11	Fibroblasts 4a	PLAT
0.273952	0.139	0.038	5.99282e-08	Fibroblasts 4a	THUMPD2
0.271352	0.139	0.051	0.00256274	Fibroblasts 4a	RP11-173B14.5
0.271145	1	0.993	6.89151e-05	Fibroblasts 4a	RPL31
0.269551	0.989	0.934	0.00189839	Fibroblasts 4a	RPS29
0.268546	0.096	0.017	9.72273e-12	Fibroblasts 4a	HAPLN3
0.263462	1	0.992	1.43461e-05	Fibroblasts 4a	RPS3
0.263385	1	1	1.93215e-09	Fibroblasts 4a	EEF1A1
0.263164	0.091	0.022	7.3119e-06	Fibroblasts 4a	HOXC6
0.258961	0.102	0.012	2.00533e-23	Fibroblasts 4a	ATP1B1
0.258775	1	0.984	0.0010177	Fibroblasts 4a	RPL27
0.258686	0.064	0.015	0.00242587	Fibroblasts 4a	LINC00968
0.256405	0.198	0.087	0.00767005	Fibroblasts 4a	DESI2
0.255573	0.096	0.027	0.000190527	Fibroblasts 4a	FNDC1
0.255498	0.38	0.209	0.000614832	Fibroblasts 4a	PTGDS
0.255326	1	0.998	0.000617278	Fibroblasts 4a	RPS15A
0.254973	0.989	0.989	0.00839703	Fibroblasts 4a	RPL5
0.248095	0.075	0.013	2.7513e-09	Fibroblasts 4a	SMOX
0.247851	0.102	0.028	7.17011e-05	Fibroblasts 4a	MDFI
0.247534	0.123	0.038	0.00011447	Fibroblasts 4a	NUAK1
0.247068	0.102	0.034	0.0135015	Fibroblasts 4a	BEND6
0.246353	0.08	0.023	0.00575002	Fibroblasts 4a	TSHZ3
0.245619	0.07	0.01	2.20031e-11	Fibroblasts 4a	HMGB3
0.24401	0.075	0.021	0.0127349	Fibroblasts 4a	C2orf27A
0.240377	0.791	0.852	7.50618e-05	Fibroblasts 4a	TIMP1
0.238697	0.091	0.011	6.27904e-21	Fibroblasts 4a	COL27A1
0.235597	0.23	0.104	0.0026748	Fibroblasts 4a	APCDD1
0.235471	0.096	0.008	1.86049e-33	Fibroblasts 4a	CHN1
0.233853	1	0.998	0.000456724	Fibroblasts 4a	RPL27A
0.233437	0.155	0.063	0.0113431	Fibroblasts 4a	CSGALNACT2
0.231744	0.995	0.999	0.0122784	Fibroblasts 4a	RPS27A
0.230164	0.053	0.006	1.0011e-12	Fibroblasts 4a	CTD-3049M7.1
0.228323	0.08	0.02	0.000231218	Fibroblasts 4a	PRICKLE1
0.226169	0.075	0.008	5.96587e-18	Fibroblasts 4a	KIAA0040
0.225739	0.059	0.01	7.53344e-07	Fibroblasts 4a	CXCR4
0.225607	1	0.997	0.00289658	Fibroblasts 4a	RPL9
0.224193	1	1	1.22494e-05	Fibroblasts 4a	RPL13A
0.224173	0.064	0.009	2.39445e-10	Fibroblasts 4a	NOX4
0.223841	1	0.998	0.00995292	Fibroblasts 4a	RPL7
0.223837	1	0.978	0.0487154	Fibroblasts 4a	RPS7
0.221067	0.064	0.003	2.67054e-36	Fibroblasts 4a	TENM3
0.220774	0.07	0.015	0.00010175	Fibroblasts 4a	PDE4D
0.220739	0.155	0.06	0.00469263	Fibroblasts 4a	TCERG1
0.219607	1	0.999	0.00467077	Fibroblasts 4a	RPL18A
0.219263	1	1	0.0150793	Fibroblasts 4a	RPL34
0.218406	0.075	0.018	0.000415519	Fibroblasts 4a	ADC
0.218339	1	0.999	0.000374723	Fibroblasts 4a	RPS23
0.215587	0.096	0.026	5.20493e-05	Fibroblasts 4a	ABHD3
0.215363	1	0.999	0.00404084	Fibroblasts 4a	RPS12
0.214218	0.07	0.012	5.81504e-08	Fibroblasts 4a	BACH2
0.210944	1	0.998	0.00100134	Fibroblasts 4a	RPS6
0.210143	0.07	0.02	0.0379708	Fibroblasts 4a	TAF9B
0.209928	0.134	0.044	0.000177375	Fibroblasts 4a	NKD2
0.205744	0.053	0.001	5.19328e-94	Fibroblasts 4a	TSPAN2
0.203069	0.995	0.999	0.00021955	Fibroblasts 4a	RPL13
0.202808	0.059	0.01	4.52077e-06	Fibroblasts 4a	MMP16
0.201348	0.995	0.995	0.0332524	Fibroblasts 4a	RPL37A
0.19815	0.064	0.005	2.74107e-23	Fibroblasts 4a	CASC15
0.196749	0.053	0.002	6.7992e-36	Fibroblasts 4a	NR2F1
0.193391	0.059	0.003	1.41737e-37	Fibroblasts 4a	TFAP2A
0.192385	0.08	0.013	2.77948e-10	Fibroblasts 4a	SPHK1
0.190672	0.091	0.026	0.000775809	Fibroblasts 4a	GRAMD3
0.188421	0.064	0.005	1.2438e-24	Fibroblasts 4a	MICAL2
0.186788	0.086	0.019	1.26578e-06	Fibroblasts 4a	B3GNT9
0.178869	0.064	0.009	3.00182e-11	Fibroblasts 4a	PRDM1
0.175564	0.053	0.01	9.73638e-05	Fibroblasts 4a	THSD4
0.175112	0.059	0.004	3.78269e-28	Fibroblasts 4a	KCNMB4
0.173453	0.086	0.026	0.0100628	Fibroblasts 4a	CACNA2D1
0.172463	0.086	0.026	0.0227643	Fibroblasts 4a	RP11-195F19.5
0.170774	0.064	0.008	4.24287e-12	Fibroblasts 4a	PDE4B
0.16773	0.053	0.008	4.86062e-08	Fibroblasts 4a	SLC17A9
0.165048	0.059	0.01	3.26341e-06	Fibroblasts 4a	UNC5B
0.163226	0.112	0.04	0.0328942	Fibroblasts 4a	GRAMD1A
0.157981	0.053	0.007	1.50432e-08	Fibroblasts 4a	ARHGAP15
0.150215	0.053	0.011	0.000889321	Fibroblasts 4a	CNKSR3
0.145353	0.08	0.018	6.57232e-06	Fibroblasts 4a	ETV6
0.134414	0.075	0.022	0.0464074	Fibroblasts 4a	DGKZ
0.102502	0.07	0.017	0.00135593	Fibroblasts 4a	SLC9A3R2

[truncated: 1 more sheets: old subpopulation4b]
