# Supplementary material for: Single-Cell RNA Profiling of Human Skin Reveals Age-Related Loss of Dermal Sheath Cells and Their Contribution to a Juvenile Phenotype
Source: Front Genet. 2022 Jan 7;12:797747. doi: 10.3389/fgene.2021.797747 (PMC8776708; doi:10.3389/fgene.2021.797747)
Supplement: Supplementary file 2 [file Table4.xlsx]

## Sheet: general information
Table S4 Dermal sheath population expresses genes accounting for stemness gene ontology terms. Gene ontology enrichment analysis of marker genes of young and old populations identified by FindAllMarkers function (p-value < 0.05, log2FC > 0.1, min pct. 0.05).

## Sheet: young_population1
Table S4 Dermal sheath population expresses genes accounting for stemness gene ontology terms. Gene ontology enrichment analysis of marker genes of young and old populations identified by FindAllMarkers function (p-value < 0.05, log2FC > 0.1, min pct. 0.05).
young population 1
Analysis Type:	PANTHER Overrepresentation Test (Released 20210224)
Annotation Version and Release Date:	GO Ontology database DOI: 10.5281/zenodo.4735677 Released 2021-05-01
Analyzed List:	upload_1 (Homo sapiens)
Reference List:	Homo sapiens (all genes in database)
Test Type:	FISHER
Correction:	FDR
GO biological process complete	REFLIST (20595)	upload (1041)	expected	over/under	fold Enrichment	raw P-value	FDR
negative regulation of metallopeptidase activity (GO:1905049)	7	6	0.35	+	16.96	1.57e-05	0.000815
amyloid-beta clearance by transcytosis (GO:0150093)	7	5	0.35	+	14.13	0.000152	0.00572
negative regulation of cardiac muscle hypertrophy in response to stress (GO:1903243)	6	4	0.3	+	13.19	0.000886	0.0252
negative regulation of cardiac muscle adaptation (GO:0010616)	6	4	0.3	+	13.19	0.000886	0.0252
doxorubicin metabolic process (GO:0044598)	9	6	0.45	+	13.19	4.21e-05	0.00192
daunorubicin metabolic process (GO:0044597)	9	6	0.45	+	13.19	4.21e-05	0.00192
polyketide metabolic process (GO:0030638)	9	6	0.45	+	13.19	4.21e-05	0.00191
elastic fiber assembly (GO:0048251)	11	7	0.56	+	12.59	1.17e-05	0.000621
aminoglycoside antibiotic metabolic process (GO:0030647)	10	6	0.51	+	11.87	6.46e-05	0.0028
protein retention in ER lumen (GO:0006621)	9	5	0.45	+	10.99	0.000355	0.0117
platelet-derived growth factor receptor-beta signaling pathway (GO:0035791)	8	4	0.4	+	9.89	0.00193	0.0491
maintenance of protein localization in endoplasmic reticulum (GO:0035437)	14	7	0.71	+	9.89	3.75e-05	0.00175
chaperone-mediated autophagy (GO:0061684)	8	4	0.4	+	9.89	0.00193	0.049
chondrocyte development involved in endochondral bone morphogenesis (GO:0003433)	8	4	0.4	+	9.89	0.00193	0.049
tertiary alcohol metabolic process (GO:1902644)	13	6	0.66	+	9.13	0.000193	0.007
negative regulation of muscle adaptation (GO:0014745)	11	5	0.56	+	8.99	0.000715	0.021
extracellular matrix assembly (GO:0085029)	33	15	1.67	+	8.99	3.8e-09	5.47e-07
regulation of metallopeptidase activity (GO:1905048)	14	6	0.71	+	8.48	0.000265	0.00912
keratan sulfate catabolic process (GO:0042340)	12	5	0.61	+	8.24	0.000973	0.0274
dermatan sulfate biosynthetic process (GO:0030208)	12	5	0.61	+	8.24	0.000973	0.0273
regulation of integrin-mediated signaling pathway (GO:2001044)	15	6	0.76	+	7.91	0.000356	0.0117
regulation of aspartic-type peptidase activity (GO:1905245)	13	5	0.66	+	7.61	0.00129	0.0353
dermatan sulfate metabolic process (GO:0030205)	13	5	0.66	+	7.61	0.00129	0.0352
extracellular negative regulation of signal transduction (GO:1900116)	16	6	0.81	+	7.42	0.000469	0.0149
extracellular regulation of signal transduction (GO:1900115)	16	6	0.81	+	7.42	0.000469	0.0148
regulation of extracellular matrix disassembly (GO:0010715)	16	6	0.81	+	7.42	0.000469	0.0148
glycoside metabolic process (GO:0016137)	22	8	1.11	+	7.19	6.34e-05	0.00276
sequestering of extracellular ligand from receptor (GO:0035581)	14	5	0.71	+	7.07	0.00169	0.0439
negative regulation of focal adhesion assembly (GO:0051895)	18	6	0.91	+	6.59	0.00078	0.0226
negative regulation of cell-substrate junction organization (GO:0150118)	18	6	0.91	+	6.59	0.00078	0.0226
negative regulation of amyloid precursor protein catabolic process (GO:1902992)	21	7	1.06	+	6.59	0.000284	0.00971
cell adhesion mediated by integrin (GO:0033627)	25	8	1.26	+	6.33	0.000132	0.0051
amyloid-beta clearance (GO:0097242)	23	7	1.16	+	6.02	0.00045	0.0144
positive regulation of filopodium assembly (GO:0051491)	30	9	1.52	+	5.94	7.66e-05	0.00325
negative regulation of smooth muscle cell migration (GO:0014912)	27	8	1.36	+	5.86	0.000206	0.00732
cellular response to arsenic-containing substance (GO:0071243)	21	6	1.06	+	5.65	0.00152	0.0401
regulation of membrane protein ectodomain proteolysis (GO:0051043)	25	7	1.26	+	5.54	0.000683	0.0203
maintenance of protein localization in organelle (GO:0072595)	43	12	2.17	+	5.52	9.31e-06	0.000513
positive regulation of lamellipodium assembly (GO:0010592)	29	8	1.47	+	5.46	0.00031	0.0104
transcytosis (GO:0045056)	22	6	1.11	+	5.4	0.00185	0.0476
barbed-end actin filament capping (GO:0051016)	22	6	1.11	+	5.4	0.00185	0.0475
positive regulation of lamellipodium organization (GO:1902745)	37	10	1.87	+	5.35	6.48e-05	0.00281
cardiac epithelial to mesenchymal transition (GO:0060317)	26	7	1.31	+	5.33	0.000832	0.0239
prostaglandin metabolic process (GO:0006693)	38	10	1.92	+	5.21	7.84e-05	0.00331
prostanoid metabolic process (GO:0006692)	38	10	1.92	+	5.21	7.84e-05	0.0033
collagen metabolic process (GO:0032963)	61	16	3.08	+	5.19	6.31e-07	5.14e-05
positive regulation of substrate adhesion-dependent cell spreading (GO:1900026)	42	11	2.12	+	5.18	3.6e-05	0.00169
regulation of extracellular matrix organization (GO:1903053)	46	12	2.33	+	5.16	1.66e-05	0.000853
regulation of substrate adhesion-dependent cell spreading (GO:1900024)	58	15	2.93	+	5.12	1.64e-06	0.000111
maintenance of protein location in cell (GO:0032507)	66	17	3.34	+	5.1	3.52e-07	3.01e-05
collagen catabolic process (GO:0030574)	43	11	2.17	+	5.06	4.32e-05	0.00195
transferrin transport (GO:0033572)	36	9	1.82	+	4.95	0.000247	0.00858
positive regulation of cell-substrate junction organization (GO:0150117)	32	8	1.62	+	4.95	0.000544	0.0168
substrate adhesion-dependent cell spreading (GO:0034446)	56	14	2.83	+	4.95	5.07e-06	0.000298
regulation of cell-substrate junction organization (GO:0150116)	70	17	3.54	+	4.8	7.13e-07	5.55e-05
regulation of cell migration involved in sprouting angiogenesis (GO:0090049)	38	9	1.92	+	4.69	0.000349	0.0116
extracellular matrix disassembly (GO:0022617)	68	16	3.44	+	4.66	2.15e-06	0.000139
platelet degranulation (GO:0002576)	129	30	6.52	+	4.6	1.12e-10	2.01e-08
regulation of lamellipodium organization (GO:1902743)	52	12	2.63	+	4.57	4.68e-05	0.00209
regulation of filopodium assembly (GO:0051489)	48	11	2.43	+	4.53	0.000101	0.00409
negative regulation of cell-substrate adhesion (GO:0010812)	62	14	3.13	+	4.47	1.38e-05	0.000725
cellular response to amino acid starvation (GO:0034198)	80	18	4.04	+	4.45	8.83e-07	6.56e-05
regulation of lamellipodium assembly (GO:0010591)	40	9	2.02	+	4.45	0.000482	0.0152
iron ion transport (GO:0006826)	76	17	3.84	+	4.43	1.89e-06	0.000126
regulation of transforming growth factor beta production (GO:0071634)	41	9	2.07	+	4.34	0.000563	0.0173
response to amino acid starvation (GO:1990928)	83	18	4.2	+	4.29	1.4e-06	9.65e-05
negative regulation of cell-matrix adhesion (GO:0001953)	37	8	1.87	+	4.28	0.00123	0.0338
protein insertion into ER membrane (GO:0045048)	37	8	1.87	+	4.28	0.00123	0.0338
regulation of focal adhesion assembly (GO:0051893)	65	14	3.29	+	4.26	2.18e-05	0.00109
regulation of cell-substrate junction assembly (GO:0090109)	65	14	3.29	+	4.26	2.18e-05	0.00109
positive regulation of neuron apoptotic process (GO:0043525)	56	12	2.83	+	4.24	8.69e-05	0.00359
positive regulation of axon extension (GO:0045773)	42	9	2.12	+	4.24	0.000655	0.0197
maintenance of protein location (GO:0045185)	98	21	4.95	+	4.24	2.25e-07	2.03e-05
substantia nigra development (GO:0021762)	47	10	2.38	+	4.21	0.00035	0.0116
maintenance of location in cell (GO:0051651)	96	20	4.85	+	4.12	6.4e-07	5.13e-05
positive regulation of cell-matrix adhesion (GO:0001954)	58	12	2.93	+	4.09	0.000116	0.00456
regulation of vascular associated smooth muscle cell proliferation (GO:1904705)	58	12	2.93	+	4.09	0.000116	0.00455
extracellular matrix organization (GO:0030198)	383	79	19.36	+	4.08	3.72e-23	1.47e-19
extracellular structure organization (GO:0043062)	384	79	19.41	+	4.07	4.28e-23	1.35e-19
nucleotide-sugar metabolic process (GO:0009225)	39	8	1.97	+	4.06	0.00165	0.0433
chondroitin sulfate metabolic process (GO:0030204)	39	8	1.97	+	4.06	0.00165	0.0432
external encapsulating structure organization (GO:0045229)	386	79	19.51	+	4.05	5.67e-23	1.49e-19
negative regulation of mitochondrion organization (GO:0010823)	49	10	2.48	+	4.04	0.000466	0.0148
positive regulation of epithelial to mesenchymal transition (GO:0010718)	49	10	2.48	+	4.04	0.000466	0.0148
regulation of necrotic cell death (GO:0010939)	40	8	2.02	+	3.96	0.0019	0.0484
positive regulation of epithelial cell migration (GO:0010634)	150	30	7.58	+	3.96	2.51e-09	3.68e-07
regulation of nitric oxide biosynthetic process (GO:0045428)	60	12	3.03	+	3.96	0.000154	0.00573
negative regulation of smooth muscle cell proliferation (GO:0048662)	51	10	2.58	+	3.88	0.000614	0.0186
positive regulation of endothelial cell migration (GO:0010595)	108	21	5.46	+	3.85	9.05e-07	6.62e-05
collagen fibril organization (GO:0030199)	103	20	5.21	+	3.84	1.67e-06	0.000113
regulation of smooth muscle cell migration (GO:0014910)	67	13	3.39	+	3.84	0.000108	0.0043
glycosaminoglycan catabolic process (GO:0006027)	62	12	3.13	+	3.83	0.000201	0.00721
regulation of nitric oxide metabolic process (GO:0080164)	62	12	3.13	+	3.83	0.000201	0.0072
actin filament bundle assembly (GO:0051017)	58	11	2.93	+	3.75	0.000427	0.0137
positive regulation of establishment of protein localization to mitochondrion (GO:1903749)	58	11	2.93	+	3.75	0.000427	0.0137
cellular response to amino acid stimulus (GO:0071230)	69	13	3.49	+	3.73	0.00014	0.00529
positive regulation of extrinsic apoptotic signaling pathway (GO:2001238)	48	9	2.43	+	3.71	0.0015	0.0396
positive regulation of actin filament bundle assembly (GO:0032233)	64	12	3.23	+	3.71	0.00026	0.00899
regulation of macroautophagy (GO:0016241)	161	30	8.14	+	3.69	1.05e-08	1.29e-06
positive regulation of neuron death (GO:1901216)	97	18	4.9	+	3.67	9.43e-06	0.000518
regulation of cell-matrix adhesion (GO:0001952)	124	23	6.27	+	3.67	5.74e-07	4.7e-05
positive regulation of stress fiber assembly (GO:0051496)	54	10	2.73	+	3.66	0.000905	0.0257
IRE1-mediated unfolded protein response (GO:0036498)	54	10	2.73	+	3.66	0.000905	0.0256
regulation of vacuole organization (GO:0044088)	49	9	2.48	+	3.63	0.0017	0.0441
positive regulation of fibroblast proliferation (GO:0048146)	49	9	2.48	+	3.63	0.0017	0.0441
actin polymerization or depolymerization (GO:0008154)	60	11	3.03	+	3.63	0.000549	0.0168
aerobic electron transport chain (GO:0019646)	88	16	4.45	+	3.6	3.62e-05	0.00169
cellular response to acid chemical (GO:0071229)	77	14	3.89	+	3.6	0.000109	0.00434
positive regulation of cell-substrate adhesion (GO:0010811)	127	23	6.42	+	3.58	8.27e-07	6.26e-05
actin filament bundle organization (GO:0061572)	61	11	3.08	+	3.57	0.00062	0.0187
regulation of cell-substrate adhesion (GO:0010810)	218	39	11.02	+	3.54	1.91e-10	3.36e-08
transition metal ion transport (GO:0000041)	123	22	6.22	+	3.54	1.71e-06	0.000115
regulation of actin filament depolymerization (GO:0030834)	56	10	2.83	+	3.53	0.00116	0.0318
positive regulation of reactive oxygen species metabolic process (GO:2000379)	73	13	3.69	+	3.52	0.000228	0.00802
regulation of establishment of protein localization to mitochondrion (GO:1903747)	73	13	3.69	+	3.52	0.000228	0.00801
aminoglycan catabolic process (GO:0006026)	68	12	3.44	+	3.49	0.000423	0.0137
regulation of axon extension (GO:0030516)	97	17	4.9	+	3.47	3.16e-05	0.0015
maintenance of location (GO:0051235)	166	29	8.39	+	3.46	6.32e-08	6.57e-06
integrin-mediated signaling pathway (GO:0007229)	98	17	4.95	+	3.43	3.54e-05	0.00167
cell-matrix adhesion (GO:0007160)	127	22	6.42	+	3.43	2.72e-06	0.000172
mitochondrial ATP synthesis coupled electron transport (GO:0042775)	93	16	4.7	+	3.4	6.5e-05	0.00281
ATP synthesis coupled electron transport (GO:0042773)	93	16	4.7	+	3.4	6.5e-05	0.0028
homotypic cell-cell adhesion (GO:0034109)	59	10	2.98	+	3.35	0.00164	0.0431
sprouting angiogenesis (GO:0002040)	59	10	2.98	+	3.35	0.00164	0.043
vasculogenesis (GO:0001570)	71	12	3.59	+	3.34	0.000596	0.0181
regulation of smooth muscle cell proliferation (GO:0048660)	142	24	7.18	+	3.34	1.43e-06	9.75e-05
cell-substrate adhesion (GO:0031589)	184	31	9.3	+	3.33	4.65e-08	4.94e-06
regulation of cell morphogenesis involved in differentiation (GO:0010769)	96	16	4.85	+	3.3	9.07e-05	0.00372
negative regulation of actin filament polymerization (GO:0030837)	60	10	3.03	+	3.3	0.00183	0.0471
regulation of epithelial cell migration (GO:0010632)	229	38	11.58	+	3.28	2.1e-09	3.11e-07
transforming growth factor beta receptor signaling pathway (GO:0007179)	103	17	5.21	+	3.27	6.16e-05	0.0027
bone morphogenesis (GO:0060349)	97	16	4.9	+	3.26	0.000101	0.00408
retrograde vesicle-mediated transport, Golgi to endoplasmic reticulum (GO:0006890)	85	14	4.3	+	3.26	0.000273	0.00935
regulation of endothelial cell migration (GO:0010594)	170	28	8.59	+	3.26	3.1e-07	2.72e-05
insulin receptor signaling pathway (GO:0008286)	85	14	4.3	+	3.26	0.000273	0.00933
regulation of blood vessel endothelial cell migration (GO:0043535)	92	15	4.65	+	3.23	0.000184	0.00672
neutrophil degranulation (GO:0043312)	482	78	24.36	+	3.2	2.11e-17	1.45e-14
tissue remodeling (GO:0048771)	99	16	5	+	3.2	0.000125	0.00483
regulation of extent of cell growth (GO:0061387)	112	18	5.66	+	3.18	5.15e-05	0.00229
neutrophil activation involved in immune response (GO:0002283)	488	78	24.67	+	3.16	3.92e-17	2.38e-14
neutrophil mediated immunity (GO:0002446)	497	79	25.12	+	3.14	3.22e-17	2.04e-14
regulation of BMP signaling pathway (GO:0030510)	101	16	5.11	+	3.13	0.000153	0.00573
positive regulation of smooth muscle cell proliferation (GO:0048661)	89	14	4.5	+	3.11	0.000413	0.0134
postsynapse organization (GO:0099173)	89	14	4.5	+	3.11	0.000413	0.0134
negative regulation of protein depolymerization (GO:1901880)	70	11	3.54	+	3.11	0.00168	0.0438
cellular response to transforming growth factor beta stimulus (GO:0071560)	153	24	7.73	+	3.1	4.5e-06	0.000266
negative regulation of transforming growth factor beta receptor signaling pathway (GO:0030512)	83	13	4.2	+	3.1	0.000681	0.0203
neutrophil activation (GO:0042119)	498	78	25.17	+	3.1	1.07e-16	5.66e-14
regulation of protein targeting (GO:1903533)	83	13	4.2	+	3.1	0.000681	0.0203
leukocyte degranulation (GO:0043299)	507	79	25.63	+	3.08	8.77e-17	4.78e-14
positive regulation of supramolecular fiber organization (GO:1902905)	199	31	10.06	+	3.08	2.2e-07	2.01e-05
myeloid leukocyte mediated immunity (GO:0002444)	522	81	26.39	+	3.07	4.34e-17	2.54e-14
granulocyte activation (GO:0036230)	503	78	25.42	+	3.07	1.76e-16	8.98e-14
regulated exocytosis (GO:0045055)	697	108	35.23	+	3.07	1.81e-22	4.08e-19
response to unfolded protein (GO:0006986)	168	26	8.49	+	3.06	2.28e-06	0.000146
positive regulation of axonogenesis (GO:0050772)	84	13	4.25	+	3.06	0.000752	0.0219
regulation of protein depolymerization (GO:1901879)	91	14	4.6	+	3.04	0.000504	0.0158
glial cell development (GO:0021782)	111	17	5.61	+	3.03	0.000139	0.00527
cellular response to unfolded protein (GO:0034620)	131	20	6.62	+	3.02	3.87e-05	0.00179
positive regulation of plasma membrane bounded cell projection assembly (GO:0120034)	105	16	5.31	+	3.01	0.000228	0.00803
endoplasmic reticulum unfolded protein response (GO:0030968)	105	16	5.31	+	3.01	0.000228	0.00801
regulation of transforming growth factor beta receptor signaling pathway (GO:0017015)	125	19	6.32	+	3.01	6.31e-05	0.00276
metanephros development (GO:0001656)	79	12	3.99	+	3.01	0.00137	0.0368
positive regulation of cell morphogenesis involved in differentiation (GO:0010770)	79	12	3.99	+	3.01	0.00137	0.0367
respiratory electron transport chain (GO:0022904)	112	17	5.66	+	3	0.000153	0.00573
response to transforming growth factor beta (GO:0071559)	160	24	8.09	+	2.97	8.84e-06	0.000494
negative regulation of transmembrane receptor protein serine/threonine kinase signaling pathway (GO:0090101)	140	21	7.08	+	2.97	3.16e-05	0.0015
odontogenesis (GO:0042476)	120	18	6.07	+	2.97	0.000113	0.00446
myeloid cell activation involved in immune response (GO:0002275)	528	79	26.69	+	2.96	6.59e-16	3.06e-13
myeloid leukocyte activation (GO:0002274)	590	88	29.82	+	2.95	1.57e-17	1.18e-14
biomineralization (GO:0110148)	94	14	4.75	+	2.95	0.000672	0.0201
biomineral tissue development (GO:0031214)	94	14	4.75	+	2.95	0.000672	0.0201
positive regulation of protein polymerization (GO:0032273)	128	19	6.47	+	2.94	8.37e-05	0.00349
regulation of cellular response to transforming growth factor beta stimulus (GO:1903844)	128	19	6.47	+	2.94	8.37e-05	0.00348
bone development (GO:0060348)	189	28	9.55	+	2.93	2.02e-06	0.000133
response to acid chemical (GO:0001101)	135	20	6.82	+	2.93	5.64e-05	0.00249
regulation of fibroblast proliferation (GO:0048145)	81	12	4.09	+	2.93	0.00165	0.0432
response to amino acid (GO:0043200)	115	17	5.81	+	2.92	0.000203	0.00724
cellular response to starvation (GO:0009267)	190	28	9.6	+	2.92	2.21e-06	0.000143
regeneration (GO:0031099)	163	24	8.24	+	2.91	1.17e-05	0.000619
electron transport chain (GO:0022900)	170	25	8.59	+	2.91	7.87e-06	0.000443
mucopolysaccharide metabolic process (GO:1903510)	109	16	5.51	+	2.9	0.000331	0.0111
response to topologically incorrect protein (GO:0035966)	191	28	9.65	+	2.9	2.42e-06	0.000155
vesicle budding from membrane (GO:0006900)	103	15	5.21	+	2.88	0.000542	0.0168
positive regulation of protein localization to membrane (GO:1905477)	131	19	6.62	+	2.87	0.00011	0.00435
regulation of stress fiber assembly (GO:0051492)	90	13	4.55	+	2.86	0.00133	0.0358
regulation of protein localization to membrane (GO:1905475)	201	29	10.16	+	2.85	2.14e-06	0.000139
exocytosis (GO:0006887)	785	113	39.68	+	2.85	3.27e-21	4.3e-18
positive regulation of angiogenesis (GO:0045766)	160	23	8.09	+	2.84	2.48e-05	0.00122
regulation of mitochondrion organization (GO:0010821)	160	23	8.09	+	2.84	2.48e-05	0.00122
positive regulation of vasculature development (GO:1904018)	160	23	8.09	+	2.84	2.48e-05	0.00122
regulation of transmembrane receptor protein serine/threonine kinase signaling pathway (GO:0090092)	253	36	12.79	+	2.82	1.78e-07	1.69e-05
oxidative phosphorylation (GO:0006119)	120	17	6.07	+	2.8	0.000318	0.0107
negative regulation of cellular protein localization (GO:1903828)	120	17	6.07	+	2.8	0.000318	0.0106
viral entry into host cell (GO:0046718)	106	15	5.36	+	2.8	0.000707	0.0208
secretion by cell (GO:0032940)	932	131	47.11	+	2.78	1.5e-23	7.92e-20
regulation of cell size (GO:0008361)	185	26	9.35	+	2.78	1.07e-05	0.00058
positive regulation of cell migration (GO:0030335)	520	73	26.28	+	2.78	1.53e-13	4.18e-11
regulation of reactive oxygen species metabolic process (GO:2000377)	150	21	7.58	+	2.77	7.72e-05	0.00327
negative regulation of protein-containing complex assembly (GO:0031333)	136	19	6.87	+	2.76	0.00017	0.00626
cellular response to topologically incorrect protein (GO:0035967)	152	21	7.68	+	2.73	9.14e-05	0.00374
positive regulation of cell motility (GO:2000147)	545	75	27.55	+	2.72	2.07e-13	5.44e-11
regulation of actin filament bundle assembly (GO:0032231)	102	14	5.16	+	2.72	0.00137	0.0368
movement in host environment (GO:0052126)	124	17	6.27	+	2.71	0.000447	0.0143
actin filament organization (GO:0007015)	270	37	13.65	+	2.71	2.8e-07	2.5e-05
regulation of actin cytoskeleton organization (GO:0032956)	358	49	18.1	+	2.71	5.07e-09	6.85e-07
regulation of actin polymerization or depolymerization (GO:0008064)	190	26	9.6	+	2.71	1.63e-05	0.000844
negative regulation of cellular component movement (GO:0051271)	293	40	14.81	+	2.7	1.66e-07	1.6e-05
positive regulation of cellular component movement (GO:0051272)	558	76	28.2	+	2.69	2.06e-13	5.52e-11
cell activation involved in immune response (GO:0002263)	639	87	32.3	+	2.69	3.28e-15	1.21e-12
regulation of actin filament length (GO:0030832)	191	26	9.65	+	2.69	1.77e-05	0.000901
positive regulation of apoptotic signaling pathway (GO:2001235)	125	17	6.32	+	2.69	0.000485	0.0152
positive regulation of intracellular protein transport (GO:0090316)	185	25	9.35	+	2.67	2.85e-05	0.00136
ossification (GO:0001503)	267	36	13.5	+	2.67	8.63e-07	6.47e-05
supramolecular fiber organization (GO:0097435)	601	81	30.38	+	2.67	5.01e-14	1.52e-11
gliogenesis (GO:0042063)	223	30	11.27	+	2.66	5.1e-06	0.000298
cellular transition metal ion homeostasis (GO:0046916)	119	16	6.02	+	2.66	0.000784	0.0227
export from cell (GO:0140352)	982	132	49.64	+	2.66	2.76e-22	5.46e-19
positive regulation of locomotion (GO:0040017)	560	75	28.31	+	2.65	6e-13	1.53e-10
leukocyte activation involved in immune response (GO:0002366)	635	85	32.1	+	2.65	2.37e-14	7.8e-12
regulation of cellular response to growth factor stimulus (GO:0090287)	299	40	15.11	+	2.65	2.12e-07	1.96e-05
regulation of extrinsic apoptotic signaling pathway (GO:2001236)	157	21	7.94	+	2.65	0.000137	0.00525
response to starvation (GO:0042594)	232	31	11.73	+	2.64	6.19e-06	0.000355
regulation of supramolecular fiber organization (GO:1902903)	382	51	19.31	+	2.64	3.97e-09	5.66e-07
negative regulation of cell motility (GO:2000146)	285	38	14.41	+	2.64	4.66e-07	3.92e-05
regulation of endocytosis (GO:0030100)	210	28	10.61	+	2.64	1.96e-05	0.000985
cellular response to nutrient levels (GO:0031669)	240	32	12.13	+	2.64	4.33e-06	0.000257
negative regulation of cell migration (GO:0030336)	270	36	13.65	+	2.64	9.77e-07	7.02e-05
regulation of autophagy (GO:0010506)	331	44	16.73	+	2.63	5.5e-08	5.8e-06
negative regulation of locomotion (GO:0040013)	317	42	16.02	+	2.62	1.21e-07	1.2e-05
response to hydrogen peroxide (GO:0042542)	121	16	6.12	+	2.62	0.000921	0.026
regulation of protein localization to plasma membrane (GO:1903076)	106	14	5.36	+	2.61	0.00189	0.0484
angiogenesis (GO:0001525)	318	42	16.07	+	2.61	1.28e-07	1.27e-05
negative regulation of supramolecular fiber organization (GO:1902904)	159	21	8.04	+	2.61	0.000161	0.00596
glycosaminoglycan metabolic process (GO:0030203)	152	20	7.68	+	2.6	0.000239	0.00835
entry into host (GO:0044409)	114	15	5.76	+	2.6	0.00137	0.0367
positive regulation of intracellular transport (GO:0032388)	228	30	11.52	+	2.6	1.03e-05	0.00056
regulation of protein polymerization (GO:0032271)	236	31	11.93	+	2.6	7.29e-06	0.000414
regulation of angiogenesis (GO:0045765)	282	37	14.25	+	2.6	8.56e-07	6.44e-05
regulation of actin filament-based process (GO:0032970)	397	52	20.07	+	2.59	4.65e-09	6.39e-07
secretion (GO:0046903)	1047	137	52.92	+	2.59	3.59e-22	6.3e-19
regulation of ossification (GO:0030278)	115	15	5.81	+	2.58	0.00148	0.0394
cellular response to extracellular stimulus (GO:0031668)	269	35	13.6	+	2.57	1.98e-06	0.000131
regulation of actin filament organization (GO:0110053)	277	36	14	+	2.57	1.42e-06	9.78e-05
positive regulation of cytoskeleton organization (GO:0051495)	216	28	10.92	+	2.56	2.48e-05	0.00121
regulation of vasculature development (GO:1901342)	286	37	14.46	+	2.56	1.09e-06	7.72e-05
renal system process (GO:0003014)	116	15	5.86	+	2.56	0.0016	0.0422
blood vessel morphogenesis (GO:0048514)	410	53	20.72	+	2.56	7.11e-09	9.21e-07
response to reactive oxygen species (GO:0000302)	186	24	9.4	+	2.55	0.000109	0.00432
negative regulation of neuron projection development (GO:0010977)	140	18	7.08	+	2.54	0.000613	0.0186
regulation of cellular component size (GO:0032535)	389	50	19.66	+	2.54	2.28e-08	2.65e-06
cellular response to external stimulus (GO:0071496)	344	44	17.39	+	2.53	1.31e-07	1.28e-05
regulation of lipid transport (GO:0032368)	133	17	6.72	+	2.53	0.00091	0.0257
regulation of cell migration (GO:0030334)	892	114	45.09	+	2.53	9.95e-18	7.86e-15
positive regulation of stress-activated MAPK cascade (GO:0032874)	118	15	5.96	+	2.51	0.00187	0.0478
establishment or maintenance of cell polarity (GO:0007163)	197	25	9.96	+	2.51	8.84e-05	0.00364
regulation of actin filament polymerization (GO:0030833)	174	22	8.8	+	2.5	0.00026	0.00897
female pregnancy (GO:0007565)	182	23	9.2	+	2.5	0.000184	0.00672
transmembrane receptor protein serine/threonine kinase signaling pathway (GO:0007178)	191	24	9.65	+	2.49	0.000137	0.00526
positive regulation of peptidase activity (GO:0010952)	200	25	10.11	+	2.47	0.000104	0.00416
negative regulation of peptidase activity (GO:0010466)	257	32	12.99	+	2.46	1.11e-05	0.000599
respiratory tube development (GO:0030323)	177	22	8.95	+	2.46	0.0003	0.0101
regulation of intrinsic apoptotic signaling pathway (GO:2001242)	161	20	8.14	+	2.46	0.000596	0.0181
positive regulation of protein transport (GO:0051222)	331	41	16.73	+	2.45	9.04e-07	6.64e-05
regulation of cell motility (GO:2000145)	954	118	48.22	+	2.45	1.93e-17	1.39e-14
positive regulation of protein kinase B signaling (GO:0051897)	181	22	9.15	+	2.4	0.000371	0.0121
regulation of apoptotic signaling pathway (GO:2001233)	354	43	17.89	+	2.4	6.78e-07	5.33e-05
transition metal ion homeostasis (GO:0055076)	140	17	7.08	+	2.4	0.00193	0.0491
lung development (GO:0030324)	173	21	8.74	+	2.4	0.000517	0.0161
carbohydrate derivative catabolic process (GO:1901136)	198	24	10.01	+	2.4	0.000203	0.00723
response to oxygen levels (GO:0070482)	388	47	19.61	+	2.4	3.09e-07	2.73e-05
response to hypoxia (GO:0001666)	347	42	17.54	+	2.39	9.94e-07	7.11e-05
positive regulation of establishment of protein localization (GO:1904951)	347	42	17.54	+	2.39	9.94e-07	7.08e-05
transport along microtubule (GO:0010970)	157	19	7.94	+	2.39	0.00102	0.0284
cellular response to insulin stimulus (GO:0032869)	174	21	8.8	+	2.39	0.000546	0.0168
aminoglycan metabolic process (GO:0006022)	166	20	8.39	+	2.38	0.000763	0.0222
regulation of peptidase activity (GO:0052547)	457	55	23.1	+	2.38	2.58e-08	2.96e-06
regulation of cellular component movement (GO:0051270)	1032	124	52.16	+	2.38	2.23e-17	1.47e-14
blood vessel development (GO:0001568)	492	59	24.87	+	2.37	1.26e-08	1.54e-06
tube morphogenesis (GO:0035239)	654	78	33.06	+	2.36	4.7e-11	9.17e-09
response to endoplasmic reticulum stress (GO:0034976)	260	31	13.14	+	2.36	3.93e-05	0.00181
multi-multicellular organism process (GO:0044706)	210	25	10.61	+	2.36	0.000291	0.00992
regulation of leukocyte migration (GO:0002685)	210	25	10.61	+	2.36	0.000291	0.0099
connective tissue development (GO:0061448)	202	24	10.21	+	2.35	0.000258	0.00894
vasculature development (GO:0001944)	514	61	25.98	+	2.35	7.82e-09	1.01e-06
actin cytoskeleton organization (GO:0030036)	531	63	26.84	+	2.35	4.2e-09	5.93e-07
cytoskeleton-dependent intracellular transport (GO:0030705)	194	23	9.81	+	2.35	0.000356	0.0117
regulation of locomotion (GO:0040012)	997	118	50.39	+	2.34	5.17e-16	2.48e-13
leukocyte activation (GO:0045321)	939	111	47.46	+	2.34	3.51e-15	1.26e-12
regulation of axonogenesis (GO:0050770)	161	19	8.14	+	2.33	0.00125	0.0342
negative regulation of apoptotic signaling pathway (GO:2001234)	230	27	11.63	+	2.32	0.000164	0.00608
regulation of response to wounding (GO:1903034)	162	19	8.19	+	2.32	0.00132	0.0357
endoplasmic reticulum to Golgi vesicle-mediated transport (GO:0006888)	197	23	9.96	+	2.31	0.000633	0.0191
cell activation (GO:0001775)	1089	127	55.04	+	2.31	7.73e-17	4.37e-14
leukocyte mediated immunity (GO:0002443)	764	89	38.62	+	2.3	7.28e-12	1.56e-09
negative regulation of endopeptidase activity (GO:0010951)	249	29	12.59	+	2.3	9.55e-05	0.00387
response to decreased oxygen levels (GO:0036293)	361	42	18.25	+	2.3	2.74e-06	0.000173
muscle structure development (GO:0061061)	473	55	23.91	+	2.3	7.83e-08	8.03e-06
regulation of cell morphogenesis (GO:0022604)	310	36	15.67	+	2.3	1.83e-05	0.000926
ameboidal-type cell migration (GO:0001667)	181	21	9.15	+	2.3	0.000812	0.0234
regulation of cytoskeleton organization (GO:0051493)	526	61	26.59	+	2.29	2.08e-08	2.45e-06
actin filament-based process (GO:0030029)	605	70	30.58	+	2.29	1.37e-09	2.14e-07
glial cell differentiation (GO:0010001)	173	20	8.74	+	2.29	0.00112	0.0311
Golgi vesicle transport (GO:0048193)	398	46	20.12	+	2.29	1.46e-06	9.94e-05
regulation of stress-activated MAPK cascade (GO:0032872)	182	21	9.2	+	2.28	0.0013	0.0354
regulation of intracellular transport (GO:0032386)	364	42	18.4	+	2.28	3.16e-06	0.000195
respiratory system development (GO:0060541)	200	23	10.11	+	2.28	0.00069	0.0205
regulation of protein kinase B signaling (GO:0051896)	235	27	11.88	+	2.27	0.000202	0.00724
wound healing (GO:0042060)	444	51	22.44	+	2.27	3.33e-07	2.88e-05
urogenital system development (GO:0001655)	324	37	16.38	+	2.26	1.62e-05	0.000839
positive regulation of protein-containing complex assembly (GO:0031334)	254	29	12.84	+	2.26	0.000122	0.00474
positive regulation of cell adhesion (GO:0045785)	438	50	22.14	+	2.26	5.05e-07	4.2e-05
regulation of cell junction assembly (GO:1901888)	202	23	10.21	+	2.25	0.000739	0.0216
response to hormone (GO:0009725)	819	93	41.4	+	2.25	6.59e-12	1.45e-09
regulation of stress-activated protein kinase signaling cascade (GO:0070302)	185	21	9.35	+	2.25	0.00141	0.0377
cellular response to chemical stress (GO:0062197)	282	32	14.25	+	2.24	7.96e-05	0.00335
carbohydrate homeostasis (GO:0033500)	194	22	9.81	+	2.24	0.00104	0.0289
renal system development (GO:0072001)	291	33	14.71	+	2.24	5.87e-05	0.00258
muscle cell differentiation (GO:0042692)	247	28	12.48	+	2.24	0.000177	0.00648
response to oxidative stress (GO:0006979)	390	44	19.71	+	2.23	3.61e-06	0.000217
regulation of protein binding (GO:0043393)	196	22	9.91	+	2.22	0.00111	0.0309
regulation of protein-containing complex assembly (GO:0043254)	455	51	23	+	2.22	7.81e-07	5.99e-05
positive regulation of proteolysis (GO:0045862)	376	42	19.01	+	2.21	7.49e-06	0.000424
regulation of anatomical structure morphogenesis (GO:0022603)	967	108	48.88	+	2.21	2.7e-13	6.98e-11
generation of precursor metabolites and energy (GO:0006091)	403	45	20.37	+	2.21	3.19e-06	0.000196
ATP metabolic process (GO:0046034)	206	23	10.41	+	2.21	0.000864	0.0247
regulation of cell growth (GO:0001558)	422	47	21.33	+	2.2	2.92e-06	0.000183
positive regulation of cellular protein localization (GO:1903829)	306	34	15.47	+	2.2	5.57e-05	0.00247
tube development (GO:0035295)	856	95	43.27	+	2.2	1.13e-11	2.34e-09
regulation of neuron death (GO:1901214)	316	35	15.97	+	2.19	4.43e-05	0.00199
immune effector process (GO:0002252)	939	104	47.46	+	2.19	1.22e-12	2.96e-10
small GTPase mediated signal transduction (GO:0007264)	262	29	13.24	+	2.19	0.000245	0.00855
cellular response to growth factor stimulus (GO:0071363)	497	55	25.12	+	2.19	3.14e-07	2.74e-05
enzyme linked receptor protein signaling pathway (GO:0007167)	723	80	36.54	+	2.19	6.81e-10	1.12e-07
negative regulation of proteolysis (GO:0045861)	345	38	17.44	+	2.18	2.88e-05	0.00138
cellular component disassembly (GO:0022411)	409	45	20.67	+	2.18	6.06e-06	0.000349
kidney development (GO:0001822)	282	31	14.25	+	2.17	0.000147	0.00554
cellular response to hormone stimulus (GO:0032870)	529	58	26.74	+	2.17	2.22e-07	2.01e-05
regulation of intracellular protein transport (GO:0033157)	256	28	12.94	+	2.16	0.000363	0.0119
microtubule-based transport (GO:0099111)	192	21	9.7	+	2.16	0.00182	0.0468
energy derivation by oxidation of organic compounds (GO:0015980)	256	28	12.94	+	2.16	0.000363	0.0119
cellular response to oxidative stress (GO:0034599)	238	26	12.03	+	2.16	0.000666	0.02
developmental growth (GO:0048589)	358	39	18.1	+	2.16	2.49e-05	0.00121
glucose homeostasis (GO:0042593)	193	21	9.76	+	2.15	0.00189	0.0484
vesicle-mediated transport (GO:0016192)	1969	214	99.53	+	2.15	5.02e-25	7.94e-21
response to wounding (GO:0009611)	543	59	27.45	+	2.15	2.06e-07	1.92e-05
biological adhesion (GO:0022610)	959	104	48.47	+	2.15	3.74e-12	8.57e-10
cell adhesion (GO:0007155)	953	103	48.17	+	2.14	8.21e-12	1.73e-09
growth (GO:0040007)	361	39	18.25	+	2.14	2.82e-05	0.00136
post-translational protein modification (GO:0043687)	361	39	18.25	+	2.14	2.82e-05	0.00136
regulation of proteolysis (GO:0030162)	743	80	37.56	+	2.13	2.01e-09	3e-07
positive regulation of cell projection organization (GO:0031346)	353	38	17.84	+	2.13	3.87e-05	0.00179
transmembrane receptor protein tyrosine kinase signaling pathway (GO:0007169)	522	56	26.39	+	2.12	8.85e-07	6.54e-05
negative regulation of hydrolase activity (GO:0051346)	401	43	20.27	+	2.12	1.46e-05	0.000763
circulatory system development (GO:0072359)	877	94	44.33	+	2.12	9.1e-11	1.67e-08
regulation of anatomical structure size (GO:0090066)	514	55	25.98	+	2.12	1.23e-06	8.6e-05
regulation of cell adhesion (GO:0030155)	731	78	36.95	+	2.11	4.48e-09	6.27e-07
response to peptide (GO:1901652)	488	52	24.67	+	2.11	1.97e-06	0.000131
skeletal system development (GO:0001501)	479	51	24.21	+	2.11	2.61e-06	0.000166
response to growth factor (GO:0070848)	526	56	26.59	+	2.11	9.67e-07	6.98e-05
regulation of developmental growth (GO:0048638)	320	34	16.17	+	2.1	0.000133	0.00511
response to peptide hormone (GO:0043434)	406	43	20.52	+	2.1	1.75e-05	0.000892
response to nutrient levels (GO:0031667)	501	53	25.32	+	2.09	2.5e-06	0.000159
positive regulation of protein catabolic process (GO:0045732)	237	25	11.98	+	2.09	0.00114	0.0316
positive regulation of apoptotic process (GO:0043065)	560	59	28.31	+	2.08	7.69e-07	5.93e-05
response to steroid hormone (GO:0048545)	285	30	14.41	+	2.08	0.00044	0.0141
cell junction assembly (GO:0034329)	276	29	13.95	+	2.08	0.000594	0.0181
regulation of endopeptidase activity (GO:0052548)	429	45	21.68	+	2.08	1.66e-05	0.000851
negative regulation of growth (GO:0045926)	249	26	12.59	+	2.07	0.000966	0.0272
response to insulin (GO:0032868)	241	25	12.18	+	2.05	0.00132	0.0358
negative regulation of cellular component organization (GO:0051129)	724	75	36.6	+	2.05	2.86e-08	3.23e-06
response to extracellular stimulus (GO:0009991)	531	55	26.84	+	2.05	2.94e-06	0.000184
regulation of cellular protein localization (GO:1903827)	561	58	28.36	+	2.05	1.32e-06	9.13e-05
positive regulation of cell development (GO:0010720)	300	31	15.16	+	2.04	0.000397	0.0129
cellular response to peptide (GO:1901653)	339	35	17.14	+	2.04	0.000199	0.00717
cellular response to abiotic stimulus (GO:0071214)	320	33	16.17	+	2.04	0.000354	0.0117
cellular response to environmental stimulus (GO:0104004)	320	33	16.17	+	2.04	0.000354	0.0117
response to inorganic substance (GO:0010035)	553	57	27.95	+	2.04	1.8e-06	0.00012
positive regulation of programmed cell death (GO:0043068)	575	59	29.06	+	2.03	1.73e-06	0.000116
negative regulation of organelle organization (GO:0010639)	334	34	16.88	+	2.01	0.000296	0.01
negative regulation of cell adhesion (GO:0007162)	285	29	14.41	+	2.01	0.000769	0.0223
negative regulation of multicellular organismal process (GO:0051241)	1014	103	51.25	+	2.01	1.58e-10	2.81e-08
regulation of protein stability (GO:0031647)	306	31	15.47	+	2	0.000693	0.0205
positive regulation of cellular component biogenesis (GO:0044089)	534	54	26.99	+	2	5.35e-06	0.000309
cellular response to peptide hormone stimulus (GO:0071375)	277	28	14	+	2	0.00105	0.0292
epithelial tube morphogenesis (GO:0060562)	309	31	15.62	+	1.98	0.000738	0.0216
positive regulation of cell death (GO:0010942)	638	64	32.25	+	1.98	9.35e-07	6.81e-05
positive regulation of protein kinase activity (GO:0045860)	539	54	27.24	+	1.98	8.87e-06	0.000492
positive regulation of developmental process (GO:0051094)	1271	127	64.24	+	1.98	2.51e-12	6.01e-10
regulation of growth (GO:0040008)	661	66	33.41	+	1.98	8.73e-07	6.51e-05
regulation of establishment of protein localization (GO:0070201)	581	58	29.37	+	1.97	3.35e-06	0.000204
response to endogenous stimulus (GO:0009719)	1426	142	72.08	+	1.97	1.42e-13	3.94e-11
negative regulation of cell population proliferation (GO:0008285)	703	70	35.53	+	1.97	3.35e-07	2.88e-05
cellular response to endogenous stimulus (GO:0071495)	1152	114	58.23	+	1.96	7.27e-11	1.37e-08
regulation of protein transport (GO:0051223)	556	55	28.1	+	1.96	8.08e-06	0.000453
regulation of protein catabolic process (GO:0042176)	398	39	20.12	+	1.94	0.000247	0.00859
negative regulation of transport (GO:0051051)	430	42	21.73	+	1.93	0.000122	0.00475
positive regulation of cell differentiation (GO:0045597)	840	82	42.46	+	1.93	9.39e-08	9.57e-06
positive regulation of organelle organization (GO:0010638)	605	59	30.58	+	1.93	7.5e-06	0.000424
morphogenesis of an epithelium (GO:0002009)	441	43	22.29	+	1.93	0.000138	0.00525
cell migration (GO:0016477)	968	94	48.93	+	1.92	9.95e-09	1.24e-06
response to organonitrogen compound (GO:0010243)	1014	98	51.25	+	1.91	5.73e-09	7.67e-07
negative regulation of protein phosphorylation (GO:0001933)	353	34	17.84	+	1.91	0.000701	0.0207
negative regulation of cell death (GO:0060548)	1008	97	50.95	+	1.9	8.16e-09	1.04e-06
endomembrane system organization (GO:0010256)	530	51	26.79	+	1.9	4.49e-05	0.00201
negative regulation of protein metabolic process (GO:0051248)	1112	107	56.21	+	1.9	1.32e-09	2.08e-07
regulation of protein localization (GO:0032880)	894	86	45.19	+	1.9	6.38e-08	6.59e-06
positive regulation of kinase activity (GO:0033674)	614	59	31.04	+	1.9	8.92e-06	0.000493
regulation of cell death (GO:0010941)	1668	160	84.31	+	1.9	5.57e-14	1.66e-11
cellular response to lipid (GO:0071396)	481	46	24.31	+	1.89	0.000113	0.00444
cell junction organization (GO:0034330)	502	48	25.37	+	1.89	6.96e-05	0.00299
negative regulation of catalytic activity (GO:0043086)	776	74	39.22	+	1.89	7.33e-07	5.68e-05
positive regulation of MAPK cascade (GO:0043410)	525	50	26.54	+	1.88	6.33e-05	0.00276
positive regulation of intracellular signal transduction (GO:1902533)	1040	99	52.57	+	1.88	9.02e-09	1.13e-06
regulation of plasma membrane bounded cell projection organization (GO:0120035)	631	60	31.89	+	1.88	1.14e-05	0.000608
response to lipid (GO:0033993)	831	79	42	+	1.88	4.54e-07	3.83e-05
endocytosis (GO:0006897)	569	54	28.76	+	1.88	3.55e-05	0.00167
regulation of MAPK cascade (GO:0043408)	707	67	35.74	+	1.87	3.13e-06	0.000194
positive regulation of cellular component organization (GO:0051130)	1161	110	58.68	+	1.87	1.8e-09	2.72e-07
establishment of localization in cell (GO:0051649)	2335	221	118.03	+	1.87	7.21e-19	6e-16
regulation of vesicle-mediated transport (GO:0060627)	530	50	26.79	+	1.87	6.99e-05	0.00299
regulation of cell development (GO:0060284)	500	47	25.27	+	1.86	0.000151	0.00568
regulation of programmed cell death (GO:0043067)	1532	144	77.44	+	1.86	5.01e-12	1.13e-09
positive regulation of transport (GO:0051050)	947	89	47.87	+	1.86	9.59e-08	9.71e-06
regulation of cellular localization (GO:0060341)	841	79	42.51	+	1.86	5.49e-07	4.54e-05
regulation of apoptotic process (GO:0042981)	1493	139	75.47	+	1.84	2.35e-11	4.83e-09
anatomical structure formation involved in morphogenesis (GO:0048646)	883	82	44.63	+	1.84	6.4e-07	5.11e-05
cellular response to organonitrogen compound (GO:0071417)	604	56	30.53	+	1.83	4.03e-05	0.00184
regulation of cell projection organization (GO:0031344)	648	60	32.75	+	1.83	2.23e-05	0.00111
membrane organization (GO:0061024)	972	90	49.13	+	1.83	1.97e-07	1.84e-05
positive regulation of transferase activity (GO:0051347)	693	64	35.03	+	1.83	1.26e-05	0.000666
regulation of cellular catabolic process (GO:0031329)	899	83	45.44	+	1.83	5.51e-07	4.53e-05
localization of cell (GO:0051674)	1109	102	56.06	+	1.82	3.45e-08	3.84e-06
cell motility (GO:0048870)	1109	102	56.06	+	1.82	3.45e-08	3.81e-06
negative regulation of signal transduction (GO:0009968)	1305	120	65.96	+	1.82	1.75e-09	2.66e-07
negative regulation of programmed cell death (GO:0043069)	914	84	46.2	+	1.82	6.55e-07	5.17e-05
mitochondrion organization (GO:0007005)	468	43	23.66	+	1.82	0.000482	0.0152
response to nitrogen compound (GO:1901698)	1101	101	55.65	+	1.81	4.61e-08	4.92e-06
regulation of neuron projection development (GO:0010975)	447	41	22.59	+	1.81	0.000547	0.0168
negative regulation of apoptotic process (GO:0043066)	895	82	45.24	+	1.81	8.07e-07	6.13e-05
positive regulation of cell population proliferation (GO:0008284)	939	86	47.46	+	1.81	4.39e-07	3.73e-05
cellular localization (GO:0051641)	2985	273	150.88	+	1.81	9.87e-22	1.42e-18
response to organic substance (GO:0010033)	3008	275	152.04	+	1.81	8.3e-22	1.31e-18
negative regulation of cellular protein metabolic process (GO:0032269)	1040	95	52.57	+	1.81	1.48e-07	1.45e-05
negative regulation of phosphorylation (GO:0042326)	395	36	19.97	+	1.8	0.00132	0.0357
response to oxygen-containing compound (GO:1901700)	1604	146	81.08	+	1.8	3.09e-11	6.27e-09
regulation of protein kinase activity (GO:0045859)	802	73	40.54	+	1.8	5.08e-06	0.000297
regulation of catabolic process (GO:0009894)	1066	97	53.88	+	1.8	1e-07	1.01e-05
negative regulation of intracellular signal transduction (GO:1902532)	507	46	25.63	+	1.79	0.00037	0.0121
regulation of localization (GO:0032879)	2753	249	139.15	+	1.79	4.68e-19	4.62e-16
regulation of cellular component biogenesis (GO:0044087)	974	88	49.23	+	1.79	6.54e-07	5.19e-05
regulation of cellular response to stress (GO:0080135)	692	62	34.98	+	1.77	4e-05	0.00184
localization within membrane (GO:0051668)	615	55	31.09	+	1.77	0.000106	0.00426
regulation of organelle organization (GO:0033043)	1208	108	61.06	+	1.77	3.99e-08	4.32e-06
negative regulation of phosphate metabolic process (GO:0045936)	483	43	24.41	+	1.76	0.000856	0.0245
cellular response to nitrogen compound (GO:1901699)	664	59	33.56	+	1.76	8.63e-05	0.00358
negative regulation of phosphorus metabolic process (GO:0010563)	484	43	24.46	+	1.76	0.000866	0.0247
protein localization to membrane (GO:0072657)	542	48	27.4	+	1.75	0.000398	0.0129
negative regulation of cell communication (GO:0010648)	1401	124	70.82	+	1.75	6e-09	7.9e-07
cellular response to oxygen-containing compound (GO:1901701)	1075	95	54.34	+	1.75	4.99e-07	4.17e-05
cellular response to organic substance (GO:0071310)	2344	207	118.48	+	1.75	1.29e-14	4.42e-12
negative regulation of signaling (GO:0023057)	1405	124	71.02	+	1.75	8.69e-09	1.1e-06
negative regulation of molecular function (GO:0044092)	1137	100	57.47	+	1.74	3.27e-07	2.84e-05
heart development (GO:0007507)	535	47	27.04	+	1.74	0.000534	0.0166
cellular macromolecule localization (GO:0070727)	1480	130	74.81	+	1.74	4.55e-09	6.31e-07
cellular protein localization (GO:0034613)	1470	129	74.3	+	1.74	5.9e-09	7.84e-07
locomotion (GO:0040011)	1345	118	67.98	+	1.74	2.82e-08	3.2e-06
response to abiotic stimulus (GO:0009628)	1175	103	59.39	+	1.73	2.41e-07	2.17e-05
cytoskeleton organization (GO:0007010)	1212	106	61.26	+	1.73	1.75e-07	1.68e-05
regulation of protein serine/threonine kinase activity (GO:0071900)	493	43	24.92	+	1.73	0.00101	0.0282
anatomical structure morphogenesis (GO:0009653)	2158	188	109.08	+	1.72	1.12e-12	2.76e-10
regulation of cell population proliferation (GO:0042127)	1654	144	83.6	+	1.72	7.96e-10	1.28e-07
regulation of body fluid levels (GO:0050878)	494	43	24.97	+	1.72	0.00103	0.0286
regulation of developmental process (GO:0050793)	2461	214	124.39	+	1.72	2.04e-14	6.85e-12
chemical homeostasis (GO:0048878)	1139	99	57.57	+	1.72	6.84e-07	5.35e-05
regulation of cellular component organization (GO:0051128)	2390	207	120.81	+	1.71	9.42e-14	2.66e-11
tissue morphogenesis (GO:0048729)	545	47	27.55	+	1.71	0.000841	0.0242
tissue development (GO:0009888)	1729	149	87.39	+	1.7	8.11e-10	1.29e-07
positive regulation of phosphorus metabolic process (GO:0010562)	998	86	50.45	+	1.7	5.33e-06	0.00031
positive regulation of phosphate metabolic process (GO:0045937)	998	86	50.45	+	1.7	5.33e-06	0.000309
negative regulation of protein modification process (GO:0031400)	558	48	28.2	+	1.7	0.000698	0.0206
positive regulation of signal transduction (GO:0009967)	1584	136	80.07	+	1.7	6.61e-09	8.63e-07
animal organ morphogenesis (GO:0009887)	956	82	48.32	+	1.7	9.94e-06	0.000544
negative regulation of response to stimulus (GO:0048585)	1831	157	92.55	+	1.7	3.73e-10	6.41e-08
response to organic cyclic compound (GO:0014070)	900	77	45.49	+	1.69	2.23e-05	0.00111
cellular response to chemical stimulus (GO:0070887)	2914	249	147.29	+	1.69	4.54e-16	2.24e-13
cell-cell adhesion (GO:0098609)	515	44	26.03	+	1.69	0.00129	0.0352
regulation of kinase activity (GO:0043549)	914	78	46.2	+	1.69	1.86e-05	0.000941
negative regulation of developmental process (GO:0051093)	879	75	44.43	+	1.69	2.65e-05	0.00129
cell morphogenesis (GO:0000902)	715	61	36.14	+	1.69	0.000158	0.00584
regulation of cell differentiation (GO:0045595)	1586	135	80.17	+	1.68	1.35e-08	1.61e-06
regulation of hydrolase activity (GO:0051336)	1072	91	54.19	+	1.68	4.13e-06	0.000247
positive regulation of catabolic process (GO:0009896)	519	44	26.23	+	1.68	0.00181	0.0468
positive regulation of phosphorylation (GO:0042327)	921	78	46.55	+	1.68	2.73e-05	0.00132
movement of cell or subcellular component (GO:0006928)	1596	135	80.67	+	1.67	2.09e-08	2.44e-06
regulation of intracellular signal transduction (GO:1902531)	1839	155	92.95	+	1.67	1.62e-09	2.49e-07
positive regulation of protein metabolic process (GO:0051247)	1562	131	78.95	+	1.66	4.38e-08	4.7e-06
regulation of protein phosphorylation (GO:0001932)	1218	102	61.57	+	1.66	2.08e-06	0.000136
positive regulation of protein phosphorylation (GO:0001934)	838	70	42.36	+	1.65	9.51e-05	0.00386
regulation of multicellular organismal development (GO:2000026)	1332	111	67.33	+	1.65	8.01e-07	6.12e-05
regulation of signal transduction (GO:0009966)	3128	260	158.11	+	1.64	1.53e-15	6.37e-13
regulation of transport (GO:0051049)	1772	147	89.57	+	1.64	1.32e-08	1.59e-06
carbohydrate derivative biosynthetic process (GO:1901137)	604	50	30.53	+	1.64	0.00148	0.0394
positive regulation of cellular protein metabolic process (GO:0032270)	1474	122	74.51	+	1.64	2.8e-07	2.49e-05
cellular homeostasis (GO:0019725)	895	74	45.24	+	1.64	8.2e-05	0.00344
cellular chemical homeostasis (GO:0055082)	762	63	38.52	+	1.64	0.000328	0.011
regulation of transferase activity (GO:0051338)	1033	85	52.21	+	1.63	2.83e-05	0.00136
positive regulation of catalytic activity (GO:0043085)	1240	102	62.68	+	1.63	4.77e-06	0.000282
apoptotic process (GO:0006915)	913	75	46.15	+	1.63	9.43e-05	0.00385
regulation of phosphorylation (GO:0042325)	1391	114	70.31	+	1.62	1.3e-06	9.07e-05
protein localization (GO:0008104)	2063	169	104.28	+	1.62	1.53e-09	2.37e-07
regulation of protein metabolic process (GO:0051246)	2665	218	134.71	+	1.62	3.26e-12	7.59e-10
positive regulation of signaling (GO:0023056)	1761	143	89.01	+	1.61	6.23e-08	6.52e-06
regulation of multicellular organismal process (GO:0051239)	2673	217	135.11	+	1.61	6.93e-12	1.5e-09
cellular cation homeostasis (GO:0030003)	642	52	32.45	+	1.6	0.00153	0.0404
regulation of catalytic activity (GO:0050790)	2433	197	122.98	+	1.6	1.1e-10	1.99e-08
homeostatic process (GO:0042592)	1680	136	84.92	+	1.6	1.62e-07	1.57e-05
positive regulation of cell communication (GO:0010647)	1755	142	88.71	+	1.6	1.08e-07	1.08e-05
transport (GO:0006810)	4476	362	226.25	+	1.6	6.59e-21	8.01e-18
regulation of signaling (GO:0023051)	3545	286	179.19	+	1.6	1.18e-15	5.05e-13
regulation of cell communication (GO:0010646)	3509	283	177.37	+	1.6	1.83e-15	7.23e-13
regulation of phosphate metabolic process (GO:0019220)	1578	127	79.76	+	1.59	6.38e-07	5.18e-05
regulation of phosphorus metabolic process (GO:0051174)	1578	127	79.76	+	1.59	6.38e-07	5.15e-05
cellular ion homeostasis (GO:0006873)	659	53	33.31	+	1.59	0.00172	0.0446
carbohydrate derivative metabolic process (GO:1901135)	1008	81	50.95	+	1.59	0.000107	0.00427
regulation of cytokine production (GO:0001817)	748	60	37.81	+	1.59	0.00101	0.0282
inorganic ion homeostasis (GO:0098771)	724	58	36.6	+	1.58	0.00114	0.0315
intracellular transport (GO:0046907)	1464	117	74	+	1.58	3.07e-06	0.000191
regulation of cellular protein metabolic process (GO:0032268)	2501	199	126.42	+	1.57	4.39e-10	7.47e-08
cell death (GO:0008219)	1086	86	54.89	+	1.57	0.000104	0.00416
establishment of localization (GO:0051234)	4631	366	234.08	+	1.56	1.57e-19	1.66e-16
ion homeostasis (GO:0050801)	773	61	39.07	+	1.56	0.00121	0.0333
establishment of protein localization (GO:0045184)	1397	110	70.61	+	1.56	1.13e-05	0.000603
epithelium development (GO:0060429)	1113	87	56.26	+	1.55	0.000126	0.00487
cellular response to stress (GO:0033554)	1741	136	88	+	1.55	1.09e-06	7.71e-05
programmed cell death (GO:0012501)	1050	82	53.07	+	1.55	0.000197	0.00713
localization (GO:0051179)	5831	454	294.74	+	1.54	1.38e-24	1.09e-20
macromolecule localization (GO:0033036)	2496	194	126.16	+	1.54	4.7e-09	6.4e-07
proteolysis (GO:0006508)	1306	101	66.01	+	1.53	4.68e-05	0.00208
regulation of molecular function (GO:0065009)	3118	241	157.6	+	1.53	3.74e-11	7.39e-09
protein transport (GO:0015031)	1300	100	65.71	+	1.52	7.55e-05	0.00322
macromolecule catabolic process (GO:0009057)	1058	81	53.48	+	1.51	0.000461	0.0147
response to chemical (GO:0042221)	4381	335	221.44	+	1.51	2.05e-15	7.89e-13
regulation of protein modification process (GO:0031399)	1654	126	83.6	+	1.51	1.02e-05	0.000556
positive regulation of multicellular organismal process (GO:0051240)	1431	109	72.33	+	1.51	4.27e-05	0.00194
positive regulation of protein modification process (GO:0031401)	1079	82	54.54	+	1.5	0.00052	0.0162
system development (GO:0048731)	4330	326	218.87	+	1.49	4.62e-14	1.43e-11
regulation of response to stimulus (GO:0048583)	4306	324	217.65	+	1.49	5.68e-14	1.66e-11
organonitrogen compound catabolic process (GO:1901565)	1091	82	55.15	+	1.49	0.000719	0.0211
animal organ development (GO:0048513)	3220	242	162.76	+	1.49	4.8e-10	8.07e-08
positive regulation of molecular function (GO:0044093)	1618	121	81.78	+	1.48	3.19e-05	0.00151
regulation of biological quality (GO:0065008)	3995	297	201.93	+	1.47	5.7e-12	1.27e-09
nitrogen compound transport (GO:0071705)	1708	126	86.33	+	1.46	3.85e-05	0.00179
anatomical structure development (GO:0048856)	5330	391	269.41	+	1.45	8.82e-16	3.98e-13
multicellular organism development (GO:0007275)	4941	362	249.75	+	1.45	2.77e-14	8.94e-12
response to stress (GO:0006950)	3626	265	183.28	+	1.45	7.82e-10	1.27e-07
neurogenesis (GO:0022008)	1391	101	70.31	+	1.44	0.000539	0.0167
regulation of response to stress (GO:0080134)	1562	113	78.95	+	1.43	0.000222	0.00783
immune system process (GO:0002376)	2903	210	146.74	+	1.43	1.77e-07	1.69e-05
cell development (GO:0048468)	1646	119	83.2	+	1.43	0.000155	0.00577
negative regulation of cellular process (GO:0048523)	4902	353	247.78	+	1.42	8.89e-13	2.23e-10
positive regulation of cellular process (GO:0048522)	5741	413	290.19	+	1.42	1.64e-15	6.65e-13
cellular component organization (GO:0016043)	5783	416	292.31	+	1.42	1.07e-15	4.7e-13
cellular component assembly (GO:0022607)	2494	179	126.06	+	1.42	3.33e-06	0.000203
developmental process (GO:0032502)	5797	415	293.02	+	1.42	2.65e-15	9.99e-13
positive regulation of response to stimulus (GO:0048584)	2312	164	116.86	+	1.4	1.7e-05	0.000869
immune response (GO:0006955)	2075	146	104.88	+	1.39	8.33e-05	0.00348
cellular component organization or biogenesis (GO:0071840)	6006	420	303.58	+	1.38	6.12e-14	1.76e-11
negative regulation of biological process (GO:0048519)	5501	384	278.05	+	1.38	2.77e-12	6.53e-10
intracellular signal transduction (GO:0035556)	1677	117	84.77	+	1.38	0.000662	0.0199
cell differentiation (GO:0030154)	3575	249	180.7	+	1.38	1.79e-07	1.68e-05
cellular developmental process (GO:0048869)	3634	252	183.69	+	1.37	2.13e-07	1.96e-05
positive regulation of biological process (GO:0048518)	6331	439	320.01	+	1.37	3.72e-14	1.18e-11
negative regulation of cellular metabolic process (GO:0031324)	2613	181	132.08	+	1.37	2.36e-05	0.00117
organic substance transport (GO:0071702)	2079	144	105.09	+	1.37	0.000197	0.00711
nervous system development (GO:0007399)	2218	153	112.11	+	1.36	0.000133	0.00511
organic substance catabolic process (GO:1901575)	1769	122	89.42	+	1.36	0.000877	0.025
catabolic process (GO:0009056)	2096	144	105.94	+	1.36	0.00031	0.0104
cell surface receptor signaling pathway (GO:0007166)	2495	171	126.11	+	1.36	7.12e-05	0.00304
negative regulation of nitrogen compound metabolic process (GO:0051172)	2453	168	123.99	+	1.35	9.43e-05	0.00384
negative regulation of metabolic process (GO:0009892)	3095	210	156.44	+	1.34	1.44e-05	0.000756
response to external stimulus (GO:0009605)	2525	170	127.63	+	1.33	0.000171	0.00629
organelle organization (GO:0006996)	3567	240	180.3	+	1.33	4.28e-06	0.000255
cellular component biogenesis (GO:0044085)	2754	184	139.2	+	1.32	0.000139	0.00527
organonitrogen compound metabolic process (GO:1901564)	5246	347	265.17	+	1.31	3.94e-08	4.3e-06
negative regulation of macromolecule metabolic process (GO:0010605)	2880	190	145.57	+	1.31	0.000185	0.00674
response to stimulus (GO:0050896)	8540	560	431.66	+	1.3	6.79e-15	2.39e-12
protein metabolic process (GO:0019538)	4203	275	212.45	+	1.29	6.22e-06	0.000355
positive regulation of cellular metabolic process (GO:0031325)	3314	213	167.51	+	1.27	0.000297	0.0101
cellular response to stimulus (GO:0051716)	6807	434	344.07	+	1.26	1.45e-08	1.72e-06
cell communication (GO:0007154)	5656	360	285.89	+	1.26	9.54e-07	6.91e-05
multicellular organismal process (GO:0032501)	6926	439	350.08	+	1.25	2.44e-08	2.82e-06
positive regulation of metabolic process (GO:0009893)	3820	242	193.09	+	1.25	0.000211	0.00749
signal transduction (GO:0007165)	5227	330	264.21	+	1.25	8.85e-06	0.000493
signaling (GO:0023052)	5565	351	281.29	+	1.25	3.49e-06	0.000211
regulation of cellular metabolic process (GO:0031323)	6138	378	310.25	+	1.22	1.07e-05	0.000582
regulation of metabolic process (GO:0019222)	6874	421	347.45	+	1.21	3.44e-06	0.000208
metabolic process (GO:0008152)	8313	500	420.19	+	1.19	1.19e-06	8.36e-05
nitrogen compound metabolic process (GO:0006807)	6886	408	348.06	+	1.17	0.000165	0.00608
regulation of biological process (GO:0050789)	11898	704	601.4	+	1.17	1.99e-10	3.47e-08
biological regulation (GO:0065007)	12568	739	635.27	+	1.16	5.84e-11	1.11e-08
regulation of cellular process (GO:0050794)	11351	667	573.75	+	1.16	1.18e-08	1.45e-06
regulation of primary metabolic process (GO:0080090)	5925	348	299.49	+	1.16	0.00143	0.0382
organic substance metabolic process (GO:0071704)	7840	460	396.28	+	1.16	8.73e-05	0.0036
primary metabolic process (GO:0044238)	7352	430	371.62	+	1.16	0.000269	0.00925
cellular process (GO:0009987)	15495	905	783.21	+	1.16	7.46e-20	8.43e-17
biological_process (GO:0008150)	17851	991	902.3	+	1.1	4.83e-19	4.49e-16
regulation of transcription by RNA polymerase II (GO:0006357)	2595	97	131.17	-	0.74	0.00147	0.039
nucleic acid metabolic process (GO:0090304)	2217	72	112.06	-	0.64	4.28e-05	0.00193
RNA metabolic process (GO:0016070)	1582	51	79.96	-	0.64	0.000589	0.018
nervous system process (GO:0050877)	1416	38	71.57	-	0.53	1.49e-05	0.000776
adaptive immune response (GO:0002250)	658	16	33.26	-	0.48	0.00175	0.0452
chromatin organization (GO:0006325)	703	16	35.53	-	0.45	0.000496	0.0155
sensory perception (GO:0007600)	979	20	49.48	-	0.4	3.26e-06	0.0002
Unclassified (UNCLASSIFIED)	2744	50	138.7	-	0.36	4.83e-19	4.24e-16
ncRNA processing (GO:0034470)	436	6	22.04	-	0.27	0.000116	0.00454
detection of stimulus (GO:0051606)	721	8	36.44	-	0.22	3.02e-08	3.38e-06
detection of chemical stimulus (GO:0009593)	522	3	26.39	-	0.11	3.71e-08	4.07e-06
sensory perception of smell (GO:0007608)	468	1	23.66	-	0.04	2.77e-09	4.02e-07
sensory perception of chemical stimulus (GO:0007606)	543	1	27.45	-	0.04	8.27e-11	1.54e-08
detection of stimulus involved in sensory perception (GO:0050906)	557	1	28.15	-	0.04	3.74e-11	7.49e-09
translational initiation (GO:0006413)	143	0	7.23	-	< 0.01	0.00137	0.0368
detection of chemical stimulus involved in sensory perception of smell (GO:0050911)	441	0	22.29	-	< 0.01	5.81e-10	9.67e-08
detection of chemical stimulus involved in sensory perception (GO:0050907)	486	0	24.57	-	< 0.01	5.08e-11	9.8e-09

## Sheet: young_population2
young population 2
Analysis Type:	PANTHER Overrepresentation Test (Released 20210224)
Annotation Version and Release Date:	GO Ontology database DOI: 10.5281/zenodo.4735677 Released 2021-05-01
Analyzed List:	upload_1 (Homo sapiens)
Reference List:	Homo sapiens (all genes in database)
Test Type:	FISHER
Correction:	FDR
GO biological process complete	REFLIST (20595)	upload (1557)	expected	over/under	fold Enrichment	raw P-value	FDR
methylglyoxal metabolic process (GO:0009438)	6	5	0.45	+	11.02	0.00055	0.0146
posttranslational protein targeting to membrane, translocation (GO:0031204)	7	5	0.53	+	9.45	0.000888	0.0217
lysosomal lumen acidification (GO:0007042)	11	7	0.83	+	8.42	0.000133	0.00439
cellular response to salt stress (GO:0071472)	8	5	0.6	+	8.27	0.00136	0.0304
mitochondrial electron transport, NADH to ubiquinone (GO:0006120)	49	29	3.7	+	7.83	2.03e-14	4.87e-12
antigen processing and presentation of exogenous peptide antigen via MHC class I, TAP-independent (GO:0002480)	9	5	0.68	+	7.35	0.00199	0.0415
collagen biosynthetic process (GO:0032964)	9	5	0.68	+	7.35	0.00199	0.0414
ATF6-mediated unfolded protein response (GO:0036500)	9	5	0.68	+	7.35	0.00199	0.0414
cyclooxygenase pathway (GO:0019371)	11	6	0.83	+	7.21	0.000752	0.0187
protein folding in endoplasmic reticulum (GO:0034975)	11	6	0.83	+	7.21	0.000752	0.0187
proteasomal ubiquitin-independent protein catabolic process (GO:0010499)	22	12	1.66	+	7.21	1.78e-06	9.82e-05
keratan sulfate catabolic process (GO:0042340)	12	6	0.91	+	6.61	0.00106	0.025
aerobic electron transport chain (GO:0019646)	88	44	6.65	+	6.61	5.28e-19	2.53e-16
NADH dehydrogenase complex assembly (GO:0010257)	66	32	4.99	+	6.41	6.42e-14	1.47e-11
mitochondrial respiratory chain complex I assembly (GO:0032981)	66	32	4.99	+	6.41	6.42e-14	1.45e-11
mitochondrial ATP synthesis coupled electron transport (GO:0042775)	93	45	7.03	+	6.4	5.64e-19	2.62e-16
ATP synthesis coupled electron transport (GO:0042773)	93	45	7.03	+	6.4	5.64e-19	2.55e-16
retrograde protein transport, ER to cytosol (GO:0030970)	17	8	1.29	+	6.22	0.000214	0.00672
endoplasmic reticulum to cytosol transport (GO:1903513)	17	8	1.29	+	6.22	0.000214	0.00671
aldehyde catabolic process (GO:0046185)	13	6	0.98	+	6.1	0.00146	0.0323
negative regulation of release of sequestered calcium ion into cytosol (GO:0051280)	13	6	0.98	+	6.1	0.00146	0.0322
oxidative phosphorylation (GO:0006119)	120	54	9.07	+	5.95	2.34e-21	2.31e-18
regulation of lysosomal lumen pH (GO:0035751)	16	7	1.21	+	5.79	0.000753	0.0186
COPII-coated vesicle cargo loading (GO:0090110)	14	6	1.06	+	5.67	0.00196	0.041
regulation of metallopeptidase activity (GO:1905048)	14	6	1.06	+	5.67	0.00196	0.041
respiratory electron transport chain (GO:0022904)	112	48	8.47	+	5.67	1.86e-18	7.54e-16
negative regulation of membrane potential (GO:0045837)	14	6	1.06	+	5.67	0.00196	0.0409
collagen fibril organization (GO:0030199)	103	43	7.79	+	5.52	2.36e-16	7.47e-14
late endosome to vacuole transport via multivesicular body sorting pathway (GO:0032511)	17	7	1.29	+	5.45	0.000998	0.0237
late endosome to vacuole transport (GO:0045324)	25	10	1.89	+	5.29	0.000103	0.00354
protein N-linked glycosylation via asparagine (GO:0018279)	30	12	2.27	+	5.29	2.12e-05	0.000909
antigen processing and presentation of exogenous peptide antigen via MHC class I, TAP-dependent (GO:0002479)	76	30	5.75	+	5.22	2.37e-11	3.28e-09
extracellular matrix assembly (GO:0085029)	33	13	2.49	+	5.21	1.1e-05	0.000501
nucleotide-excision repair, DNA damage recognition (GO:0000715)	23	9	1.74	+	5.18	0.000261	0.00787
negative regulation of focal adhesion assembly (GO:0051895)	18	7	1.36	+	5.14	0.0013	0.0294
negative regulation of cell-substrate junction organization (GO:0150118)	18	7	1.36	+	5.14	0.0013	0.0294
negative regulation of calcium ion transport into cytosol (GO:0010523)	18	7	1.36	+	5.14	0.0013	0.0293
endosome transport via multivesicular body sorting pathway (GO:0032509)	31	12	2.34	+	5.12	2.76e-05	0.00114
peptidyl-asparagine modification (GO:0018196)	31	12	2.34	+	5.12	2.76e-05	0.00113
regulation of protein exit from endoplasmic reticulum (GO:0070861)	26	10	1.97	+	5.09	0.000134	0.0044
aerobic respiration (GO:0009060)	160	61	12.1	+	5.04	5.03e-21	4.19e-18
mitochondrial respiratory chain complex assembly (GO:0033108)	101	38	7.64	+	4.98	1.78e-13	3.8e-11
protein exit from endoplasmic reticulum (GO:0032527)	24	9	1.81	+	4.96	0.000336	0.00971
mitochondrial electron transport, cytochrome c to oxygen (GO:0006123)	24	9	1.81	+	4.96	0.000336	0.00969
low-density lipoprotein particle clearance (GO:0034383)	24	9	1.81	+	4.96	0.000336	0.00967
antigen processing and presentation of exogenous peptide antigen via MHC class I (GO:0042590)	81	30	6.12	+	4.9	8.4e-11	1.05e-08
antigen processing and presentation of peptide antigen via MHC class I (GO:0002474)	100	37	7.56	+	4.89	5.56e-13	1.07e-10
prostaglandin biosynthetic process (GO:0001516)	20	7	1.51	+	4.63	0.00213	0.0432
prostanoid biosynthetic process (GO:0046457)	20	7	1.51	+	4.63	0.00213	0.0431
regulation of cellular amino acid metabolic process (GO:0006521)	66	23	4.99	+	4.61	3.29e-08	2.74e-06
regulation of transcription from RNA polymerase II promoter in response to hypoxia (GO:0061418)	78	27	5.9	+	4.58	2.43e-09	2.43e-07
ATP metabolic process (GO:0046034)	206	71	15.57	+	4.56	3.32e-22	3.5e-19
cellular respiration (GO:0045333)	187	64	14.14	+	4.53	5.15e-20	4.07e-17
electron transport chain (GO:0022900)	170	58	12.85	+	4.51	3.28e-18	1.23e-15
vacuolar acidification (GO:0007035)	24	8	1.81	+	4.41	0.00134	0.0301
protein hydroxylation (GO:0018126)	27	9	2.04	+	4.41	0.000678	0.0172
regulation of axon regeneration (GO:0048679)	27	9	2.04	+	4.41	0.000678	0.0172
protein peptidyl-prolyl isomerization (GO:0000413)	48	16	3.63	+	4.41	6.35e-06	0.00031
pre-replicative complex assembly (GO:0036388)	66	22	4.99	+	4.41	1.24e-07	9.05e-06
peptidyl-proline modification (GO:0018208)	64	21	4.84	+	4.34	2.95e-07	1.92e-05
collagen metabolic process (GO:0032963)	61	20	4.61	+	4.34	5.68e-07	3.43e-05
multivesicular body sorting pathway (GO:0071985)	37	12	2.8	+	4.29	0.000112	0.00378
protein insertion into ER membrane (GO:0045048)	37	12	2.8	+	4.29	0.000112	0.00377
negative regulation of protein localization to plasma membrane (GO:1903077)	25	8	1.89	+	4.23	0.00166	0.0358
positive regulation of extracellular matrix organization (GO:1903055)	25	8	1.89	+	4.23	0.00166	0.0358
epiboly involved in wound healing (GO:0090505)	25	8	1.89	+	4.23	0.00166	0.0357
wound healing, spreading of cells (GO:0044319)	25	8	1.89	+	4.23	0.00166	0.0357
regulation of transcription from RNA polymerase II promoter in response to stress (GO:0043618)	112	35	8.47	+	4.13	1.12e-10	1.33e-08
epiboly (GO:0090504)	26	8	1.97	+	4.07	0.00204	0.0421
global genome nucleotide-excision repair (GO:0070911)	26	8	1.97	+	4.07	0.00204	0.042
glycolytic process through glucose-6-phosphate (GO:0061620)	26	8	1.97	+	4.07	0.00204	0.042
glycolytic process through fructose-6-phosphate (GO:0061615)	26	8	1.97	+	4.07	0.00204	0.0419
cellular aldehyde metabolic process (GO:0006081)	59	18	4.46	+	4.04	4.8e-06	0.000245
regulation of DNA-templated transcription in response to stress (GO:0043620)	118	36	8.92	+	4.04	1.06e-10	1.27e-08
collagen catabolic process (GO:0030574)	43	13	3.25	+	4	0.000106	0.00359
response to increased oxygen levels (GO:0036296)	30	9	2.27	+	3.97	0.00126	0.0287
multivesicular body assembly (GO:0036258)	30	9	2.27	+	3.97	0.00126	0.0286
Wnt signaling pathway, planar cell polarity pathway (GO:0060071)	97	29	7.33	+	3.95	9.89e-09	8.83e-07
cellular response to glucocorticoid stimulus (GO:0071385)	57	17	4.31	+	3.95	1.12e-05	0.000506
regulation of hematopoietic stem cell differentiation (GO:1902036)	74	22	5.59	+	3.93	6.31e-07	3.78e-05
IRE1-mediated unfolded protein response (GO:0036498)	54	16	4.08	+	3.92	2.16e-05	0.00092
nucleobase-containing small molecule interconversion (GO:0015949)	27	8	2.04	+	3.92	0.00249	0.0493
negative regulation of protein localization to cell periphery (GO:1904376)	27	8	2.04	+	3.92	0.00249	0.0492
platelet aggregation (GO:0070527)	44	13	3.33	+	3.91	0.000128	0.00427
mitochondrial translational elongation (GO:0070125)	88	26	6.65	+	3.91	6.9e-08	5.42e-06
mitochondrial translational termination (GO:0070126)	89	26	6.73	+	3.86	8.32e-08	6.42e-06
cellular response to corticosteroid stimulus (GO:0071384)	62	18	4.69	+	3.84	8.52e-06	0.000398
regulation of neuron projection regeneration (GO:0070570)	31	9	2.34	+	3.84	0.00153	0.0335
multivesicular body organization (GO:0036257)	31	9	2.34	+	3.84	0.00153	0.0335
pH reduction (GO:0045851)	52	15	3.93	+	3.82	5.02e-05	0.00188
anaphase-promoting complex-dependent catabolic process (GO:0031145)	87	25	6.58	+	3.8	1.91e-07	1.32e-05
antigen processing and presentation of exogenous peptide antigen (GO:0002478)	178	51	13.46	+	3.79	1.11e-13	2.47e-11
regulation of cellular amine metabolic process (GO:0033238)	84	24	6.35	+	3.78	3.64e-07	2.32e-05
intracellular pH reduction (GO:0051452)	49	14	3.7	+	3.78	9.66e-05	0.00334
vesicle targeting, to, from or within Golgi (GO:0048199)	70	20	5.29	+	3.78	3.36e-06	0.000177
positive regulation of canonical Wnt signaling pathway (GO:0090263)	151	43	11.42	+	3.77	1.1e-11	1.62e-09
NIK/NF-kappaB signaling (GO:0038061)	81	23	6.12	+	3.76	6.94e-07	4.09e-05
vesicle coating (GO:0006901)	67	19	5.07	+	3.75	6.41e-06	0.000311
protein deglycosylation (GO:0006517)	32	9	2.42	+	3.72	0.00184	0.0388
negative regulation of endothelial cell proliferation (GO:0001937)	43	12	3.25	+	3.69	0.000359	0.0102
translational termination (GO:0006415)	97	27	7.33	+	3.68	1.08e-07	8.06e-06
regulation of establishment of planar polarity (GO:0090175)	115	32	8.69	+	3.68	7.46e-09	6.86e-07
lysosome organization (GO:0007040)	72	20	5.44	+	3.67	4.8e-06	0.000245
lytic vacuole organization (GO:0080171)	72	20	5.44	+	3.67	4.8e-06	0.000244
energy derivation by oxidation of organic compounds (GO:0015980)	256	71	19.35	+	3.67	7.02e-18	2.58e-15
substantia nigra development (GO:0021762)	47	13	3.55	+	3.66	0.000223	0.00691
cellular response to amino acid stimulus (GO:0071230)	69	19	5.22	+	3.64	9.15e-06	0.000424
antigen processing and presentation of exogenous antigen (GO:0019884)	186	51	14.06	+	3.63	4.58e-13	9.17e-11
negative regulation of protein localization to membrane (GO:1905476)	33	9	2.49	+	3.61	0.00219	0.0442
COPII-coated vesicle budding (GO:0090114)	70	19	5.29	+	3.59	1.09e-05	0.000495
platelet degranulation (GO:0002576)	129	35	9.75	+	3.59	2.61e-09	2.6e-07
homotypic cell-cell adhesion (GO:0034109)	59	16	4.46	+	3.59	5.33e-05	0.00199
cellular response to interleukin-12 (GO:0071349)	48	13	3.63	+	3.58	0.000265	0.00793
interleukin-1-mediated signaling pathway (GO:0070498)	96	26	7.26	+	3.58	2.9e-07	1.89e-05
negative regulation of cell-matrix adhesion (GO:0001953)	37	10	2.8	+	3.57	0.00134	0.0301
COPII vesicle coating (GO:0048208)	63	17	4.76	+	3.57	3.32e-05	0.00133
vesicle targeting, rough ER to cis-Golgi (GO:0048207)	63	17	4.76	+	3.57	3.32e-05	0.00132
antigen processing and presentation of peptide antigen (GO:0048002)	193	52	14.59	+	3.56	4.79e-13	9.47e-11
response to interleukin-12 (GO:0070671)	49	13	3.7	+	3.51	0.000314	0.00914
positive regulation of fibroblast proliferation (GO:0048146)	49	13	3.7	+	3.51	0.000314	0.00912
prostaglandin metabolic process (GO:0006693)	38	10	2.87	+	3.48	0.00159	0.0347
prostanoid metabolic process (GO:0006692)	38	10	2.87	+	3.48	0.00159	0.0346
unsaturated fatty acid biosynthetic process (GO:0006636)	38	10	2.87	+	3.48	0.00159	0.0346
regulation of cell migration involved in sprouting angiogenesis (GO:0090049)	38	10	2.87	+	3.48	0.00159	0.0345
extracellular matrix organization (GO:0030198)	383	100	28.96	+	3.45	4.69e-23	7.41e-20
interleukin-12-mediated signaling pathway (GO:0035722)	46	12	3.48	+	3.45	0.000601	0.0156
purine ribonucleoside triphosphate biosynthetic process (GO:0009206)	46	12	3.48	+	3.45	0.000601	0.0156
extracellular structure organization (GO:0043062)	384	100	29.03	+	3.44	5.51e-23	7.92e-20
cellular response to acid chemical (GO:0071229)	77	20	5.82	+	3.44	1.12e-05	0.000506
external encapsulating structure organization (GO:0045229)	386	100	29.18	+	3.43	7.63e-23	9.27e-20
SCF-dependent proteasomal ubiquitin-dependent protein catabolic process (GO:0031146)	93	24	7.03	+	3.41	1.69e-06	9.39e-05
viral protein processing (GO:0019082)	39	10	2.95	+	3.39	0.00188	0.0395
virion assembly (GO:0019068)	39	10	2.95	+	3.39	0.00188	0.0394
plasma lipoprotein particle clearance (GO:0034381)	39	10	2.95	+	3.39	0.00188	0.0394
response to copper ion (GO:0046688)	43	11	3.25	+	3.38	0.00115	0.0266
maintenance of protein localization in organelle (GO:0072595)	43	11	3.25	+	3.38	0.00115	0.0266
purine nucleoside triphosphate biosynthetic process (GO:0009145)	47	12	3.55	+	3.38	0.000706	0.0178
regulation of hematopoietic progenitor cell differentiation (GO:1901532)	91	23	6.88	+	3.34	3.72e-06	0.000193
vesicle budding from membrane (GO:0006900)	103	26	7.79	+	3.34	9.06e-07	5.24e-05
positive regulation of response to wounding (GO:1903036)	68	17	5.14	+	3.31	7.47e-05	0.0027
regulation of stem cell differentiation (GO:2000736)	116	29	8.77	+	3.31	2.58e-07	1.71e-05
mitochondrial translation (GO:0032543)	112	28	8.47	+	3.31	4.13e-07	2.59e-05
protein insertion into membrane (GO:0051205)	72	18	5.44	+	3.31	4.64e-05	0.00175
cellular response to vascular endothelial growth factor stimulus (GO:0035924)	44	11	3.33	+	3.31	0.00135	0.0301
actin polymerization or depolymerization (GO:0008154)	60	15	4.54	+	3.31	0.000194	0.00611
endoplasmic reticulum to Golgi vesicle-mediated transport (GO:0006888)	197	49	14.89	+	3.29	2.55e-11	3.5e-09
positive regulation of Wnt signaling pathway (GO:0030177)	186	46	14.06	+	3.27	1.21e-10	1.43e-08
cellular protein complex disassembly (GO:0043624)	138	34	10.43	+	3.26	3.35e-08	2.76e-06
nucleotide phosphorylation (GO:0046939)	61	15	4.61	+	3.25	0.000227	0.00697
positive regulation of epithelial to mesenchymal transition (GO:0010718)	49	12	3.7	+	3.24	0.000965	0.0232
response to amino acid (GO:0043200)	115	28	8.69	+	3.22	6.5e-07	3.86e-05
negative regulation of cell-substrate adhesion (GO:0010812)	62	15	4.69	+	3.2	0.000264	0.00794
inner mitochondrial membrane organization (GO:0007007)	54	13	4.08	+	3.18	0.000691	0.0174
positive regulation of endothelial cell migration (GO:0010595)	108	26	8.16	+	3.18	1.93e-06	0.000105
antigen processing and presentation (GO:0019882)	225	54	17.01	+	3.17	8.02e-12	1.27e-09
regulation of erythrocyte differentiation (GO:0045646)	46	11	3.48	+	3.16	0.00183	0.0387
regulation of extracellular matrix organization (GO:1903053)	46	11	3.48	+	3.16	0.00183	0.0387
cellular response to hypoxia (GO:0071456)	193	46	14.59	+	3.15	3.4e-10	3.9e-08
sprouting angiogenesis (GO:0002040)	59	14	4.46	+	3.14	0.000494	0.0133
nucleoside diphosphate phosphorylation (GO:0006165)	59	14	4.46	+	3.14	0.000494	0.0133
response to acid chemical (GO:0001101)	135	32	10.21	+	3.14	1.78e-07	1.25e-05
translational elongation (GO:0006414)	127	30	9.6	+	3.12	4.55e-07	2.82e-05
negative regulation of canonical Wnt signaling pathway (GO:0090090)	187	44	14.14	+	3.11	1.15e-09	1.19e-07
negative regulation of epithelial cell migration (GO:0010633)	68	16	5.14	+	3.11	0.000219	0.00681
generation of precursor metabolites and energy (GO:0006091)	403	94	30.47	+	3.09	6.56e-19	2.88e-16
transcription-coupled nucleotide-excision repair (GO:0006283)	73	17	5.52	+	3.08	0.000157	0.00502
endothelial cell migration (GO:0043542)	69	16	5.22	+	3.07	0.000252	0.00765
ribonucleoside triphosphate biosynthetic process (GO:0009201)	52	12	3.93	+	3.05	0.0015	0.033
non-canonical Wnt signaling pathway (GO:0035567)	135	31	10.21	+	3.04	4.99e-07	3.07e-05
purine ribonucleoside triphosphate metabolic process (GO:0009205)	61	14	4.61	+	3.04	0.000656	0.0168
negative regulation of G2/M transition of mitotic cell cycle (GO:0010972)	109	25	8.24	+	3.03	6.27e-06	0.000307
negative regulation of transforming growth factor beta receptor signaling pathway (GO:0030512)	83	19	6.27	+	3.03	8.01e-05	0.00283
endoplasmic reticulum unfolded protein response (GO:0030968)	105	24	7.94	+	3.02	1e-05	0.000459
regulation of cell-substrate junction organization (GO:0150116)	70	16	5.29	+	3.02	0.00029	0.00856
protein-containing complex disassembly (GO:0032984)	228	52	17.24	+	3.02	9.6e-11	1.17e-08
positive regulation of wound healing (GO:0090303)	57	13	4.31	+	3.02	0.00106	0.0249
cellular response to decreased oxygen levels (GO:0036294)	202	46	15.27	+	3.01	1.2e-09	1.23e-07
cellular response to oxygen levels (GO:0071453)	220	50	16.63	+	3.01	2.44e-10	2.81e-08
negative regulation of endothelial cell migration (GO:0010596)	53	12	4.01	+	2.99	0.00172	0.0368
response to unfolded protein (GO:0006986)	168	38	12.7	+	2.99	3.77e-08	3.09e-06
negative regulation of cell cycle G2/M phase transition (GO:1902750)	111	25	8.39	+	2.98	8.23e-06	0.000388
regulation of substrate adhesion-dependent cell spreading (GO:1900024)	58	13	4.38	+	2.96	0.00122	0.0279
purine nucleoside triphosphate metabolic process (GO:0009144)	67	15	5.07	+	2.96	0.000535	0.0142
negative regulation of Wnt signaling pathway (GO:0030178)	219	49	16.56	+	2.96	5.79e-10	6.27e-08
vesicle targeting (GO:0006903)	94	21	7.11	+	2.96	4.69e-05	0.00176
tissue remodeling (GO:0048771)	99	22	7.48	+	2.94	3.35e-05	0.00133
neutrophil degranulation (GO:0043312)	482	107	36.44	+	2.94	5.3e-20	3.99e-17
response to glucocorticoid (GO:0051384)	149	33	11.26	+	2.93	4.39e-07	2.75e-05
pyruvate metabolic process (GO:0006090)	68	15	5.14	+	2.92	0.000611	0.0158
tumor necrosis factor-mediated signaling pathway (GO:0033209)	127	28	9.6	+	2.92	3.45e-06	0.00018
response to corticosteroid (GO:0031960)	168	37	12.7	+	2.91	1.02e-07	7.66e-06
response to topologically incorrect protein (GO:0035966)	191	42	14.44	+	2.91	1.48e-08	1.3e-06
nucleoside triphosphate metabolic process (GO:0009141)	91	20	6.88	+	2.91	8.55e-05	0.003
neutrophil activation involved in immune response (GO:0002283)	488	107	36.89	+	2.9	1.16e-19	7.97e-17
positive regulation of reactive oxygen species metabolic process (GO:2000379)	73	16	5.52	+	2.9	0.000434	0.012
nucleoside triphosphate biosynthetic process (GO:0009142)	64	14	4.84	+	2.89	0.000984	0.0235
chaperone-mediated protein folding (GO:0061077)	64	14	4.84	+	2.89	0.000984	0.0234
cellular response to heat (GO:0034605)	55	12	4.16	+	2.89	0.00225	0.0453
neutrophil activation (GO:0042119)	498	108	37.65	+	2.87	1.91e-19	1.16e-16
granulocyte activation (GO:0036230)	503	109	38.03	+	2.87	1.33e-19	8.75e-17
response to vitamin (GO:0033273)	88	19	6.65	+	2.86	0.000155	0.005
regulation of focal adhesion assembly (GO:0051893)	65	14	4.91	+	2.85	0.00112	0.0262
regulation of cell-substrate junction assembly (GO:0090109)	65	14	4.91	+	2.85	0.00112	0.0261
ribonucleoside diphosphate metabolic process (GO:0009185)	65	14	4.91	+	2.85	0.00112	0.0261
neutrophil mediated immunity (GO:0002446)	497	107	37.57	+	2.85	4.07e-19	2.01e-16
metanephros development (GO:0001656)	79	17	5.97	+	2.85	0.00035	0.01
leukocyte degranulation (GO:0043299)	507	109	38.33	+	2.84	2e-19	1.17e-16
regulation of canonical Wnt signaling pathway (GO:0060828)	298	64	22.53	+	2.84	9.16e-12	1.42e-09
maintenance of protein location (GO:0045185)	98	21	7.41	+	2.83	7.87e-05	0.00279
nucleoside diphosphate metabolic process (GO:0009132)	84	18	6.35	+	2.83	0.000248	0.00755
cellular response to unfolded protein (GO:0034620)	131	28	9.9	+	2.83	5.74e-06	0.000286
positive regulation of viral process (GO:0048524)	89	19	6.73	+	2.82	0.000176	0.00559
regulation of mitochondrial membrane potential (GO:0051881)	75	16	5.67	+	2.82	0.00056	0.0148
regulation of plasma lipoprotein particle levels (GO:0097006)	75	16	5.67	+	2.82	0.00056	0.0148
antigen processing and presentation of exogenous peptide antigen via MHC class II (GO:0019886)	99	21	7.48	+	2.81	8.92e-05	0.00312
neural nucleus development (GO:0048857)	66	14	4.99	+	2.81	0.00127	0.0288
retrograde vesicle-mediated transport, Golgi to endoplasmic reticulum (GO:0006890)	85	18	6.43	+	2.8	0.000282	0.00838
regulation of endothelial cell migration (GO:0010594)	170	36	12.85	+	2.8	3.44e-07	2.21e-05
regulation of fibroblast proliferation (GO:0048145)	81	17	6.12	+	2.78	0.000449	0.0124
purine ribonucleoside diphosphate metabolic process (GO:0009179)	62	13	4.69	+	2.77	0.00204	0.0419
purine nucleoside diphosphate metabolic process (GO:0009135)	62	13	4.69	+	2.77	0.00204	0.0418
myeloid leukocyte mediated immunity (GO:0002444)	522	109	39.46	+	2.76	1.44e-18	5.97e-16
regulation of epithelial to mesenchymal transition (GO:0010717)	91	19	6.88	+	2.76	0.000226	0.00697
cellular response to UV (GO:0034644)	91	19	6.88	+	2.76	0.000226	0.00696
maintenance of location in cell (GO:0051651)	96	20	7.26	+	2.76	0.00016	0.00513
regulated exocytosis (GO:0045055)	697	145	52.69	+	2.75	2.08e-24	4.1e-21
antigen processing and presentation of peptide antigen via MHC class II (GO:0002495)	101	21	7.64	+	2.75	0.000114	0.00382
regulation of animal organ morphogenesis (GO:2000027)	183	38	13.83	+	2.75	3.45e-07	2.21e-05
stimulatory C-type lectin receptor signaling pathway (GO:0002223)	116	24	8.77	+	2.74	4.09e-05	0.00158
iron ion homeostasis (GO:0055072)	87	18	6.58	+	2.74	0.00036	0.0102
myeloid cell activation involved in immune response (GO:0002275)	528	109	39.92	+	2.73	2.57e-18	1.02e-15
Golgi vesicle transport (GO:0048193)	398	82	30.09	+	2.73	6.39e-14	1.49e-11
ribonucleoside triphosphate metabolic process (GO:0009199)	68	14	5.14	+	2.72	0.00163	0.0352
mitochondrion organization (GO:0007005)	468	96	35.38	+	2.71	4.25e-16	1.24e-13
cellular response to lectin (GO:1990858)	117	24	8.85	+	2.71	4.61e-05	0.00175
response to lectin (GO:1990840)	117	24	8.85	+	2.71	4.61e-05	0.00175
mitochondrial gene expression (GO:0140053)	142	29	10.74	+	2.7	1.21e-05	0.00054
cellular response to topologically incorrect protein (GO:0035967)	152	31	11.49	+	2.7	5.81e-06	0.000289
antigen processing and presentation of peptide or polysaccharide antigen via MHC class II (GO:0002504)	103	21	7.79	+	2.7	0.000144	0.00468
response to endoplasmic reticulum stress (GO:0034976)	260	53	19.66	+	2.7	2.13e-09	2.15e-07
regulation of cellular response to transforming growth factor beta stimulus (GO:1903844)	128	26	9.68	+	2.69	3.91e-05	0.00152
positive regulation of smooth muscle cell proliferation (GO:0048661)	89	18	6.73	+	2.68	0.000456	0.0124
epithelial cell migration (GO:0010631)	89	18	6.73	+	2.68	0.000456	0.0124
nucleotide-excision repair (GO:0006289)	104	21	7.86	+	2.67	0.000162	0.00518
angiogenesis (GO:0001525)	318	64	24.04	+	2.66	8.85e-11	1.1e-08
regulation of coagulation (GO:0050818)	75	15	5.67	+	2.65	0.00145	0.0321
epithelial cell proliferation (GO:0050673)	90	18	6.8	+	2.65	0.000511	0.0137
innate immune response activating cell surface receptor signaling pathway (GO:0002220)	120	24	9.07	+	2.65	9.2e-05	0.00321
negative regulation of transmembrane receptor protein serine/threonine kinase signaling pathway (GO:0090101)	140	28	10.58	+	2.65	2.13e-05	0.000911
regulation of transforming growth factor beta receptor signaling pathway (GO:0017015)	125	25	9.45	+	2.65	6.36e-05	0.00233
response to cadmium ion (GO:0046686)	70	14	5.29	+	2.65	0.00206	0.042
response to hydrogen peroxide (GO:0042542)	121	24	9.15	+	2.62	9.79e-05	0.00338
innate immune response-activating signal transduction (GO:0002758)	121	24	9.15	+	2.62	9.79e-05	0.00337
negative regulation of intrinsic apoptotic signaling pathway (GO:2001243)	96	19	7.26	+	2.62	0.00063	0.0162
regulation of response to wounding (GO:1903034)	162	32	12.25	+	2.61	6.08e-06	0.000299
cellular response to mechanical stimulus (GO:0071260)	81	16	6.12	+	2.61	0.00115	0.0266
regulation of bone mineralization (GO:0030500)	76	15	5.75	+	2.61	0.00163	0.0352
cellular response to steroid hormone stimulus (GO:0071383)	142	28	10.74	+	2.61	2.49e-05	0.00104
supramolecular fiber organization (GO:0097435)	601	118	45.44	+	2.6	2.8e-18	1.08e-15
endoplasmic reticulum organization (GO:0007029)	102	20	7.71	+	2.59	0.000456	0.0124
response to hypoxia (GO:0001666)	347	68	26.23	+	2.59	7.83e-11	9.98e-09
epithelium migration (GO:0090132)	92	18	6.96	+	2.59	0.000964	0.0232
exocytosis (GO:0006887)	785	153	59.35	+	2.58	3.85e-23	6.76e-20
cellular detoxification (GO:1990748)	108	21	8.16	+	2.57	0.000335	0.00968
cell-cell signaling by wnt (GO:0198738)	350	68	26.46	+	2.57	9.15e-11	1.13e-08
Wnt signaling pathway (GO:0016055)	350	68	26.46	+	2.57	9.15e-11	1.12e-08
integrin-mediated signaling pathway (GO:0007229)	98	19	7.41	+	2.56	0.0007	0.0177
negative regulation of ion transmembrane transport (GO:0034766)	98	19	7.41	+	2.56	0.0007	0.0176
response to transforming growth factor beta (GO:0071559)	160	31	12.1	+	2.56	1.14e-05	0.000511
positive regulation of epithelial cell migration (GO:0010634)	150	29	11.34	+	2.56	2.28e-05	0.000963
response to oxygen levels (GO:0070482)	388	75	29.33	+	2.56	9.68e-12	1.46e-09
myeloid leukocyte activation (GO:0002274)	590	114	44.6	+	2.56	3.67e-17	1.21e-14
transition metal ion homeostasis (GO:0055076)	140	27	10.58	+	2.55	4.58e-05	0.00174
fatty acid oxidation (GO:0019395)	83	16	6.27	+	2.55	0.00216	0.0436
positive regulation of apoptotic signaling pathway (GO:2001235)	125	24	9.45	+	2.54	0.000132	0.00437
biomineralization (GO:0110148)	94	18	7.11	+	2.53	0.00108	0.0253
biomineral tissue development (GO:0031214)	94	18	7.11	+	2.53	0.00108	0.0252
midbrain development (GO:0030901)	89	17	6.73	+	2.53	0.00156	0.034
regulation of Wnt signaling pathway (GO:0030111)	377	72	28.5	+	2.53	3.94e-11	5.24e-09
blood vessel morphogenesis (GO:0048514)	410	78	31	+	2.52	8.84e-12	1.38e-09
regulation of smooth muscle cell proliferation (GO:0048660)	142	27	10.74	+	2.52	5.48e-05	0.00203
cellular response to toxic substance (GO:0097237)	116	22	8.77	+	2.51	0.000291	0.00859
cellular response to transforming growth factor beta stimulus (GO:0071560)	153	29	11.57	+	2.51	3.02e-05	0.00123
protein folding (GO:0006457)	233	44	17.62	+	2.5	3.39e-07	2.2e-05
regulation of protein localization to plasma membrane (GO:1903076)	106	20	8.01	+	2.5	0.000596	0.0155
viral entry into host cell (GO:0046718)	106	20	8.01	+	2.5	0.000596	0.0155
response to decreased oxygen levels (GO:0036293)	361	68	27.29	+	2.49	3.42e-10	3.89e-08
regulation of epithelial cell migration (GO:0010632)	229	43	17.31	+	2.48	5.22e-07	3.2e-05
maintenance of location (GO:0051235)	166	31	12.55	+	2.47	2.85e-05	0.00117
secretion by cell (GO:0032940)	932	174	70.46	+	2.47	1.53e-24	3.45e-21
post-translational protein modification (GO:0043687)	361	67	27.29	+	2.45	6.38e-10	6.86e-08
response to cAMP (GO:0051591)	97	18	7.33	+	2.45	0.00132	0.0296
movement in host environment (GO:0052126)	124	23	9.37	+	2.45	0.000264	0.00793
regulation of endothelial cell proliferation (GO:0001936)	135	25	10.21	+	2.45	0.000144	0.00469
detoxification (GO:0098754)	135	25	10.21	+	2.45	0.000144	0.00468
cellular transition metal ion homeostasis (GO:0046916)	119	22	9	+	2.45	0.000374	0.0106
ERAD pathway (GO:0036503)	92	17	6.96	+	2.44	0.00189	0.0397
regulation of blood vessel endothelial cell migration (GO:0043535)	92	17	6.96	+	2.44	0.00189	0.0396
monocarboxylic acid catabolic process (GO:0072329)	114	21	8.62	+	2.44	0.000531	0.0142
cellular component disassembly (GO:0022411)	409	75	30.92	+	2.43	1.04e-10	1.26e-08
odontogenesis (GO:0042476)	120	22	9.07	+	2.43	0.000408	0.0114
negative regulation of cellular protein localization (GO:1903828)	120	22	9.07	+	2.43	0.000408	0.0114
regulation of wound healing (GO:0061041)	131	24	9.9	+	2.42	0.000223	0.00691
cell activation involved in immune response (GO:0002263)	639	117	48.31	+	2.42	3.59e-16	1.09e-13
cellular oxidant detoxification (GO:0098869)	93	17	7.03	+	2.42	0.00203	0.042
response to nutrient (GO:0007584)	170	31	12.85	+	2.41	3.62e-05	0.00143
tissue migration (GO:0090130)	99	18	7.48	+	2.4	0.00153	0.0336
negative regulation of cell migration (GO:0030336)	270	49	20.41	+	2.4	2.12e-07	1.46e-05
leukocyte activation involved in immune response (GO:0002366)	635	115	48.01	+	2.4	1.55e-15	4.15e-13
vasculature development (GO:0001944)	514	93	38.86	+	2.39	8.13e-13	1.46e-10
blood vessel development (GO:0001568)	492	89	37.2	+	2.39	2.76e-12	4.7e-10
vacuolar transport (GO:0007034)	155	28	11.72	+	2.39	0.000104	0.00354
regulation of cell shape (GO:0008360)	155	28	11.72	+	2.39	0.000104	0.00353
negative regulation of transmembrane transport (GO:0034763)	122	22	9.22	+	2.39	0.000486	0.0132
regulation of intrinsic apoptotic signaling pathway (GO:2001242)	161	29	12.17	+	2.38	7.8e-05	0.00278
positive regulation of neuron projection development (GO:0010976)	161	29	12.17	+	2.38	7.8e-05	0.00278
activation of innate immune response (GO:0002218)	150	27	11.34	+	2.38	0.000148	0.00477
export from cell (GO:0140352)	982	176	74.24	+	2.37	5.68e-23	7.49e-20
negative regulation of mitotic cell cycle phase transition (GO:1901991)	240	43	18.14	+	2.37	1.66e-06	9.23e-05
cellular response to ketone (GO:1901655)	95	17	7.18	+	2.37	0.00237	0.0472
response to steroid hormone (GO:0048545)	285	51	21.55	+	2.37	2.19e-07	1.49e-05
cellular response to starvation (GO:0009267)	190	34	14.36	+	2.37	1.89e-05	0.000821
regulation of mRNA stability (GO:0043488)	241	43	18.22	+	2.36	1.78e-06	9.79e-05
negative regulation of epithelial cell proliferation (GO:0050680)	129	23	9.75	+	2.36	0.000584	0.0153
connective tissue development (GO:0061448)	202	36	15.27	+	2.36	1.58e-05	0.000693
reactive oxygen species metabolic process (GO:0072593)	101	18	7.64	+	2.36	0.0018	0.0382
mitochondrial membrane organization (GO:0007006)	146	26	11.04	+	2.36	0.000223	0.00691
regulation of cell-matrix adhesion (GO:0001952)	124	22	9.37	+	2.35	0.000837	0.0206
cellular response to radiation (GO:0071478)	181	32	13.68	+	2.34	6.27e-05	0.0023
post-Golgi vesicle-mediated transport (GO:0006892)	136	24	10.28	+	2.33	0.000452	0.0124
biological process involved in interaction with host (GO:0051701)	187	33	14.14	+	2.33	4.55e-05	0.00174
response to organophosphorus (GO:0046683)	136	24	10.28	+	2.33	0.000452	0.0124
regulation of intracellular protein transport (GO:0033157)	256	45	19.35	+	2.33	1.87e-06	0.000102
vesicle organization (GO:0016050)	313	55	23.66	+	2.32	1.43e-07	1.02e-05
entry into host (GO:0044409)	114	20	8.62	+	2.32	0.00172	0.0367
protein localization to endoplasmic reticulum (GO:0070972)	143	25	10.81	+	2.31	0.000359	0.0102
transforming growth factor beta receptor signaling pathway (GO:0007179)	103	18	7.79	+	2.31	0.00212	0.0431
regulation of mRNA catabolic process (GO:0061013)	252	44	19.05	+	2.31	2.76e-06	0.000147
regulation of cell-substrate adhesion (GO:0010810)	218	38	16.48	+	2.31	1.13e-05	0.00051
negative regulation of cellular component movement (GO:0051271)	293	51	22.15	+	2.3	3.7e-07	2.34e-05
secretion (GO:0046903)	1047	182	79.15	+	2.3	1.83e-22	2.07e-19
lung development (GO:0030324)	173	30	13.08	+	2.29	0.000136	0.00445
regulation of reactive oxygen species metabolic process (GO:2000377)	150	26	11.34	+	2.29	0.000291	0.00857
establishment of vesicle localization (GO:0051650)	202	35	15.27	+	2.29	2.95e-05	0.00121
regulation of protein localization to cell periphery (GO:1904375)	127	22	9.6	+	2.29	0.000967	0.0232
response to interleukin-1 (GO:0070555)	203	35	15.35	+	2.28	3.14e-05	0.00127
protein maturation (GO:0051604)	244	42	18.45	+	2.28	6.06e-06	0.000299
response to reactive oxygen species (GO:0000302)	186	32	14.06	+	2.28	7.78e-05	0.00278
negative regulation of cell motility (GO:2000146)	285	49	21.55	+	2.27	1.23e-06	7.01e-05
cellular response to external stimulus (GO:0071496)	344	59	26.01	+	2.27	1.01e-07	7.64e-06
platelet activation (GO:0030168)	140	24	10.58	+	2.27	0.00058	0.0152
response to wounding (GO:0009611)	543	93	41.05	+	2.27	1.47e-11	2.13e-09
response to ketone (GO:1901654)	200	34	15.12	+	2.25	5.04e-05	0.00189
regulation of RNA stability (GO:0043487)	253	43	19.13	+	2.25	5.45e-06	0.000275
cellular response to interleukin-1 (GO:0071347)	177	30	13.38	+	2.24	0.000163	0.0052
negative regulation of protein transport (GO:0051224)	118	20	8.92	+	2.24	0.00206	0.042
respiratory tube development (GO:0030323)	177	30	13.38	+	2.24	0.000163	0.00519
biological process involved in symbiotic interaction (GO:0044403)	278	47	21.02	+	2.24	2.74e-06	0.000147
wound healing (GO:0042060)	444	75	33.57	+	2.23	2.83e-09	2.8e-07
response to fibroblast growth factor (GO:0071774)	119	20	9	+	2.22	0.00218	0.0439
positive regulation of intracellular protein transport (GO:0090316)	185	31	13.99	+	2.22	0.000139	0.00453
cellular response to extracellular stimulus (GO:0031668)	269	45	20.34	+	2.21	5.65e-06	0.000283
negative regulation of locomotion (GO:0040013)	317	53	23.97	+	2.21	8.73e-07	5.09e-05
regulation of osteoblast differentiation (GO:0045667)	120	20	9.07	+	2.2	0.00231	0.0462
cellular response to nutrient levels (GO:0031669)	240	40	18.14	+	2.2	1.69e-05	0.000738
cellular response to chemical stress (GO:0062197)	282	47	21.32	+	2.2	3.36e-06	0.000177
regulation of cellular ketone metabolic process (GO:0010565)	192	32	14.52	+	2.2	0.000113	0.00381
negative regulation of mitotic cell cycle (GO:0045930)	294	49	22.23	+	2.2	1.95e-06	0.000105
response to oxidative stress (GO:0006979)	390	65	29.48	+	2.2	4.44e-08	3.58e-06
response to estradiol (GO:0032355)	144	24	10.89	+	2.2	0.00114	0.0265
response to UV (GO:0009411)	151	25	11.42	+	2.19	0.000867	0.0212
proton transmembrane transport (GO:1902600)	133	22	10.05	+	2.19	0.00141	0.0313
positive regulation of cell-substrate adhesion (GO:0010811)	127	21	9.6	+	2.19	0.00185	0.0391
vesicle localization (GO:0051648)	212	35	16.03	+	2.18	7.59e-05	0.00273
regulation of G2/M transition of mitotic cell cycle (GO:0010389)	212	35	16.03	+	2.18	7.59e-05	0.00273
ossification (GO:0001503)	267	44	20.19	+	2.18	9.14e-06	0.000425
regulation of vasculature development (GO:1901342)	286	47	21.62	+	2.17	6.41e-06	0.000312
cellular response to oxidative stress (GO:0034599)	238	39	17.99	+	2.17	4.12e-05	0.00159
protein processing (GO:0016485)	177	29	13.38	+	2.17	0.000309	0.009
regulation of angiogenesis (GO:0045765)	282	46	21.32	+	2.16	9.21e-06	0.000426
actin filament organization (GO:0007015)	270	44	20.41	+	2.16	1.08e-05	0.000496
osteoblast differentiation (GO:0001649)	129	21	9.75	+	2.15	0.00212	0.043
regulation of mitochondrion organization (GO:0010821)	160	26	12.1	+	2.15	0.000748	0.0186
negative regulation of ion transport (GO:0043271)	148	24	11.19	+	2.14	0.00133	0.0299
cell surface receptor signaling pathway involved in cell-cell signaling (GO:1905114)	420	68	31.75	+	2.14	7.57e-08	5.86e-06
regulation of epithelial cell proliferation (GO:0050678)	340	55	25.7	+	2.14	1.23e-06	7e-05
negative regulation of endopeptidase activity (GO:0010951)	249	40	18.82	+	2.12	3.82e-05	0.0015
cellular response to tumor necrosis factor (GO:0071356)	250	40	18.9	+	2.12	4.03e-05	0.00156
respiratory system development (GO:0060541)	200	32	15.12	+	2.12	0.000241	0.00738
positive regulation of epithelial cell proliferation (GO:0050679)	194	31	14.67	+	2.11	0.000319	0.00924
negative regulation of peptidase activity (GO:0010466)	257	41	19.43	+	2.11	3.27e-05	0.00131
response to starvation (GO:0042594)	232	37	17.54	+	2.11	9.3e-05	0.00323
response to monosaccharide (GO:0034284)	157	25	11.87	+	2.11	0.00117	0.027
tube morphogenesis (GO:0035239)	654	104	49.44	+	2.1	3.92e-11	5.26e-09
regulation of viral process (GO:0050792)	189	30	14.29	+	2.1	0.000443	0.0122
vacuole organization (GO:0007033)	145	23	10.96	+	2.1	0.00205	0.0419
leukocyte mediated immunity (GO:0002443)	764	121	57.76	+	2.09	1.3e-12	2.31e-10
positive regulation of intracellular transport (GO:0032388)	228	36	17.24	+	2.09	0.000135	0.00442
response to growth factor (GO:0070848)	526	83	39.77	+	2.09	6.63e-09	6.24e-07
positive regulation of cell migration (GO:0030335)	520	82	39.31	+	2.09	8.91e-09	8.05e-07
regulation of cell cycle G2/M phase transition (GO:1902749)	222	35	16.78	+	2.09	0.000179	0.00567
cell-substrate adhesion (GO:0031589)	184	29	13.91	+	2.08	0.000617	0.0159
cartilage development (GO:0051216)	153	24	11.57	+	2.07	0.00173	0.0368
negative regulation of cell cycle phase transition (GO:1901988)	294	46	22.23	+	2.07	2.24e-05	0.000953
positive regulation of angiogenesis (GO:0045766)	160	25	12.1	+	2.07	0.00201	0.0416
positive regulation of vasculature development (GO:1904018)	160	25	12.1	+	2.07	0.00201	0.0415
positive regulation of cell motility (GO:2000147)	545	85	41.2	+	2.06	7.39e-09	6.87e-07
regulation of cysteine-type endopeptidase activity involved in apoptotic process (GO:0043281)	218	34	16.48	+	2.06	0.000259	0.00783
blood coagulation (GO:0007596)	295	46	22.3	+	2.06	2.32e-05	0.000976
response to purine-containing compound (GO:0014074)	154	24	11.64	+	2.06	0.00183	0.0387
positive regulation of supramolecular fiber organization (GO:1902905)	199	31	15.04	+	2.06	0.000604	0.0156
Fc receptor signaling pathway (GO:0038093)	238	37	17.99	+	2.06	0.000184	0.00579
positive regulation of locomotion (GO:0040017)	560	87	42.34	+	2.05	4.67e-09	4.47e-07
regulation of actin filament organization (GO:0110053)	277	43	20.94	+	2.05	3.82e-05	0.00149
regulation of actin filament polymerization (GO:0030833)	174	27	13.15	+	2.05	0.00119	0.0274
cellular response to hormone stimulus (GO:0032870)	529	82	39.99	+	2.05	1.9e-08	1.64e-06
cellular response to growth factor stimulus (GO:0071363)	497	77	37.57	+	2.05	4.77e-08	3.83e-06
coagulation (GO:0050817)	297	46	22.45	+	2.05	2.5e-05	0.00104
regulation of cell morphogenesis (GO:0022604)	310	48	23.44	+	2.05	1.51e-05	0.000668
ameboidal-type cell migration (GO:0001667)	181	28	13.68	+	2.05	0.000942	0.0228
positive regulation of protein kinase B signaling (GO:0051897)	181	28	13.68	+	2.05	0.000942	0.0228
response to mechanical stimulus (GO:0009612)	220	34	16.63	+	2.04	0.000283	0.0084
actin cytoskeleton organization (GO:0030036)	531	82	40.14	+	2.04	2e-08	1.71e-06
hemostasis (GO:0007599)	298	46	22.53	+	2.04	2.61e-05	0.00108
regulation of protein localization to membrane (GO:1905475)	201	31	15.2	+	2.04	0.000639	0.0164
positive regulation of cellular component movement (GO:0051272)	558	86	42.19	+	2.04	7.45e-09	6.88e-07
DNA-dependent DNA replication (GO:0006261)	195	30	14.74	+	2.03	0.000859	0.0211
regulation of intracellular transport (GO:0032386)	364	56	27.52	+	2.03	4.25e-06	0.000218
regulation of actin filament-based process (GO:0032970)	397	61	30.01	+	2.03	1.73e-06	9.59e-05
bone development (GO:0060348)	189	29	14.29	+	2.03	0.00116	0.0268
cell activation (GO:0001775)	1089	167	82.33	+	2.03	4.6e-16	1.32e-13
regulation of peptidase activity (GO:0052547)	457	70	34.55	+	2.03	2.53e-07	1.69e-05
regulation of actin polymerization or depolymerization (GO:0008064)	190	29	14.36	+	2.02	0.00119	0.0273
regulation of apoptotic signaling pathway (GO:2001233)	354	54	26.76	+	2.02	8.02e-06	0.000379
regulation of leukocyte migration (GO:0002685)	210	32	15.88	+	2.02	0.000539	0.0143
leukocyte activation (GO:0045321)	939	143	70.99	+	2.01	1.23e-13	2.71e-11
establishment or maintenance of cell polarity (GO:0007163)	197	30	14.89	+	2.01	0.000912	0.0222
viral life cycle (GO:0019058)	230	35	17.39	+	2.01	0.000368	0.0104
response to inorganic substance (GO:0010035)	553	84	41.81	+	2.01	2.37e-08	2e-06
regulation of actin filament length (GO:0030832)	191	29	14.44	+	2.01	0.00122	0.0279
circulatory system development (GO:0072359)	877	133	66.3	+	2.01	1.35e-12	2.38e-10
immune effector process (GO:0002252)	939	142	70.99	+	2	2.89e-13	5.93e-11
response to tumor necrosis factor (GO:0034612)	278	42	21.02	+	2	9.28e-05	0.00323
regulation of actin cytoskeleton organization (GO:0032956)	358	54	27.07	+	2	9.27e-06	0.000427
negative regulation of DNA-binding transcription factor activity (GO:0043433)	166	25	12.55	+	1.99	0.00249	0.0493
negative regulation of cell projection organization (GO:0031345)	186	28	14.06	+	1.99	0.00168	0.0361
regulation of cellular response to growth factor stimulus (GO:0090287)	299	45	22.6	+	1.99	6.58e-05	0.0024
response to metal ion (GO:0010038)	379	57	28.65	+	1.99	6.48e-06	0.000312
regulation of cell migration (GO:0030334)	892	134	67.44	+	1.99	2.03e-12	3.48e-10
regulation of transmembrane receptor protein serine/threonine kinase signaling pathway (GO:0090092)	253	38	19.13	+	1.99	0.000282	0.00839
response to hormone (GO:0009725)	819	123	61.92	+	1.99	1.73e-11	2.47e-09
negative regulation of cell development (GO:0010721)	180	27	13.61	+	1.98	0.00226	0.0454
cellular response to abiotic stimulus (GO:0071214)	320	48	24.19	+	1.98	3.2e-05	0.00129
positive regulation of peptidase activity (GO:0010952)	200	30	15.12	+	1.98	0.00102	0.0242
cellular response to environmental stimulus (GO:0104004)	320	48	24.19	+	1.98	3.2e-05	0.00129
intracellular protein transport (GO:0006886)	781	117	59.04	+	1.98	6.19e-11	8.08e-09
regulation of mitotic cell cycle phase transition (GO:1901990)	434	65	32.81	+	1.98	1.33e-06	7.5e-05
response to carbohydrate (GO:0009743)	187	28	14.14	+	1.98	0.00173	0.0369
negative regulation of cell cycle process (GO:0010948)	368	55	27.82	+	1.98	1.18e-05	0.000526
regulation of supramolecular fiber organization (GO:1902903)	382	57	28.88	+	1.97	7.18e-06	0.000343
regulation of anatomical structure morphogenesis (GO:0022603)	967	144	73.11	+	1.97	5.99e-13	1.14e-10
vesicle-mediated transport (GO:0016192)	1969	293	148.86	+	1.97	1.68e-26	4.42e-23
tube development (GO:0035295)	856	127	64.71	+	1.96	1.78e-11	2.52e-09
female pregnancy (GO:0007565)	182	27	13.76	+	1.96	0.00238	0.0474
regulation of cysteine-type endopeptidase activity (GO:2000116)	243	36	18.37	+	1.96	0.000528	0.0141
regulation of protein transport (GO:0051223)	556	82	42.03	+	1.95	1e-07	7.64e-06
endomembrane system organization (GO:0010256)	530	78	40.07	+	1.95	2.85e-07	1.87e-05
peptide metabolic process (GO:0006518)	544	80	41.13	+	1.95	1.72e-07	1.22e-05
regulation of endopeptidase activity (GO:0052548)	429	63	32.43	+	1.94	4.09e-06	0.000211
regulation of proteolysis (GO:0030162)	743	109	56.17	+	1.94	1.13e-09	1.18e-07
positive regulation of proteolysis (GO:0045862)	376	55	28.43	+	1.93	1.57e-05	0.000691
membrane lipid metabolic process (GO:0006643)	212	31	16.03	+	1.93	0.00138	0.0307
establishment of protein localization (GO:0045184)	1397	204	105.61	+	1.93	2.21e-17	7.76e-15
regulation of chemotaxis (GO:0050920)	226	33	17.09	+	1.93	0.000853	0.021
protein transport (GO:0015031)	1300	189	98.28	+	1.92	6.55e-16	1.85e-13
urogenital system development (GO:0001655)	324	47	24.49	+	1.92	8.38e-05	0.00295
muscle organ development (GO:0007517)	283	41	21.4	+	1.92	0.000256	0.00776
regulation of protein kinase B signaling (GO:0051896)	235	34	17.77	+	1.91	0.00102	0.0242
regulation of cell motility (GO:2000145)	954	138	72.12	+	1.91	9.82e-12	1.46e-09
positive regulation of cell projection organization (GO:0031346)	353	51	26.69	+	1.91	4.68e-05	0.00177
establishment of localization in cell (GO:0051649)	2335	337	176.53	+	1.91	1.46e-28	7.67e-25
growth (GO:0040007)	361	52	27.29	+	1.91	3.9e-05	0.00152
negative regulation of cell adhesion (GO:0007162)	285	41	21.55	+	1.9	0.000276	0.00824
actin filament-based process (GO:0030029)	605	87	45.74	+	1.9	1.33e-07	9.66e-06
response to nutrient levels (GO:0031667)	501	72	37.88	+	1.9	1.79e-06	9.8e-05
negative regulation of apoptotic signaling pathway (GO:2001234)	230	33	17.39	+	1.9	0.00139	0.0309
protein-containing complex subunit organization (GO:0043933)	1605	230	121.34	+	1.9	1.02e-18	4.37e-16
regulation of neuron projection development (GO:0010975)	447	64	33.79	+	1.89	6.46e-06	0.000312
negative regulation of cell cycle (GO:0045786)	454	65	34.32	+	1.89	5.17e-06	0.000262
multi-multicellular organism process (GO:0044706)	210	30	15.88	+	1.89	0.00207	0.0421
regulation of establishment of protein localization (GO:0070201)	581	83	43.92	+	1.89	2.79e-07	1.84e-05
regulation of cellular protein localization (GO:1903827)	561	80	42.41	+	1.89	5.85e-07	3.52e-05
developmental growth (GO:0048589)	358	51	27.07	+	1.88	7.74e-05	0.00278
regulation of locomotion (GO:0040012)	997	142	75.37	+	1.88	1.58e-11	2.26e-09
positive regulation of protein transport (GO:0051222)	331	47	25.02	+	1.88	0.000146	0.00471
skeletal system development (GO:0001501)	479	68	36.21	+	1.88	4.02e-06	0.000208
cellular response to peptide (GO:1901653)	339	48	25.63	+	1.87	0.000119	0.004
intracellular transport (GO:0046907)	1464	207	110.68	+	1.87	2.43e-16	7.54e-14
renal system development (GO:0072001)	291	41	22	+	1.86	0.000462	0.0126
reproductive system development (GO:0061458)	419	59	31.68	+	1.86	2.59e-05	0.00108
cellular response to peptide hormone stimulus (GO:0071375)	277	39	20.94	+	1.86	0.000545	0.0145
cellular protein-containing complex assembly (GO:0034622)	867	122	65.55	+	1.86	9.91e-10	1.04e-07
establishment of organelle localization (GO:0051656)	398	56	30.09	+	1.86	3.81e-05	0.0015
negative regulation of growth (GO:0045926)	249	35	18.82	+	1.86	0.00141	0.0313
negative regulation of hydrolase activity (GO:0051346)	401	56	30.32	+	1.85	5.83e-05	0.00215
muscle tissue development (GO:0060537)	301	42	22.76	+	1.85	0.000405	0.0114
reproductive structure development (GO:0048608)	416	58	31.45	+	1.84	3.67e-05	0.00145
response to extracellular stimulus (GO:0009991)	531	74	40.14	+	1.84	3.4e-06	0.000179
regulation of cellular component movement (GO:0051270)	1032	143	78.02	+	1.83	7.27e-11	9.35e-09
proteasomal protein catabolic process (GO:0010498)	361	50	27.29	+	1.83	0.000183	0.00579
cellular protein catabolic process (GO:0044257)	644	89	48.69	+	1.83	4.49e-07	2.79e-05
response to endogenous stimulus (GO:0009719)	1426	197	107.81	+	1.83	1.41e-14	3.48e-12
transmembrane receptor protein tyrosine kinase signaling pathway (GO:0007169)	522	72	39.46	+	1.82	6.2e-06	0.000304
regulation of plasma membrane bounded cell projection organization (GO:0120035)	631	87	47.7	+	1.82	5.44e-07	3.32e-05
protein catabolic process (GO:0030163)	697	96	52.69	+	1.82	1.83e-07	1.28e-05
posttranscriptional regulation of gene expression (GO:0010608)	581	80	43.92	+	1.82	1.95e-06	0.000106
muscle structure development (GO:0061061)	473	65	35.76	+	1.82	1.71e-05	0.000744
monocarboxylic acid metabolic process (GO:0032787)	517	71	39.09	+	1.82	8.25e-06	0.000387
response to abiotic stimulus (GO:0009628)	1175	161	88.83	+	1.81	1.03e-11	1.53e-09
membrane organization (GO:0061024)	972	133	73.48	+	1.81	7.53e-10	8.04e-08
regulation of cellular protein catabolic process (GO:1903362)	256	35	19.35	+	1.81	0.00171	0.0365
cellular response to stress (GO:0033554)	1741	238	131.62	+	1.81	3.62e-17	1.22e-14
striated muscle tissue development (GO:0014706)	286	39	21.62	+	1.8	0.000972	0.0232
negative regulation of proteolysis (GO:0045861)	345	47	26.08	+	1.8	0.000305	0.00892
response to organonitrogen compound (GO:0010243)	1014	138	76.66	+	1.8	5.15e-10	5.61e-08
proteasome-mediated ubiquitin-dependent protein catabolic process (GO:0043161)	338	46	25.55	+	1.8	0.000381	0.0107
regulation of protein catabolic process (GO:0042176)	398	54	30.09	+	1.79	0.000124	0.00412
regulation of mRNA metabolic process (GO:1903311)	376	51	28.43	+	1.79	0.000244	0.00742
positive regulation of establishment of protein localization (GO:1904951)	347	47	26.23	+	1.79	0.000438	0.0121
cytokine-mediated signaling pathway (GO:0019221)	687	93	51.94	+	1.79	4.84e-07	2.99e-05
aging (GO:0007568)	296	40	22.38	+	1.79	0.00112	0.0261
kidney development (GO:0001822)	282	38	21.32	+	1.78	0.00183	0.0387
regulation of cell projection organization (GO:0031344)	648	87	48.99	+	1.78	1.54e-06	8.65e-05
positive regulation of apoptotic process (GO:0043065)	560	75	42.34	+	1.77	8.94e-06	0.000417
cellular localization (GO:0051641)	2985	398	225.67	+	1.76	8.09e-28	2.56e-24
negative regulation of protein phosphorylation (GO:0001933)	353	47	26.69	+	1.76	0.000506	0.0136
viral process (GO:0016032)	444	59	33.57	+	1.76	0.000129	0.00429
enzyme linked receptor protein signaling pathway (GO:0007167)	723	96	54.66	+	1.76	6.47e-07	3.86e-05
regulation of mitotic cell cycle (GO:0007346)	588	78	44.45	+	1.75	9.63e-06	0.000443
protein-containing complex assembly (GO:0065003)	1358	180	102.67	+	1.75	5.81e-12	9.56e-10
anatomical structure formation involved in morphogenesis (GO:0048646)	883	117	66.76	+	1.75	4.13e-08	3.35e-06
establishment of protein localization to organelle (GO:0072594)	394	52	29.79	+	1.75	0.000337	0.00966
response to nitrogen compound (GO:1901698)	1101	145	83.24	+	1.74	1.14e-09	1.18e-07
protein localization (GO:0008104)	2063	271	155.96	+	1.74	1.75e-17	6.28e-15
regulation of cytoskeleton organization (GO:0051493)	526	69	39.77	+	1.74	4.18e-05	0.00161
cellular response to endogenous stimulus (GO:0071495)	1152	151	87.09	+	1.73	8.31e-10	8.82e-08
regulation of protein localization (GO:0032880)	894	117	67.59	+	1.73	7.2e-08	5.6e-06
regulation of cellular localization (GO:0060341)	841	110	63.58	+	1.73	2.42e-07	1.63e-05
regulation of small molecule metabolic process (GO:0062012)	421	55	31.83	+	1.73	0.000264	0.00792
cellular protein localization (GO:0034613)	1470	192	111.13	+	1.73	2.85e-12	4.74e-10
negative regulation of cell differentiation (GO:0045596)	644	84	48.69	+	1.73	8.23e-06	0.000387
positive regulation of programmed cell death (GO:0043068)	575	75	43.47	+	1.73	2.26e-05	0.000958
positive regulation of response to external stimulus (GO:0032103)	514	67	38.86	+	1.72	6.89e-05	0.0025
biological adhesion (GO:0022610)	959	125	72.5	+	1.72	3.32e-08	2.75e-06
regulation of cell cycle phase transition (GO:1901987)	522	68	39.46	+	1.72	5.61e-05	0.00208
negative regulation of transport (GO:0051051)	430	56	32.51	+	1.72	0.000295	0.00867
positive regulation of cell death (GO:0010942)	638	83	48.23	+	1.72	7.87e-06	0.000374
cellular macromolecule localization (GO:0070727)	1480	192	111.89	+	1.72	6.37e-12	1.04e-09
negative regulation of developmental process (GO:0051093)	879	114	66.45	+	1.72	2.16e-07	1.48e-05
regulation of protein-containing complex assembly (GO:0043254)	455	59	34.4	+	1.72	0.000218	0.00681
regulation of body fluid levels (GO:0050878)	494	64	37.35	+	1.71	0.000104	0.00354
negative regulation of signal transduction (GO:0009968)	1305	169	98.66	+	1.71	1.32e-10	1.54e-08
response to drug (GO:0042493)	394	51	29.79	+	1.71	0.000672	0.0171
response to peptide (GO:1901652)	488	63	36.89	+	1.71	0.000132	0.00437
regulation of cellular catabolic process (GO:0031329)	899	116	67.97	+	1.71	2.06e-07	1.42e-05
heart development (GO:0007507)	535	69	40.45	+	1.71	6.79e-05	0.00247
localization within membrane (GO:0051668)	615	79	46.49	+	1.7	2.11e-05	0.000908
response to peptide hormone (GO:0043434)	406	52	30.69	+	1.69	0.000592	0.0154
cellular amide metabolic process (GO:0043603)	820	105	61.99	+	1.69	9.84e-07	5.68e-05
protein localization to organelle (GO:0033365)	742	95	56.1	+	1.69	3.34e-06	0.000177
negative regulation of cell population proliferation (GO:0008285)	703	90	53.15	+	1.69	7.11e-06	0.000341
cell adhesion (GO:0007155)	953	122	72.05	+	1.69	1.19e-07	8.75e-06
cellular response to cytokine stimulus (GO:0071345)	1016	130	76.81	+	1.69	5.33e-08	4.23e-06
MAPK cascade (GO:0000165)	402	51	30.39	+	1.68	0.000792	0.0196
negative regulation of phosphorylation (GO:0042326)	395	50	29.86	+	1.67	0.000979	0.0234
response to cytokine (GO:0034097)	1106	140	83.61	+	1.67	2.53e-08	2.12e-06
negative regulation of cell communication (GO:0010648)	1401	177	105.92	+	1.67	3.43e-10	3.87e-08
response to radiation (GO:0009314)	452	57	34.17	+	1.67	0.000567	0.0149
negative regulation of signaling (GO:0023057)	1405	177	106.22	+	1.67	3.63e-10	4.01e-08
regulation of cellular component size (GO:0032535)	389	49	29.41	+	1.67	0.00124	0.0283
positive regulation of transport (GO:0051050)	947	119	71.59	+	1.66	4.1e-07	2.58e-05
regulation of cell growth (GO:0001558)	422	53	31.9	+	1.66	0.000999	0.0237
regulation of cell differentiation (GO:0045595)	1586	199	119.9	+	1.66	2.84e-11	3.87e-09
regulation of hydrolase activity (GO:0051336)	1072	134	81.04	+	1.65	1.12e-07	8.24e-06
negative regulation of protein metabolic process (GO:0051248)	1112	139	84.07	+	1.65	5.29e-08	4.22e-06
negative regulation of molecular function (GO:0044092)	1137	142	85.96	+	1.65	3.86e-08	3.14e-06
proteolysis involved in cellular protein catabolic process (GO:0051603)	609	76	46.04	+	1.65	7.22e-05	0.00261
regulation of catabolic process (GO:0009894)	1066	133	80.59	+	1.65	1.42e-07	1.02e-05
nitrogen compound transport (GO:0071705)	1708	213	129.13	+	1.65	9.29e-12	1.41e-09
response to organic substance (GO:0010033)	3008	375	227.41	+	1.65	4.18e-21	3.67e-18
regulation of anatomical structure size (GO:0090066)	514	64	38.86	+	1.65	0.000357	0.0102
response to organic cyclic compound (GO:0014070)	900	112	68.04	+	1.65	1.49e-06	8.38e-05
cellular response to organonitrogen compound (GO:0071417)	604	75	45.66	+	1.64	9.3e-05	0.00323
translation (GO:0006412)	387	48	29.26	+	1.64	0.00226	0.0454
response to lipid (GO:0033993)	831	103	62.82	+	1.64	5.57e-06	0.000281
regulation of developmental process (GO:0050793)	2461	304	186.05	+	1.63	2.27e-16	7.31e-14
cellular response to chemical stimulus (GO:0070887)	2914	359	220.3	+	1.63	2.42e-19	1.27e-16
peptide biosynthetic process (GO:0043043)	414	51	31.3	+	1.63	0.0017	0.0364
regulation of hemopoiesis (GO:1903706)	390	48	29.48	+	1.63	0.00236	0.0471
organic hydroxy compound metabolic process (GO:1901615)	488	60	36.89	+	1.63	0.00066	0.0169
negative regulation of cellular component organization (GO:0051129)	724	89	54.74	+	1.63	3.32e-05	0.00132
macromolecule catabolic process (GO:0009057)	1058	130	79.99	+	1.63	3.41e-07	2.2e-05
small molecule biosynthetic process (GO:0044283)	530	65	40.07	+	1.62	0.000435	0.012
negative regulation of cellular protein metabolic process (GO:0032269)	1040	127	78.62	+	1.62	6.76e-07	4e-05
tissue development (GO:0009888)	1729	211	130.71	+	1.61	7.87e-11	9.96e-09
negative regulation of cell death (GO:0060548)	1008	123	76.21	+	1.61	1.15e-06	6.56e-05
cellular response to organic substance (GO:0071310)	2344	286	177.21	+	1.61	1.08e-14	2.7e-12
organonitrogen compound catabolic process (GO:1901565)	1091	133	82.48	+	1.61	3.67e-07	2.33e-05
protein localization to membrane (GO:0072657)	542	66	40.98	+	1.61	0.0005	0.0135
cell population proliferation (GO:0008283)	485	59	36.67	+	1.61	0.000876	0.0214
nucleoside phosphate metabolic process (GO:0006753)	436	53	32.96	+	1.61	0.00165	0.0357
negative regulation of multicellular organismal process (GO:0051241)	1014	123	76.66	+	1.6	1.64e-06	9.19e-05
regulation of cell death (GO:0010941)	1668	202	126.1	+	1.6	3.49e-10	3.89e-08
amide biosynthetic process (GO:0043604)	537	65	40.6	+	1.6	0.000635	0.0163
regulation of cell adhesion (GO:0030155)	731	88	55.26	+	1.59	6.61e-05	0.00241
oxoacid metabolic process (GO:0043436)	866	104	65.47	+	1.59	1.52e-05	0.00067
carboxylic acid metabolic process (GO:0019752)	833	100	62.98	+	1.59	2.54e-05	0.00106
regulation of cell development (GO:0060284)	500	60	37.8	+	1.59	0.00105	0.0247
cellular response to oxygen-containing compound (GO:1901701)	1075	129	81.27	+	1.59	1.32e-06	7.48e-05
regulation of cell cycle process (GO:0010564)	792	95	59.88	+	1.59	3.94e-05	0.00153
organelle localization (GO:0051640)	609	73	46.04	+	1.59	0.000326	0.00944
modification-dependent protein catabolic process (GO:0019941)	552	66	41.73	+	1.58	0.000748	0.0186
regulation of programmed cell death (GO:0043067)	1532	183	115.82	+	1.58	7.3e-09	6.83e-07
positive regulation of signal transduction (GO:0009967)	1584	189	119.75	+	1.58	3.93e-09	3.78e-07
ubiquitin-dependent protein catabolic process (GO:0006511)	545	65	41.2	+	1.58	0.000926	0.0225
negative regulation of programmed cell death (GO:0043069)	914	109	69.1	+	1.58	1.4e-05	0.000618
regulation of apoptotic process (GO:0042981)	1493	178	112.87	+	1.58	1.56e-08	1.36e-06
modification-dependent macromolecule catabolic process (GO:0043632)	563	67	42.56	+	1.57	0.000648	0.0166
cellular response to nitrogen compound (GO:1901699)	664	79	50.2	+	1.57	0.000243	0.00741
cellular macromolecule catabolic process (GO:0044265)	925	110	69.93	+	1.57	1.2e-05	0.000534
regulation of vesicle-mediated transport (GO:0060627)	530	63	40.07	+	1.57	0.00106	0.025
regulation of multicellular organismal development (GO:2000026)	1332	158	100.7	+	1.57	1.35e-07	9.74e-06
negative regulation of catalytic activity (GO:0043086)	776	92	58.67	+	1.57	7.86e-05	0.00279
negative regulation of apoptotic process (GO:0043066)	895	106	67.66	+	1.57	2.06e-05	0.000889
negative regulation of intracellular signal transduction (GO:1902532)	507	60	38.33	+	1.57	0.00149	0.0329
macromolecule localization (GO:0033036)	2496	295	188.7	+	1.56	1.29e-13	2.79e-11
regulation of cellular component organization (GO:0051128)	2390	282	180.69	+	1.56	6.84e-13	1.26e-10
regulation of cell population proliferation (GO:0042127)	1654	195	125.04	+	1.56	5.65e-09	5.35e-07
tissue morphogenesis (GO:0048729)	545	64	41.2	+	1.55	0.00124	0.0283
positive regulation of cellular protein metabolic process (GO:0032270)	1474	173	111.44	+	1.55	7.14e-08	5.59e-06
positive regulation of cell population proliferation (GO:0008284)	939	110	70.99	+	1.55	2.36e-05	0.000991
positive regulation of cellular component organization (GO:0051130)	1161	136	87.77	+	1.55	2.3e-06	0.000124
organonitrogen compound biosynthetic process (GO:1901566)	1379	161	104.25	+	1.54	2.74e-07	1.81e-05
nucleobase-containing small molecule metabolic process (GO:0055086)	515	60	38.93	+	1.54	0.00213	0.0431
proteolysis (GO:0006508)	1306	152	98.73	+	1.54	7.33e-07	4.31e-05
negative regulation of response to stimulus (GO:0048585)	1831	213	138.43	+	1.54	2.98e-09	2.89e-07
regulation of cellular component biogenesis (GO:0044087)	974	113	73.64	+	1.53	2.5e-05	0.00104
organic acid metabolic process (GO:0006082)	897	104	67.81	+	1.53	6.2e-05	0.00228
carbohydrate derivative biosynthetic process (GO:1901137)	604	70	45.66	+	1.53	0.000968	0.0232
positive regulation of protein metabolic process (GO:0051247)	1562	181	118.09	+	1.53	6.88e-08	5.43e-06
positive regulation of signaling (GO:0023056)	1761	204	133.13	+	1.53	8.47e-09	7.69e-07
positive regulation of cell communication (GO:0010647)	1755	203	132.68	+	1.53	1.05e-08	9.36e-07
positive regulation of cell differentiation (GO:0045597)	840	97	63.5	+	1.53	0.000111	0.00376
catabolic process (GO:0009056)	2096	242	158.46	+	1.53	3.48e-10	3.9e-08
anatomical structure morphogenesis (GO:0009653)	2158	249	163.15	+	1.53	1.52e-10	1.77e-08
regulation of protein metabolic process (GO:0051246)	2665	307	201.48	+	1.52	7.48e-13	1.36e-10
chemotaxis (GO:0006935)	547	63	41.35	+	1.52	0.00218	0.0439
regulation of growth (GO:0040008)	661	76	49.97	+	1.52	0.000723	0.0181
positive regulation of developmental process (GO:0051094)	1271	146	96.09	+	1.52	2.68e-06	0.000144
organic substance catabolic process (GO:1901575)	1769	203	133.74	+	1.52	2.02e-08	1.73e-06
regulation of cellular protein metabolic process (GO:0032268)	2501	287	189.08	+	1.52	7.49e-12	1.2e-09
negative regulation of protein modification process (GO:0031400)	558	64	42.19	+	1.52	0.00238	0.0475
cellular component assembly (GO:0022607)	2494	286	188.55	+	1.52	9.29e-12	1.43e-09
positive regulation of multicellular organismal process (GO:0051240)	1431	164	108.18	+	1.52	5.66e-07	3.43e-05
taxis (GO:0042330)	550	63	41.58	+	1.52	0.00227	0.0455
regulation of localization (GO:0032879)	2753	315	208.13	+	1.51	6.58e-13	1.24e-10
regulation of organelle organization (GO:0033043)	1208	138	91.33	+	1.51	5.94e-06	0.000295
carbohydrate derivative metabolic process (GO:1901135)	1008	115	76.21	+	1.51	4.3e-05	0.00165
cellular catabolic process (GO:0044248)	1812	206	136.99	+	1.5	2.85e-08	2.38e-06
response to oxygen-containing compound (GO:1901700)	1604	182	121.26	+	1.5	2.18e-07	1.49e-05
positive regulation of intracellular signal transduction (GO:1902533)	1040	118	78.62	+	1.5	4.29e-05	0.00165
cellular component organization (GO:0016043)	5783	656	437.2	+	1.5	4.28e-30	3.38e-26
apoptotic process (GO:0006915)	913	103	69.02	+	1.49	0.000156	0.00502
organelle organization (GO:0006996)	3567	402	269.67	+	1.49	7.68e-16	2.09e-13
animal organ morphogenesis (GO:0009887)	956	107	72.27	+	1.48	0.000166	0.00528
cell morphogenesis (GO:0000902)	715	80	54.05	+	1.48	0.00112	0.0262
organic substance transport (GO:0071702)	2079	232	157.17	+	1.48	1.22e-08	1.08e-06
transport (GO:0006810)	4476	499	338.39	+	1.47	1.41e-19	8.89e-17
regulation of cellular response to stress (GO:0080135)	692	77	52.32	+	1.47	0.00155	0.0339
cellular component organization or biogenesis (GO:0071840)	6006	666	454.06	+	1.47	6.16e-28	2.43e-24
head development (GO:0060322)	803	89	60.71	+	1.47	0.000798	0.0197
establishment of localization (GO:0051234)	4631	513	350.11	+	1.47	1.15e-19	8.28e-17
cellular chemical homeostasis (GO:0055082)	762	84	57.61	+	1.46	0.00124	0.0283
positive regulation of transferase activity (GO:0051347)	693	76	52.39	+	1.45	0.0025	0.0495
cell migration (GO:0016477)	968	106	73.18	+	1.45	0.00037	0.0105
cellular homeostasis (GO:0019725)	895	98	67.66	+	1.45	0.000589	0.0154
regulation of transport (GO:0051049)	1772	194	133.96	+	1.45	8.86e-07	5.15e-05
regulation of response to external stimulus (GO:0032101)	1199	131	90.65	+	1.45	8.09e-05	0.00286
regulation of cell cycle (GO:0051726)	1164	127	88	+	1.44	0.000103	0.00354
cellular component biogenesis (GO:0044085)	2754	300	208.2	+	1.44	4.54e-10	4.98e-08
small molecule metabolic process (GO:0044281)	1622	176	122.62	+	1.44	5.65e-06	0.000283
response to stress (GO:0006950)	3626	393	274.13	+	1.43	5.02e-13	9.79e-11
brain development (GO:0007420)	759	82	57.38	+	1.43	0.00244	0.0484
central nervous system development (GO:0007417)	1000	108	75.6	+	1.43	0.000564	0.0149
positive regulation of protein phosphorylation (GO:0001934)	838	90	63.35	+	1.42	0.00198	0.0412
regulation of multicellular organismal process (GO:0051239)	2673	287	202.08	+	1.42	4.9e-09	4.67e-07
response to chemical (GO:0042221)	4381	469	331.21	+	1.42	4.16e-15	1.1e-12
localization (GO:0051179)	5831	622	440.83	+	1.41	2.66e-21	2.48e-18
positive regulation of protein modification process (GO:0031401)	1079	115	81.57	+	1.41	0.000573	0.015
regulation of biological quality (GO:0065008)	3995	425	302.03	+	1.41	3.92e-13	7.94e-11
chemical homeostasis (GO:0048878)	1139	121	86.11	+	1.41	0.00042	0.0117
positive regulation of response to stimulus (GO:0048584)	2312	245	174.79	+	1.4	2.54e-07	1.69e-05
localization of cell (GO:0051674)	1109	117	83.84	+	1.4	0.000675	0.0172
cell motility (GO:0048870)	1109	117	83.84	+	1.4	0.000675	0.0171
negative regulation of cellular process (GO:0048523)	4902	517	370.6	+	1.4	7.04e-16	1.95e-13
regulation of protein modification process (GO:0031399)	1654	174	125.04	+	1.39	3.1e-05	0.00126
regulation of signal transduction (GO:0009966)	3128	329	236.48	+	1.39	2.06e-09	2.09e-07
regulation of protein phosphorylation (GO:0001932)	1218	128	92.08	+	1.39	0.000417	0.0116
regulation of response to stress (GO:0080134)	1562	163	118.09	+	1.38	8.39e-05	0.00295
epithelium development (GO:0060429)	1113	116	84.14	+	1.38	0.00104	0.0247
locomotion (GO:0040011)	1345	140	101.68	+	1.38	0.00034	0.00973
organic substance biosynthetic process (GO:1901576)	2803	290	211.91	+	1.37	1.26e-07	9.16e-06
cell surface receptor signaling pathway (GO:0007166)	2495	258	188.62	+	1.37	7.37e-07	4.32e-05
biosynthetic process (GO:0009058)	2865	296	216.6	+	1.37	8.86e-08	6.8e-06
cell death (GO:0008219)	1086	112	82.1	+	1.36	0.00202	0.0417
regulation of signaling (GO:0023051)	3545	365	268.01	+	1.36	1.82e-09	1.86e-07
organonitrogen compound metabolic process (GO:1901564)	5246	540	396.6	+	1.36	9.49e-15	2.42e-12
regulation of cell communication (GO:0010646)	3509	361	265.28	+	1.36	2.94e-09	2.88e-07
neurogenesis (GO:0022008)	1391	143	105.16	+	1.36	0.000424	0.0118
macromolecule biosynthetic process (GO:0009059)	1680	172	127.01	+	1.35	0.00014	0.00458
protein metabolic process (GO:0019538)	4203	430	317.75	+	1.35	6e-11	7.91e-09
negative regulation of nitrogen compound metabolic process (GO:0051172)	2453	250	185.45	+	1.35	3.68e-06	0.000192
regulation of molecular function (GO:0065009)	3118	317	235.72	+	1.34	1.09e-07	8.07e-06
cellular biosynthetic process (GO:0044249)	2715	276	205.26	+	1.34	9.93e-07	5.71e-05
positive regulation of catalytic activity (GO:0043085)	1240	126	93.75	+	1.34	0.00151	0.0331
generation of neurons (GO:0048699)	1271	129	96.09	+	1.34	0.00141	0.0313
negative regulation of biological process (GO:0048519)	5501	558	415.88	+	1.34	2.97e-14	7.02e-12
animal organ development (GO:0048513)	3220	326	243.43	+	1.34	1.06e-07	7.91e-06
regulation of catalytic activity (GO:0050790)	2433	246	183.94	+	1.34	7.33e-06	0.000349
movement of cell or subcellular component (GO:0006928)	1596	161	120.66	+	1.33	0.00045	0.0123
intracellular signal transduction (GO:0035556)	1677	169	126.78	+	1.33	0.000297	0.0087
lipid metabolic process (GO:0006629)	1222	123	92.38	+	1.33	0.00243	0.0484
regulation of phosphorylation (GO:0042325)	1391	140	105.16	+	1.33	0.00128	0.0291
nervous system development (GO:0007399)	2218	223	167.68	+	1.33	3.13e-05	0.00127
cellular macromolecule biosynthetic process (GO:0034645)	1639	164	123.91	+	1.32	0.000528	0.0141
regulation of intracellular signal transduction (GO:1902531)	1839	184	139.03	+	1.32	0.000216	0.00674
homeostatic process (GO:0042592)	1680	168	127.01	+	1.32	0.000508	0.0136
positive regulation of cellular process (GO:0048522)	5741	573	434.02	+	1.32	1.9e-13	4e-11
cellular nitrogen compound biosynthetic process (GO:0044271)	1553	155	117.41	+	1.32	0.000941	0.0229
system development (GO:0048731)	4330	430	327.35	+	1.31	2.98e-09	2.9e-07
cellular protein metabolic process (GO:0044267)	3590	356	271.41	+	1.31	1.68e-07	1.19e-05
negative regulation of cellular metabolic process (GO:0031324)	2613	259	197.55	+	1.31	1.62e-05	0.000706
regulation of phosphate metabolic process (GO:0019220)	1578	156	119.3	+	1.31	0.00122	0.028
regulation of phosphorus metabolic process (GO:0051174)	1578	156	119.3	+	1.31	0.00122	0.0279
immune system process (GO:0002376)	2903	286	219.47	+	1.3	6.83e-06	0.000328
regulation of immune system process (GO:0002682)	1717	169	129.81	+	1.3	0.000959	0.0231
regulation of response to stimulus (GO:0048583)	4306	423	325.54	+	1.3	1.55e-08	1.35e-06
cellular metabolic process (GO:0044237)	7542	740	570.18	+	1.3	2.92e-17	1e-14
positive regulation of biological process (GO:0048518)	6331	618	478.63	+	1.29	6.7e-13	1.25e-10
metabolic process (GO:0008152)	8313	811	628.47	+	1.29	2.75e-19	1.4e-16
negative regulation of macromolecule metabolic process (GO:0010605)	2880	279	217.73	+	1.28	3.46e-05	0.00137
negative regulation of metabolic process (GO:0009892)	3095	299	233.98	+	1.28	1.9e-05	0.000822
nitrogen compound metabolic process (GO:0006807)	6886	656	520.59	+	1.26	6.59e-12	1.06e-09
anatomical structure development (GO:0048856)	5330	506	402.95	+	1.26	2.28e-08	1.94e-06
cellular nitrogen compound metabolic process (GO:0034641)	3395	322	256.66	+	1.25	3.24e-05	0.0013
multicellular organism development (GO:0007275)	4941	467	373.54	+	1.25	1.91e-07	1.33e-05
developmental process (GO:0032502)	5797	547	438.26	+	1.25	8.12e-09	7.42e-07
response to external stimulus (GO:0009605)	2525	237	190.89	+	1.24	0.000947	0.0228
primary metabolic process (GO:0044238)	7352	686	555.82	+	1.23	7.1e-11	9.2e-09
positive regulation of macromolecule metabolic process (GO:0010604)	3522	328	266.27	+	1.23	0.000101	0.00347
positive regulation of metabolic process (GO:0009893)	3820	355	288.8	+	1.23	5.41e-05	0.00201
organic substance metabolic process (GO:0071704)	7840	728	592.71	+	1.23	1.99e-11	2.79e-09
positive regulation of cellular metabolic process (GO:0031325)	3314	307	250.54	+	1.23	0.000284	0.00842
cellular macromolecule metabolic process (GO:0044260)	4909	454	371.12	+	1.22	3.52e-06	0.000184
cellular response to stimulus (GO:0051716)	6807	627	514.62	+	1.22	9.4e-09	8.44e-07
macromolecule metabolic process (GO:0043170)	6151	566	465.02	+	1.22	1.38e-07	9.88e-06
positive regulation of nitrogen compound metabolic process (GO:0051173)	3123	287	236.1	+	1.22	0.000797	0.0197
response to stimulus (GO:0050896)	8540	781	645.63	+	1.21	3.1e-11	4.18e-09
cell differentiation (GO:0030154)	3575	324	270.27	+	1.2	0.000714	0.0179
cellular developmental process (GO:0048869)	3634	329	274.73	+	1.2	0.000682	0.0172
cellular process (GO:0009987)	15495	1370	1171.44	+	1.17	4.66e-34	7.36e-30
signal transduction (GO:0007165)	5227	462	395.17	+	1.17	0.00024	0.00736
cell communication (GO:0007154)	5656	499	427.6	+	1.17	0.00012	0.00402
regulation of cellular metabolic process (GO:0031323)	6138	541	464.04	+	1.17	5.32e-05	0.00199
regulation of metabolic process (GO:0019222)	6874	605	519.68	+	1.16	1.27e-05	0.000562
regulation of primary metabolic process (GO:0080090)	5925	520	447.94	+	1.16	0.000132	0.00437
signaling (GO:0023052)	5565	482	420.72	+	1.15	0.000946	0.0229
regulation of macromolecule metabolic process (GO:0060255)	6340	549	479.31	+	1.15	0.000277	0.00826
regulation of nitrogen compound metabolic process (GO:0051171)	5740	496	433.95	+	1.14	0.00086	0.0211
multicellular organismal process (GO:0032501)	6926	592	523.61	+	1.13	0.000468	0.0127
regulation of biological process (GO:0050789)	11898	980	899.5	+	1.09	6.39e-05	0.00234
biological_process (GO:0008150)	17851	1463	1349.55	+	1.08	2.22e-19	1.25e-16
regulation of cellular process (GO:0050794)	11351	930	858.15	+	1.08	0.000434	0.012
biological regulation (GO:0065007)	12568	1022	950.15	+	1.08	0.000297	0.0087
nervous system process (GO:0050877)	1416	72	107.05	-	0.67	0.000422	0.0118
G protein-coupled receptor signaling pathway (GO:0007186)	1305	51	98.66	-	0.52	2.19e-07	1.48e-05
adaptive immune response (GO:0002250)	658	25	49.75	-	0.5	0.000241	0.00737
Unclassified (UNCLASSIFIED)	2744	94	207.45	-	0.45	2.22e-19	1.21e-16
sensory perception (GO:0007600)	979	32	74.01	-	0.43	9.69e-08	7.4e-06
detection of stimulus (GO:0051606)	721	21	54.51	-	0.39	5.46e-07	3.32e-05
keratinization (GO:0031424)	227	4	17.16	-	0.23	0.000404	0.0114
potassium ion transmembrane transport (GO:0071805)	158	2	11.94	-	0.17	0.00155	0.0338
detection of chemical stimulus (GO:0009593)	522	4	39.46	-	0.1	2.8e-12	4.71e-10
immunoglobulin production (GO:0002377)	138	1	10.43	-	0.1	0.000724	0.0181
detection of stimulus involved in sensory perception (GO:0050906)	557	4	42.11	-	0.09	2.87e-13	5.97e-11
production of molecular mediator of immune response (GO:0002440)	141	1	10.66	-	0.09	0.000742	0.0185
sensory perception of smell (GO:0007608)	468	2	35.38	-	0.06	1.56e-12	2.72e-10
sensory perception of chemical stimulus (GO:0007606)	543	2	41.05	-	0.05	5.91e-15	1.53e-12
detection of chemical stimulus involved in sensory perception of smell (GO:0050911)	441	0	33.34	-	< 0.01	1.79e-14	4.34e-12
detection of chemical stimulus involved in sensory perception (GO:0050907)	486	0	36.74	-	< 0.01	4.23e-16	1.26e-13

## Sheet: young_population3
young population 3
Analysis Type:	PANTHER Overrepresentation Test (Released 20210224)
Annotation Version and Release Date:	GO Ontology database DOI: 10.5281/zenodo.4735677 Released 2021-05-01
Analyzed List:	upload_1 (Homo sapiens)
Reference List:	Homo sapiens (all genes in database)
Test Type:	FISHER
Correction:	FDR
GO biological process complete	REFLIST (20595)	upload (480)	expected	over/under	fold Enrichment	raw P-value	FDR
SRP-dependent cotranslational protein targeting to membrane (GO:0006614)	96	77	2.24	+	34.41	2.48e-80	9.82e-77
electron transport coupled proton transport (GO:0015990)	5	4	0.12	+	34.33	3.06e-05	0.00113
energy coupled proton transmembrane transport, against electrochemical gradient (GO:0015988)	5	4	0.12	+	34.33	3.06e-05	0.00113
cotranslational protein targeting to membrane (GO:0006613)	101	78	2.35	+	33.14	1.77e-80	9.35e-77
cytoplasmic translation (GO:0002181)	122	84	2.84	+	29.54	9.51e-84	7.52e-80
protein targeting to ER (GO:0045047)	112	77	2.61	+	29.5	1.27e-76	2.86e-73
nuclear-transcribed mRNA catabolic process, nonsense-mediated decay (GO:0000184)	120	81	2.8	+	28.96	3.41e-80	1.08e-76
viral transcription (GO:0019083)	116	78	2.7	+	28.85	4.4e-77	1.16e-73
positive regulation of intrinsic apoptotic signaling pathway by p53 class mediator (GO:1902255)	6	4	0.14	+	28.6	5e-05	0.00176
establishment of protein localization to endoplasmic reticulum (GO:0072599)	116	77	2.7	+	28.48	9.17e-76	1.81e-72
translational initiation (GO:0006413)	143	88	3.33	+	26.4	1.2e-84	1.9e-80
cellular response to heparin (GO:0071504)	5	3	0.12	+	25.74	0.000604	0.0162
regulation of retinal ganglion cell axon guidance (GO:0090259)	5	3	0.12	+	25.74	0.000604	0.0162
response to cortisol (GO:0051414)	5	3	0.12	+	25.74	0.000604	0.0161
protein localization to endoplasmic reticulum (GO:0070972)	143	78	3.33	+	23.4	8.76e-72	1.54e-68
negative regulation of ubiquitin protein ligase activity (GO:1904667)	13	7	0.3	+	23.1	1.82e-07	1.03e-05
protection from natural killer cell mediated cytotoxicity (GO:0042270)	6	3	0.14	+	21.45	0.00089	0.0225
viral gene expression (GO:0019080)	172	81	4.01	+	20.21	1.29e-70	1.86e-67
protein targeting to membrane (GO:0006612)	182	79	4.24	+	18.62	1.17e-66	1.32e-63
nuclear-transcribed mRNA catabolic process (GO:0000956)	195	84	4.54	+	18.48	9.72e-71	1.54e-67
response to heparin (GO:0071503)	7	3	0.16	+	18.39	0.00125	0.0295
positive regulation of axon extension involved in axon guidance (GO:0048842)	7	3	0.16	+	18.39	0.00125	0.0295
ribosomal small subunit export from nucleus (GO:0000056)	7	3	0.16	+	18.39	0.00125	0.0295
positive regulation of tau-protein kinase activity (GO:1902949)	7	3	0.16	+	18.39	0.00125	0.0294
ribosomal small subunit assembly (GO:0000028)	19	8	0.44	+	18.07	1.04e-07	6.05e-06
mRNA catabolic process (GO:0006402)	215	85	5.01	+	16.96	4.25e-69	5.6e-66
modulation by symbiont of host defense response (GO:0052031)	8	3	0.19	+	16.09	0.00169	0.0371
blood vessel endothelial cell differentiation (GO:0060837)	8	3	0.19	+	16.09	0.00169	0.0371
positive regulation of signal transduction by p53 class mediator (GO:1901798)	27	10	0.63	+	15.89	6.87e-09	4.78e-07
endothelial cell chemotaxis (GO:0035767)	11	4	0.26	+	15.6	0.000297	0.00871
ribosomal large subunit assembly (GO:0000027)	28	10	0.65	+	15.32	9.13e-09	6.33e-07
negative regulation of ubiquitin-protein transferase activity (GO:0051444)	20	7	0.47	+	15.02	1.82e-06	8.39e-05
RNA catabolic process (GO:0006401)	248	86	5.78	+	14.88	5.07e-66	5.34e-63
regulation of dendritic cell differentiation (GO:2001198)	12	4	0.28	+	14.3	0.000389	0.0111
positive regulation of Wnt signaling pathway, planar cell polarity pathway (GO:2000096)	9	3	0.21	+	14.3	0.00222	0.0464
regulation of fever generation (GO:0031620)	9	3	0.21	+	14.3	0.00222	0.0463
regulation of tau-protein kinase activity (GO:1902947)	13	4	0.3	+	13.2	0.0005	0.0138
ribosome assembly (GO:0042255)	62	19	1.45	+	13.15	1.79e-14	2.18e-12
regulation of ubiquitin protein ligase activity (GO:1904666)	28	8	0.65	+	12.26	1.18e-06	5.62e-05
ribosomal large subunit biogenesis (GO:0042273)	72	20	1.68	+	11.92	1.75e-14	2.15e-12
positive regulation of non-canonical Wnt signaling pathway (GO:2000052)	15	4	0.35	+	11.44	0.000785	0.0201
establishment of protein localization to membrane (GO:0090150)	313	82	7.29	+	11.24	8.2e-55	5.89e-52
protein targeting (GO:0006605)	322	84	7.5	+	11.19	4.74e-56	3.94e-53
rRNA processing (GO:0006364)	262	68	6.11	+	11.14	3.94e-45	1.83e-42
translation (GO:0006412)	387	100	9.02	+	11.09	9.73e-67	1.18e-63
negative regulation of hydrogen peroxide-induced cell death (GO:1903206)	16	4	0.37	+	10.73	0.000964	0.0241
formation of cytoplasmic translation initiation complex (GO:0001732)	16	4	0.37	+	10.73	0.000964	0.0241
positive regulation of nitric-oxide synthase biosynthetic process (GO:0051770)	16	4	0.37	+	10.73	0.000964	0.0241
regulation of Wnt signaling pathway, planar cell polarity pathway (GO:2000095)	16	4	0.37	+	10.73	0.000964	0.024
negative regulation of response to reactive oxygen species (GO:1901032)	16	4	0.37	+	10.73	0.000964	0.024
rRNA metabolic process (GO:0016072)	272	68	6.34	+	10.73	3.11e-44	1.23e-41
peptide biosynthetic process (GO:0043043)	414	100	9.65	+	10.36	2.42e-64	2.39e-61
cellular response to arsenic-containing substance (GO:0071243)	21	5	0.49	+	10.22	0.000266	0.00788
nucleobase-containing compound catabolic process (GO:0034655)	373	88	8.69	+	10.12	1.19e-55	9.38e-53
cytoplasmic translational initiation (GO:0002183)	30	7	0.7	+	10.01	1.73e-05	0.00068
ribosome biogenesis (GO:0042254)	329	76	7.67	+	9.91	2.33e-47	1.27e-44
negative regulation of striated muscle cell apoptotic process (GO:0010664)	26	6	0.61	+	9.9	7.41e-05	0.00249
negative regulation of cardiac muscle cell apoptotic process (GO:0010667)	22	5	0.51	+	9.75	0.00032	0.00923
establishment of protein localization to organelle (GO:0072594)	394	88	9.18	+	9.58	6.08e-54	4e-51
positive regulation of acute inflammatory response (GO:0002675)	27	6	0.63	+	9.53	8.89e-05	0.00293
ribosomal small subunit biogenesis (GO:0042274)	73	16	1.7	+	9.4	1.57e-10	1.37e-08
heterocycle catabolic process (GO:0046700)	417	90	9.72	+	9.26	4.14e-54	2.85e-51
response to interferon-beta (GO:0035456)	33	7	0.77	+	9.1	2.96e-05	0.0011
viral translation (GO:0019081)	19	4	0.44	+	9.03	0.00167	0.0369
negative regulation of muscle cell apoptotic process (GO:0010656)	38	8	0.89	+	9.03	8.33e-06	0.000344
cellular nitrogen compound catabolic process (GO:0044270)	423	89	9.86	+	9.03	1.09e-52	6.65e-50
viral process (GO:0016032)	444	93	10.35	+	8.99	5.58e-55	4.2e-52
mature B cell differentiation involved in immune response (GO:0002313)	24	5	0.56	+	8.94	0.000454	0.0127
mitochondrial electron transport, cytochrome c to oxygen (GO:0006123)	24	5	0.56	+	8.94	0.000454	0.0126
aromatic compound catabolic process (GO:0019439)	438	91	10.21	+	8.91	1.69e-53	1.07e-50
placenta blood vessel development (GO:0060674)	29	6	0.68	+	8.88	0.000125	0.00398
platelet-derived growth factor receptor signaling pathway (GO:0048008)	34	7	0.79	+	8.83	3.5e-05	0.00126
regulation of monocyte differentiation (GO:0045655)	20	4	0.47	+	8.58	0.00197	0.0422
protein-DNA complex disassembly (GO:0032986)	20	4	0.47	+	8.58	0.00197	0.0422
regulation of nitric-oxide synthase biosynthetic process (GO:0051769)	20	4	0.47	+	8.58	0.00197	0.0421
negative regulation of vascular permeability (GO:0043116)	20	4	0.47	+	8.58	0.00197	0.0421
positive regulation of lipid storage (GO:0010884)	25	5	0.58	+	8.58	0.000534	0.0146
kidney vasculature development (GO:0061440)	20	4	0.47	+	8.58	0.00197	0.042
renal system vasculature development (GO:0061437)	20	4	0.47	+	8.58	0.00197	0.0419
organic cyclic compound catabolic process (GO:1901361)	466	92	10.86	+	8.47	1.94e-52	1.13e-49
amide biosynthetic process (GO:0043604)	537	103	12.52	+	8.23	6.65e-58	6.18e-55
cell migration involved in sprouting angiogenesis (GO:0002042)	21	4	0.49	+	8.17	0.0023	0.0476
positive regulation of cell migration involved in sprouting angiogenesis (GO:0090050)	21	4	0.49	+	8.17	0.0023	0.0476
negative regulation of response to oxidative stress (GO:1902883)	21	4	0.49	+	8.17	0.0023	0.0475
peptide metabolic process (GO:0006518)	544	102	12.68	+	8.04	1.71e-56	1.5e-53
response to copper ion (GO:0046688)	43	8	1	+	7.98	1.84e-05	0.000718
negative regulation of RNA splicing (GO:0033119)	27	5	0.63	+	7.95	0.000727	0.0189
negative regulation of viral life cycle (GO:1903901)	27	5	0.63	+	7.95	0.000727	0.0189
cellular response to vascular endothelial growth factor stimulus (GO:0035924)	44	8	1.03	+	7.8	2.13e-05	0.00082
regulation of keratinocyte proliferation (GO:0010837)	33	6	0.77	+	7.8	0.000233	0.00705
ribonucleoprotein complex biogenesis (GO:0022613)	462	83	10.77	+	7.71	2.04e-44	8.25e-42
positive regulation of smooth muscle cell migration (GO:0014911)	39	7	0.91	+	7.7	7.55e-05	0.00253
maturation of LSU-rRNA (GO:0000470)	28	5	0.65	+	7.66	0.000841	0.0214
aggrephagy (GO:0035973)	28	5	0.65	+	7.66	0.000841	0.0213
response to arsenic-containing substance (GO:0046685)	34	6	0.79	+	7.57	0.000269	0.00795
regulation of ubiquitin-protein transferase activity (GO:0051438)	57	10	1.33	+	7.53	2.65e-06	0.00012
regulation of intrinsic apoptotic signaling pathway by p53 class mediator (GO:1902253)	29	5	0.68	+	7.4	0.000968	0.024
cellular response to copper ion (GO:0071280)	29	5	0.68	+	7.4	0.000968	0.024
nucleotide-binding oligomerization domain containing signaling pathway (GO:0070423)	29	5	0.68	+	7.4	0.000968	0.0239
mature B cell differentiation (GO:0002335)	30	5	0.7	+	7.15	0.00111	0.0268
cellular response to interleukin-4 (GO:0071353)	30	5	0.7	+	7.15	0.00111	0.0267
nucleotide-binding domain, leucine rich repeat containing receptor signaling pathway (GO:0035872)	30	5	0.7	+	7.15	0.00111	0.0267
TRIF-dependent toll-like receptor signaling pathway (GO:0035666)	30	5	0.7	+	7.15	0.00111	0.0267
regulation of smooth muscle cell migration (GO:0014910)	67	11	1.56	+	7.04	1.5e-06	6.96e-05
regulation of intrinsic apoptotic signaling pathway in response to DNA damage (GO:1902229)	37	6	0.86	+	6.96	0.000404	0.0114
liver regeneration (GO:0097421)	37	6	0.86	+	6.96	0.000404	0.0114
T cell mediated immunity (GO:0002456)	31	5	0.72	+	6.92	0.00126	0.0295
ncRNA processing (GO:0034470)	436	70	10.16	+	6.89	1.25e-34	3.66e-32
protein localization to membrane (GO:0072657)	542	87	12.63	+	6.89	3.67e-43	1.32e-40
regulation of translational initiation (GO:0006446)	81	13	1.89	+	6.89	2.12e-07	1.17e-05
cellular response to leukemia inhibitory factor (GO:1990830)	88	14	2.05	+	6.83	7.98e-08	4.76e-06
regulation of striated muscle cell apoptotic process (GO:0010662)	38	6	0.89	+	6.77	0.000458	0.0127
response to leukemia inhibitory factor (GO:1990823)	89	14	2.07	+	6.75	9.05e-08	5.34e-06
CD4-positive, alpha-beta T cell differentiation involved in immune response (GO:0002294)	32	5	0.75	+	6.7	0.00143	0.0329
regulation of neuroinflammatory response (GO:0150077)	32	5	0.75	+	6.7	0.00143	0.0329
regulation of vascular endothelial growth factor production (GO:0010574)	32	5	0.75	+	6.7	0.00143	0.0328
T-helper cell differentiation (GO:0042093)	32	5	0.75	+	6.7	0.00143	0.0328
regulation of cellular extravasation (GO:0002691)	32	5	0.75	+	6.7	0.00143	0.0328
animal organ regeneration (GO:0031100)	79	12	1.84	+	6.52	1.05e-06	5.06e-05
alpha-beta T cell differentiation involved in immune response (GO:0002293)	33	5	0.77	+	6.5	0.00162	0.0361
alpha-beta T cell activation involved in immune response (GO:0002287)	33	5	0.77	+	6.5	0.00162	0.0361
response to interleukin-4 (GO:0070670)	33	5	0.77	+	6.5	0.00162	0.036
MyD88-independent toll-like receptor signaling pathway (GO:0002756)	33	5	0.77	+	6.5	0.00162	0.036
regulation of lipid storage (GO:0010883)	53	8	1.24	+	6.48	6.98e-05	0.00236
aerobic electron transport chain (GO:0019646)	88	13	2.05	+	6.34	4.97e-07	2.54e-05
negative regulation of protein ubiquitination (GO:0031397)	82	12	1.91	+	6.28	1.49e-06	6.95e-05
cytoplasmic pattern recognition receptor signaling pathway (GO:0002753)	41	6	0.96	+	6.28	0.000658	0.0175
regulation of acute inflammatory response (GO:0002673)	48	7	1.12	+	6.26	0.00024	0.00721
response to cold (GO:0009409)	48	7	1.12	+	6.26	0.00024	0.0072
mRNA metabolic process (GO:0016071)	697	101	16.24	+	6.22	9.66e-47	5.09e-44
positive regulation of interleukin-12 production (GO:0032735)	42	6	0.98	+	6.13	0.000738	0.0192
T cell differentiation involved in immune response (GO:0002292)	35	5	0.82	+	6.13	0.00205	0.0434
negative regulation of ubiquitin-dependent protein catabolic process (GO:2000059)	49	7	1.14	+	6.13	0.000269	0.00796
positive regulation of vascular associated smooth muscle cell proliferation (GO:1904707)	35	5	0.82	+	6.13	0.00205	0.0434
regulation of cardiac muscle cell apoptotic process (GO:0010665)	35	5	0.82	+	6.13	0.00205	0.0433
localization within membrane (GO:0051668)	615	87	14.33	+	6.07	2.51e-39	8.63e-37
positive regulation of fat cell differentiation (GO:0045600)	64	9	1.49	+	6.03	4.08e-05	0.00146
response to hydrogen peroxide (GO:0042542)	121	17	2.82	+	6.03	1.72e-08	1.14e-06
mitochondrial ATP synthesis coupled electron transport (GO:0042775)	93	13	2.17	+	6	8.75e-07	4.28e-05
ATP synthesis coupled electron transport (GO:0042773)	93	13	2.17	+	6	8.75e-07	4.27e-05
response to mineralocorticoid (GO:0051385)	36	5	0.84	+	5.96	0.00229	0.0477
smooth muscle cell differentiation (GO:0051145)	36	5	0.84	+	5.96	0.00229	0.0477
regulation of DNA damage response, signal transduction by p53 class mediator (GO:0043516)	36	5	0.84	+	5.96	0.00229	0.0476
central nervous system neuron axonogenesis (GO:0021955)	36	5	0.84	+	5.96	0.00229	0.0475
regulation of muscle cell apoptotic process (GO:0010660)	65	9	1.51	+	5.94	4.55e-05	0.00161
negative regulation of smooth muscle cell proliferation (GO:0048662)	51	7	1.19	+	5.89	0.000335	0.00964
regulation of mRNA splicing, via spliceosome (GO:0048024)	102	14	2.38	+	5.89	4.06e-07	2.11e-05
ncRNA metabolic process (GO:0034660)	521	71	12.14	+	5.85	4.29e-31	1.15e-28
protein localization to organelle (GO:0033365)	742	100	17.29	+	5.78	9.82e-44	3.61e-41
type I interferon signaling pathway (GO:0060337)	68	9	1.58	+	5.68	6.26e-05	0.00216
T cell activation involved in immune response (GO:0002286)	68	9	1.58	+	5.68	6.26e-05	0.00215
cellular amide metabolic process (GO:0043603)	820	108	19.11	+	5.65	1.51e-46	7.68e-44
cellular response to type I interferon (GO:0071357)	69	9	1.61	+	5.6	6.93e-05	0.00235
cellular response to epidermal growth factor stimulus (GO:0071364)	46	6	1.07	+	5.6	0.00113	0.027
regulation of pri-miRNA transcription by RNA polymerase II (GO:1902893)	54	7	1.26	+	5.56	0.000459	0.0127
regulation of interleukin-12 production (GO:0032655)	62	8	1.45	+	5.54	0.000187	0.00575
I-kappaB kinase/NF-kappaB signaling (GO:0007249)	70	9	1.63	+	5.52	7.67e-05	0.00256
CD4-positive, alpha-beta T cell activation (GO:0035710)	47	6	1.1	+	5.48	0.00125	0.0294
negative regulation of protein modification by small protein conjugation or removal (GO:1903321)	94	12	2.19	+	5.48	5.38e-06	0.000233
cellular response to heat (GO:0034605)	55	7	1.28	+	5.46	0.000507	0.014
ribonucleoprotein complex assembly (GO:0022618)	189	24	4.4	+	5.45	1.28e-10	1.13e-08
regulation of smooth muscle cell proliferation (GO:0048660)	142	18	3.31	+	5.44	2.76e-08	1.76e-06
alpha-beta T cell activation (GO:0046631)	71	9	1.65	+	5.44	8.47e-05	0.00281
B cell activation involved in immune response (GO:0002312)	48	6	1.12	+	5.36	0.00139	0.032
positive regulation of ATPase activity (GO:0032781)	48	6	1.12	+	5.36	0.00139	0.032
response to heat (GO:0009408)	96	12	2.24	+	5.36	6.55e-06	0.000277
female gonad development (GO:0008585)	88	11	2.05	+	5.36	1.58e-05	0.000627
positive regulation of smooth muscle cell proliferation (GO:0048661)	89	11	2.07	+	5.3	1.74e-05	0.000682
cellular response to hydrogen peroxide (GO:0070301)	73	9	1.7	+	5.29	0.000103	0.00334
ribonucleoprotein complex subunit organization (GO:0071826)	196	24	4.57	+	5.25	2.52e-10	2.15e-08
negative regulation of lipid localization (GO:1905953)	49	6	1.14	+	5.25	0.00153	0.0345
mitochondrial electron transport, NADH to ubiquinone (GO:0006120)	49	6	1.14	+	5.25	0.00153	0.0345
skeletal muscle cell differentiation (GO:0035914)	49	6	1.14	+	5.25	0.00153	0.0344
positive regulation of inflammatory response (GO:0050729)	131	16	3.05	+	5.24	2.58e-07	1.41e-05
regulation of alternative mRNA splicing, via spliceosome (GO:0000381)	58	7	1.35	+	5.18	0.000678	0.0178
regulation of vascular associated smooth muscle cell proliferation (GO:1904705)	58	7	1.35	+	5.18	0.000678	0.0178
alpha-beta T cell differentiation (GO:0046632)	58	7	1.35	+	5.18	0.000678	0.0178
intracellular protein transport (GO:0006886)	781	94	18.2	+	5.16	2.34e-37	7.56e-35
regulation of granulocyte chemotaxis (GO:0071622)	50	6	1.17	+	5.15	0.00168	0.037
response to epidermal growth factor (GO:0070849)	50	6	1.17	+	5.15	0.00168	0.0369
maturation of SSU-rRNA (GO:0030490)	50	6	1.17	+	5.15	0.00168	0.0368
response to type I interferon (GO:0034340)	75	9	1.75	+	5.15	0.000124	0.00395
negative regulation of gene expression (GO:0010629)	999	119	23.28	+	5.11	1.85e-47	1.05e-44
cellular response to interleukin-1 (GO:0071347)	177	21	4.13	+	5.09	5.58e-09	3.96e-07
response to osmotic stress (GO:0006970)	76	9	1.77	+	5.08	0.000136	0.0043
development of primary female sexual characteristics (GO:0046545)	93	11	2.17	+	5.07	2.53e-05	0.000962
cranial nerve development (GO:0021545)	51	6	1.19	+	5.05	0.00184	0.0399
regulation of ATPase activity (GO:0043462)	77	9	1.79	+	5.02	0.000149	0.00469
positive regulation of intrinsic apoptotic signaling pathway (GO:2001244)	60	7	1.4	+	5.01	0.000814	0.0208
regulation of nitric oxide biosynthetic process (GO:0045428)	60	7	1.4	+	5.01	0.000814	0.0207
oxidative phosphorylation (GO:0006119)	120	14	2.8	+	5.01	2.36e-06	0.000107
osteoblast differentiation (GO:0001649)	129	15	3.01	+	4.99	1.07e-06	5.16e-05
respiratory electron transport chain (GO:0022904)	112	13	2.61	+	4.98	5.69e-06	0.000244
regulation of transcription from RNA polymerase II promoter in response to hypoxia (GO:0061418)	78	9	1.82	+	4.95	0.000163	0.00508
negative regulation of intrinsic apoptotic signaling pathway (GO:2001243)	96	11	2.24	+	4.92	3.31e-05	0.00121
response to glucocorticoid (GO:0051384)	149	17	3.47	+	4.9	2.65e-07	1.44e-05
positive regulation of leukocyte proliferation (GO:0070665)	150	17	3.5	+	4.86	2.89e-07	1.55e-05
regulation of RNA splicing (GO:0043484)	150	17	3.5	+	4.86	2.89e-07	1.54e-05
lymphocyte activation involved in immune response (GO:0002285)	115	13	2.68	+	4.85	7.39e-06	0.000308
regulation of protein import into nucleus (GO:0042306)	62	7	1.45	+	4.84	0.000971	0.024
regulation of nitric oxide metabolic process (GO:0080164)	62	7	1.45	+	4.84	0.000971	0.024
cellular response to ionizing radiation (GO:0071479)	71	8	1.65	+	4.83	0.000433	0.0121
negative regulation of cysteine-type endopeptidase activity (GO:2000117)	89	10	2.07	+	4.82	8.72e-05	0.00288
regulation of intrinsic apoptotic signaling pathway (GO:2001242)	161	18	3.75	+	4.8	1.56e-07	8.89e-06
negative regulation of lymphocyte differentiation (GO:0045620)	54	6	1.26	+	4.77	0.00239	0.0492
negative regulation of cysteine-type endopeptidase activity involved in apoptotic process (GO:0043154)	81	9	1.89	+	4.77	0.000211	0.00644
regulation of epidermal cell differentiation (GO:0045604)	63	7	1.47	+	4.77	0.00106	0.0258
interferon-gamma-mediated signaling pathway (GO:0060333)	72	8	1.68	+	4.77	0.000471	0.013
negative regulation of proteolysis involved in cellular protein catabolic process (GO:1903051)	63	7	1.47	+	4.77	0.00106	0.0257
artery morphogenesis (GO:0048844)	63	7	1.47	+	4.77	0.00106	0.0257
cellular macromolecule catabolic process (GO:0044265)	925	102	21.56	+	4.73	1.23e-37	4.07e-35
regulation of DNA-templated transcription in response to stress (GO:0043620)	118	13	2.75	+	4.73	9.53e-06	0.000389
positive regulation of T cell proliferation (GO:0042102)	101	11	2.35	+	4.67	5.06e-05	0.00177
positive regulation of lymphocyte proliferation (GO:0050671)	138	15	3.22	+	4.66	2.32e-06	0.000106
response to interleukin-1 (GO:0070555)	203	22	4.73	+	4.65	1.1e-08	7.56e-07
negative regulation of cellular protein catabolic process (GO:1903363)	74	8	1.72	+	4.64	0.000557	0.0151
positive regulation of mononuclear cell proliferation (GO:0032946)	139	15	3.24	+	4.63	2.51e-06	0.000114
negative regulation of leukocyte differentiation (GO:1902106)	102	11	2.38	+	4.63	5.49e-05	0.00191
response to reactive oxygen species (GO:0000302)	186	20	4.34	+	4.61	5.75e-08	3.49e-06
response to corticosteroid (GO:0031960)	168	18	3.92	+	4.6	2.78e-07	1.49e-05
regulation of transcription from RNA polymerase II promoter in response to stress (GO:0043618)	112	12	2.61	+	4.6	2.69e-05	0.00101
regulation of protein import (GO:1904589)	66	7	1.54	+	4.55	0.00136	0.0314
regulation of viral genome replication (GO:0045069)	85	9	1.98	+	4.54	0.000293	0.00864
negative regulation of hemopoiesis (GO:1903707)	104	11	2.42	+	4.54	6.45e-05	0.00222
regeneration (GO:0031099)	163	17	3.8	+	4.47	8.38e-07	4.13e-05
interleukin-1-mediated signaling pathway (GO:0070498)	96	10	2.24	+	4.47	0.000155	0.00485
positive regulation of apoptotic signaling pathway (GO:2001235)	125	13	2.91	+	4.46	1.68e-05	0.000661
response to interferon-gamma (GO:0034341)	183	19	4.27	+	4.45	2.03e-07	1.13e-05
regulation of protein ubiquitination (GO:0031396)	213	22	4.96	+	4.43	2.42e-08	1.55e-06
female sex differentiation (GO:0046660)	107	11	2.49	+	4.41	8.16e-05	0.00272
positive regulation of translation (GO:0045727)	137	14	3.19	+	4.38	9.6e-06	0.000391
regulation of protein modification by small protein conjugation or removal (GO:1903320)	245	25	5.71	+	4.38	3.35e-09	2.43e-07
response to temperature stimulus (GO:0009266)	167	17	3.89	+	4.37	1.14e-06	5.45e-05
positive regulation of cellular amide metabolic process (GO:0034250)	168	17	3.92	+	4.34	1.23e-06	5.82e-05
regulation of epidermis development (GO:0045682)	70	7	1.63	+	4.29	0.00185	0.0402
regulation of mRNA processing (GO:0050684)	140	14	3.26	+	4.29	1.2e-05	0.000484
response to cadmium ion (GO:0046686)	70	7	1.63	+	4.29	0.00185	0.0401
macromolecule catabolic process (GO:0009057)	1058	105	24.66	+	4.26	4.32e-35	1.29e-32
embryonic placenta development (GO:0001892)	81	8	1.89	+	4.24	0.000962	0.0241
regulation of DNA binding (GO:0051101)	122	12	2.84	+	4.22	5.81e-05	0.00201
cellular response to reactive oxygen species (GO:0034614)	123	12	2.87	+	4.19	6.24e-05	0.00216
positive regulation of endothelial cell proliferation (GO:0001938)	93	9	2.17	+	4.15	0.000539	0.0147
negative regulation of mRNA metabolic process (GO:1903312)	93	9	2.17	+	4.15	0.000539	0.0147
RNA processing (GO:0006396)	930	89	21.68	+	4.11	1.7e-28	4.21e-26
endothelial cell differentiation (GO:0045446)	84	8	1.96	+	4.09	0.00119	0.0283
regulation of epithelial cell apoptotic process (GO:1904035)	85	8	1.98	+	4.04	0.00128	0.0298
regulation of fat cell differentiation (GO:0045598)	128	12	2.98	+	4.02	8.88e-05	0.00293
negative regulation of viral process (GO:0048525)	96	9	2.24	+	4.02	0.000666	0.0175
regulation of leukocyte proliferation (GO:0070663)	246	23	5.73	+	4.01	6.3e-08	3.79e-06
positive regulation of epithelial cell proliferation (GO:0050679)	194	18	4.52	+	3.98	1.89e-06	8.7e-05
endothelium development (GO:0003158)	97	9	2.26	+	3.98	0.000713	0.0186
positive regulation of leukocyte chemotaxis (GO:0002690)	97	9	2.26	+	3.98	0.000713	0.0186
regulation of T cell proliferation (GO:0042129)	173	16	4.03	+	3.97	7.29e-06	0.000305
anaphase-promoting complex-dependent catabolic process (GO:0031145)	87	8	2.03	+	3.95	0.00147	0.0335
positive regulation of leukocyte cell-cell adhesion (GO:1903039)	240	22	5.59	+	3.93	1.67e-07	9.45e-06
response to lipopolysaccharide (GO:0032496)	319	29	7.43	+	3.9	2.14e-09	1.61e-07
central nervous system neuron development (GO:0021954)	88	8	2.05	+	3.9	0.00157	0.0354
cellular nitrogen compound biosynthetic process (GO:0044271)	1553	141	36.2	+	3.9	4.95e-44	1.86e-41
placenta development (GO:0001890)	144	13	3.36	+	3.87	6.53e-05	0.00223
regulation of nucleocytoplasmic transport (GO:0046822)	111	10	2.59	+	3.87	0.000454	0.0126
cellular macromolecule biosynthetic process (GO:0034645)	1639	147	38.2	+	3.85	1.56e-45	7.49e-43
organonitrogen compound biosynthetic process (GO:1901566)	1379	123	32.14	+	3.83	3.44e-37	1.07e-34
regulation of endothelial cell proliferation (GO:0001936)	135	12	3.15	+	3.81	0.000142	0.00447
regulation of leukocyte cell-cell adhesion (GO:1903037)	327	29	7.62	+	3.81	3.59e-09	2.59e-07
cellular response to lipopolysaccharide (GO:0071222)	181	16	4.22	+	3.79	1.23e-05	0.000494
antimicrobial humoral immune response mediated by antimicrobial peptide (GO:0061844)	102	9	2.38	+	3.79	0.000993	0.0244
regulation of cyclin-dependent protein kinase activity (GO:1904029)	102	9	2.38	+	3.79	0.000993	0.0243
regulation of epithelial cell proliferation (GO:0050678)	340	30	7.92	+	3.79	2.14e-09	1.6e-07
macromolecule biosynthetic process (GO:0009059)	1680	148	39.16	+	3.78	5.32e-45	2.27e-42
activation of cysteine-type endopeptidase activity involved in apoptotic process (GO:0006919)	91	8	2.12	+	3.77	0.00191	0.0412
aerobic respiration (GO:0009060)	160	14	3.73	+	3.75	4.73e-05	0.00167
fat cell differentiation (GO:0045444)	103	9	2.4	+	3.75	0.00106	0.0257
regulation of leukocyte chemotaxis (GO:0002688)	126	11	2.94	+	3.75	0.000307	0.00894
regulation of cysteine-type endopeptidase activity involved in apoptotic process (GO:0043281)	218	19	5.08	+	3.74	2.32e-06	0.000106
regulation of blood vessel endothelial cell migration (GO:0043535)	92	8	2.14	+	3.73	0.00204	0.0434
positive regulation of leukocyte migration (GO:0002687)	138	12	3.22	+	3.73	0.000171	0.00533
regulation of translation (GO:0006417)	415	36	9.67	+	3.72	7.81e-11	7.1e-09
positive regulation of epithelial cell migration (GO:0010634)	150	13	3.5	+	3.72	9.58e-05	0.00314
regulation of cysteine-type endopeptidase activity (GO:2000116)	243	21	5.66	+	3.71	7.79e-07	3.85e-05
positive regulation of T cell activation (GO:0050870)	220	19	5.13	+	3.71	2.63e-06	0.000119
response to molecule of bacterial origin (GO:0002237)	336	29	7.83	+	3.7	6.31e-09	4.41e-07
regulation of angiogenesis (GO:0045765)	282	24	6.57	+	3.65	1.65e-07	9.36e-06
regulation of interleukin-1 beta production (GO:0032651)	94	8	2.19	+	3.65	0.00231	0.0476
negative regulation of transferase activity (GO:0051348)	306	26	7.13	+	3.65	5.19e-08	3.19e-06
regulation of apoptotic signaling pathway (GO:2001233)	354	30	8.25	+	3.64	5.09e-09	3.62e-07
positive regulation of binding (GO:0051099)	177	15	4.13	+	3.64	3.61e-05	0.0013
antimicrobial humoral response (GO:0019730)	154	13	3.59	+	3.62	0.000122	0.00391
response to steroid hormone (GO:0048545)	285	24	6.64	+	3.61	1.98e-07	1.11e-05
positive regulation of adaptive immune response based on somatic recombination of immune receptors built from immunoglobulin superfamily domains (GO:0002824)	107	9	2.49	+	3.61	0.00136	0.0314
response to fibroblast growth factor (GO:0071774)	119	10	2.77	+	3.61	0.000752	0.0194
regulation of vasculature development (GO:1901342)	286	24	6.67	+	3.6	2.1e-07	1.16e-05
leukocyte chemotaxis (GO:0030595)	143	12	3.33	+	3.6	0.000233	0.00705
cellular response to molecule of bacterial origin (GO:0071219)	191	16	4.45	+	3.59	2.28e-05	0.000868
cell chemotaxis (GO:0060326)	203	17	4.73	+	3.59	1.28e-05	0.00051
regulation of lymphocyte proliferation (GO:0050670)	227	19	5.29	+	3.59	4.02e-06	0.000178
regulation of cellular amide metabolic process (GO:0034248)	479	40	11.16	+	3.58	1.96e-11	1.9e-09
RNA metabolic process (GO:0016070)	1582	132	36.87	+	3.58	2.72e-37	8.59e-35
cellular response to biotic stimulus (GO:0071216)	216	18	5.03	+	3.58	7.6e-06	0.000315
stress-activated MAPK cascade (GO:0051403)	108	9	2.52	+	3.58	0.00144	0.0329
regulation of osteoblast differentiation (GO:0045667)	120	10	2.8	+	3.58	0.000798	0.0204
response to alcohol (GO:0097305)	253	21	5.9	+	3.56	1.42e-06	6.65e-05
regulation of mononuclear cell proliferation (GO:0032944)	229	19	5.34	+	3.56	4.52e-06	0.000198
regulation of epithelial cell migration (GO:0010632)	229	19	5.34	+	3.56	4.52e-06	0.000198
positive regulation of chemotaxis (GO:0050921)	145	12	3.38	+	3.55	0.000262	0.00782
regulation of type I interferon production (GO:0032479)	133	11	3.1	+	3.55	0.000471	0.013
modulation of process of other organism involved in symbiotic interaction (GO:0051817)	121	10	2.82	+	3.55	0.000847	0.0214
regulation of endothelial cell migration (GO:0010594)	170	14	3.96	+	3.53	8.67e-05	0.00287
response to cytokine (GO:0034097)	1106	91	25.78	+	3.53	9.68e-25	1.91e-22
response to oxidative stress (GO:0006979)	390	32	9.09	+	3.52	3.22e-09	2.34e-07
regulation of DNA biosynthetic process (GO:2000278)	110	9	2.56	+	3.51	0.00162	0.0359
regulation of tumor necrosis factor production (GO:0032680)	159	13	3.71	+	3.51	0.000164	0.00513
cellular response to cytokine stimulus (GO:0071345)	1016	83	23.68	+	3.51	2.4e-22	4.35e-20
regulation of epithelial cell differentiation (GO:0030856)	147	12	3.43	+	3.5	0.000295	0.00866
positive regulation of cell-cell adhesion (GO:0022409)	283	23	6.6	+	3.49	6.32e-07	3.16e-05
positive regulation of angiogenesis (GO:0045766)	160	13	3.73	+	3.49	0.000174	0.0054
cellular response to interferon-gamma (GO:0071346)	160	13	3.73	+	3.49	0.000174	0.00539
positive regulation of vasculature development (GO:1904018)	160	13	3.73	+	3.49	0.000174	0.00538
response to ionizing radiation (GO:0010212)	148	12	3.45	+	3.48	0.000312	0.00903
positive regulation of peptidyl-tyrosine phosphorylation (GO:0050731)	198	16	4.61	+	3.47	3.42e-05	0.00124
blood vessel morphogenesis (GO:0048514)	410	33	9.56	+	3.45	2.83e-09	2.08e-07
cellular response to fibroblast growth factor stimulus (GO:0044344)	112	9	2.61	+	3.45	0.00182	0.0397
positive regulation of adaptive immune response (GO:0002821)	112	9	2.61	+	3.45	0.00182	0.0396
cellular respiration (GO:0045333)	187	15	4.36	+	3.44	6.46e-05	0.00222
vasculature development (GO:0001944)	514	41	11.98	+	3.42	4.07e-11	3.79e-09
stress-activated protein kinase signaling cascade (GO:0031098)	113	9	2.63	+	3.42	0.00193	0.0414
cell killing (GO:0001906)	126	10	2.94	+	3.41	0.00113	0.027
regulation of tumor necrosis factor superfamily cytokine production (GO:1903555)	164	13	3.82	+	3.4	0.000218	0.00664
cellular response to decreased oxygen levels (GO:0036294)	202	16	4.71	+	3.4	4.28e-05	0.00151
posttranscriptional regulation of gene expression (GO:0010608)	581	46	13.54	+	3.4	3.12e-12	3.18e-10
positive regulation of cysteine-type endopeptidase activity involved in apoptotic process (GO:0043280)	139	11	3.24	+	3.4	0.000664	0.0175
translational elongation (GO:0006414)	127	10	2.96	+	3.38	0.00119	0.0283
ossification (GO:0001503)	267	21	6.22	+	3.37	3.14e-06	0.000141
angiogenesis (GO:0001525)	318	25	7.41	+	3.37	3.67e-07	1.93e-05
protein transport (GO:0015031)	1300	102	30.3	+	3.37	2.56e-26	5.48e-24
negative regulation of apoptotic signaling pathway (GO:2001234)	230	18	5.36	+	3.36	1.68e-05	0.00066
regulation of cellular protein catabolic process (GO:1903362)	256	20	5.97	+	3.35	5.9e-06	0.000253
cellular response to hypoxia (GO:0071456)	193	15	4.5	+	3.33	9e-05	0.00296
negative regulation of epithelial cell proliferation (GO:0050680)	129	10	3.01	+	3.33	0.00133	0.0309
cellular response to steroid hormone stimulus (GO:0071383)	142	11	3.31	+	3.32	0.000782	0.0201
response to mechanical stimulus (GO:0009612)	220	17	5.13	+	3.32	3.33e-05	0.00121
blood vessel development (GO:0001568)	492	38	11.47	+	3.31	5.09e-10	4.13e-08
cytokine-mediated signaling pathway (GO:0019221)	687	53	16.01	+	3.31	1.59e-13	1.83e-11
pattern recognition receptor signaling pathway (GO:0002221)	130	10	3.03	+	3.3	0.00141	0.0324
nucleosome assembly (GO:0006334)	117	9	2.73	+	3.3	0.0024	0.0493
positive regulation of cell death (GO:0010942)	638	49	14.87	+	3.3	1.64e-12	1.7e-10
positive regulation of apoptotic process (GO:0043065)	560	43	13.05	+	3.29	4.14e-11	3.83e-09
positive regulation of programmed cell death (GO:0043068)	575	44	13.4	+	3.28	2.69e-11	2.6e-09
electron transport chain (GO:0022900)	170	13	3.96	+	3.28	0.000302	0.00883
positive regulation of cysteine-type endopeptidase activity (GO:2001056)	157	12	3.66	+	3.28	0.000513	0.0141
regulation of leukocyte migration (GO:0002685)	210	16	4.89	+	3.27	6.59e-05	0.00224
cellular protein localization (GO:0034613)	1470	112	34.26	+	3.27	5.16e-28	1.24e-25
cellular response to tumor necrosis factor (GO:0071356)	250	19	5.83	+	3.26	1.44e-05	0.000574
negative regulation of apoptotic process (GO:0043066)	895	68	20.86	+	3.26	7.89e-17	1.1e-14
intracellular receptor signaling pathway (GO:0030522)	198	15	4.61	+	3.25	0.000117	0.00378
cellular macromolecule localization (GO:0070727)	1480	112	34.49	+	3.25	8.89e-28	2.1e-25
response to tumor necrosis factor (GO:0034612)	278	21	6.48	+	3.24	5.63e-06	0.000243
negative regulation of programmed cell death (GO:0043069)	914	69	21.3	+	3.24	6.17e-17	8.79e-15
negative regulation of neuron apoptotic process (GO:0043524)	146	11	3.4	+	3.23	0.000968	0.0241
intracellular transport (GO:0046907)	1464	110	34.12	+	3.22	5.22e-27	1.15e-24
response to ketone (GO:1901654)	200	15	4.66	+	3.22	0.00013	0.00412
positive regulation of cell migration (GO:0030335)	520	39	12.12	+	3.22	6.55e-10	5.21e-08
morphogenesis of a branching epithelium (GO:0061138)	160	12	3.73	+	3.22	0.0006	0.0162
response to hypoxia (GO:0001666)	347	26	8.09	+	3.21	5.06e-07	2.57e-05
T cell differentiation (GO:0030217)	147	11	3.43	+	3.21	0.00102	0.0249
response to decreased oxygen levels (GO:0036293)	361	27	8.41	+	3.21	3.16e-07	1.68e-05
response to oxygen levels (GO:0070482)	388	29	9.04	+	3.21	1.16e-07	6.74e-06
cellular response to chemical stress (GO:0062197)	282	21	6.57	+	3.2	6.91e-06	0.000291
establishment of protein localization (GO:0045184)	1397	104	32.56	+	3.19	3.65e-25	7.39e-23
regulation of T cell activation (GO:0050863)	336	25	7.83	+	3.19	9.46e-07	4.59e-05
rhythmic process (GO:0048511)	269	20	6.27	+	3.19	1.17e-05	0.00047
regulation of lipid biosynthetic process (GO:0046890)	175	13	4.08	+	3.19	0.000392	0.0111
negative regulation of protein serine/threonine kinase activity (GO:0071901)	135	10	3.15	+	3.18	0.00183	0.0397
mesenchymal cell differentiation (GO:0048762)	162	12	3.78	+	3.18	0.000665	0.0175
T cell activation (GO:0042110)	243	18	5.66	+	3.18	3.32e-05	0.00121
positive regulation of cellular component movement (GO:0051272)	558	41	13.01	+	3.15	4.15e-10	3.45e-08
respiratory tube development (GO:0030323)	177	13	4.13	+	3.15	0.000434	0.0122
gene expression (GO:0010467)	2117	155	49.34	+	3.14	4.25e-38	1.43e-35
regulation of cell-cell adhesion (GO:0022407)	439	32	10.23	+	3.13	4.39e-08	2.73e-06
ATP metabolic process (GO:0046034)	206	15	4.8	+	3.12	0.000176	0.00543
cellular response to oxygen levels (GO:0071453)	220	16	5.13	+	3.12	0.00011	0.00355
cellular response to external stimulus (GO:0071496)	344	25	8.02	+	3.12	1.41e-06	6.61e-05
regulation of peptidyl-tyrosine phosphorylation (GO:0050730)	262	19	6.11	+	3.11	2.65e-05	0.000997
circadian rhythm (GO:0007623)	138	10	3.22	+	3.11	0.00213	0.0448
negative regulation of cell death (GO:0060548)	1008	73	23.49	+	3.11	5.54e-17	8.03e-15
regulation of ubiquitin-dependent protein catabolic process (GO:2000058)	166	12	3.87	+	3.1	0.000812	0.0207
regulation of proteolysis involved in cellular protein catabolic process (GO:1903050)	222	16	5.17	+	3.09	0.000121	0.00388
mononuclear cell differentiation (GO:1903131)	292	21	6.81	+	3.09	1.14e-05	0.000459
positive regulation of cytokine production (GO:0001819)	489	35	11.4	+	3.07	1.55e-08	1.04e-06
positive regulation of cell motility (GO:2000147)	545	39	12.7	+	3.07	2.27e-09	1.69e-07
protein localization to nucleus (GO:0034504)	168	12	3.92	+	3.06	0.000896	0.0226
regulation of adaptive immune response based on somatic recombination of immune receptors built from immunoglobulin superfamily domains (GO:0002822)	168	12	3.92	+	3.06	0.000896	0.0225
positive regulation of locomotion (GO:0040017)	560	40	13.05	+	3.06	1.47e-09	1.12e-07
regulation of binding (GO:0051098)	365	26	8.51	+	3.06	1.23e-06	5.81e-05
regulation of leukocyte differentiation (GO:1902105)	281	20	6.55	+	3.05	2.1e-05	0.000811
positive regulation of endopeptidase activity (GO:0010950)	183	13	4.27	+	3.05	0.000583	0.0157
regulation of adaptive immune response (GO:0002819)	183	13	4.27	+	3.05	0.000583	0.0157
morphogenesis of a branching structure (GO:0001763)	169	12	3.94	+	3.05	0.00094	0.0236
RNA localization (GO:0006403)	212	15	4.94	+	3.04	0.000236	0.0071
regulation of G1/S transition of mitotic cell cycle (GO:2000045)	156	11	3.64	+	3.03	0.00159	0.0358
nucleosome organization (GO:0034728)	156	11	3.64	+	3.03	0.00159	0.0357
cellular response to growth factor stimulus (GO:0071363)	497	35	11.58	+	3.02	2.26e-08	1.46e-06
response to virus (GO:0009615)	313	22	7.29	+	3.02	9.87e-06	0.000401
regulation of extrinsic apoptotic signaling pathway (GO:2001236)	157	11	3.66	+	3.01	0.00167	0.0369
regulation of signal transduction by p53 class mediator (GO:1901796)	201	14	4.68	+	2.99	0.000437	0.0122
protein import (GO:0017038)	158	11	3.68	+	2.99	0.00175	0.0383
lung development (GO:0030324)	173	12	4.03	+	2.98	0.00114	0.027
positive regulation of cell population proliferation (GO:0008284)	939	65	21.88	+	2.97	2.58e-14	3.07e-12
positive regulation of defense response (GO:0031349)	362	25	8.44	+	2.96	3.3e-06	0.000148
RNA transport (GO:0050658)	189	13	4.4	+	2.95	0.000772	0.0199
nucleic acid transport (GO:0050657)	189	13	4.4	+	2.95	0.000772	0.0199
nitrogen compound transport (GO:0071705)	1708	117	39.81	+	2.94	1.56e-25	3.2e-23
response to growth factor (GO:0070848)	526	36	12.26	+	2.94	2.79e-08	1.77e-06
cellular catabolic process (GO:0044248)	1812	124	42.23	+	2.94	3.8e-27	8.59e-25
organic substance catabolic process (GO:1901575)	1769	121	41.23	+	2.93	2.03e-26	4.39e-24
negative regulation of catalytic activity (GO:0043086)	776	53	18.09	+	2.93	1.28e-11	1.26e-09
positive regulation of response to external stimulus (GO:0032103)	514	35	11.98	+	2.92	4.93e-08	3.04e-06
establishment of RNA localization (GO:0051236)	191	13	4.45	+	2.92	0.000846	0.0214
negative regulation of cellular amide metabolic process (GO:0034249)	206	14	4.8	+	2.92	0.000549	0.0149
negative regulation of macromolecule metabolic process (GO:0010605)	2880	195	67.12	+	2.91	4.4e-45	1.99e-42
nucleic acid metabolic process (GO:0090304)	2217	150	51.67	+	2.9	5.17e-33	1.46e-30
protein-DNA complex subunit organization (GO:0071824)	296	20	6.9	+	2.9	4.2e-05	0.00149
aging (GO:0007568)	296	20	6.9	+	2.9	4.2e-05	0.00149
regulation of lipid localization (GO:1905952)	163	11	3.8	+	2.9	0.00221	0.0462
regulation of cell cycle G1/S phase transition (GO:1902806)	178	12	4.15	+	2.89	0.00143	0.0328
regulation of cell migration (GO:0030334)	892	60	20.79	+	2.89	8.98e-13	9.6e-11
cellular response to oxidative stress (GO:0034599)	238	16	5.55	+	2.88	0.000254	0.0076
negative regulation of neuron death (GO:1901215)	209	14	4.87	+	2.87	0.000628	0.0167
regulation of apoptotic process (GO:0042981)	1493	100	34.8	+	2.87	5.58e-21	9.69e-19
lymphocyte differentiation (GO:0030098)	254	17	5.92	+	2.87	0.000173	0.00537
cellular response to extracellular stimulus (GO:0031668)	269	18	6.27	+	2.87	0.000113	0.00364
regulation of cytokine production (GO:0001817)	748	50	17.43	+	2.87	1.03e-10	9.23e-09
negative regulation of proteolysis (GO:0045861)	345	23	8.04	+	2.86	1.39e-05	0.000552
leukocyte differentiation (GO:0002521)	360	24	8.39	+	2.86	9.04e-06	0.00037
negative regulation of cell migration (GO:0030336)	270	18	6.29	+	2.86	0.000118	0.00379
regulation of mRNA metabolic process (GO:1903311)	376	25	8.76	+	2.85	6.16e-06	0.000262
negative regulation of protein kinase activity (GO:0006469)	241	16	5.62	+	2.85	0.00029	0.00855
positive regulation of protein kinase B signaling (GO:0051897)	181	12	4.22	+	2.84	0.00163	0.0361
negative regulation of metabolic process (GO:0009892)	3095	205	72.13	+	2.84	1.54e-46	7.62e-44
positive regulation of cell adhesion (GO:0045785)	438	29	10.21	+	2.84	1.21e-06	5.74e-05
negative regulation of peptidase activity (GO:0010466)	257	17	5.99	+	2.84	0.000197	0.00603
response to drug (GO:0042493)	394	26	9.18	+	2.83	4.57e-06	0.000199
female pregnancy (GO:0007565)	182	12	4.24	+	2.83	0.0017	0.0372
regulation of programmed cell death (GO:0043067)	1532	101	35.71	+	2.83	9.97e-21	1.71e-18
tube morphogenesis (GO:0035239)	654	43	15.24	+	2.82	3.64e-09	2.61e-07
lymphocyte activation (GO:0046649)	396	26	9.23	+	2.82	4.97e-06	0.000215
regulation of cell death (GO:0010941)	1668	109	38.88	+	2.8	3.67e-22	6.6e-20
response to inorganic substance (GO:0010035)	553	36	12.89	+	2.79	9.05e-08	5.32e-06
positive regulation of peptidase activity (GO:0010952)	200	13	4.66	+	2.79	0.00125	0.0295
respiratory system development (GO:0060541)	200	13	4.66	+	2.79	0.00125	0.0294
regulation of MAP kinase activity (GO:0043405)	310	20	7.23	+	2.77	7.65e-05	0.00256
negative regulation of kinase activity (GO:0033673)	264	17	6.15	+	2.76	0.000265	0.00789
nuclear transport (GO:0051169)	264	17	6.15	+	2.76	0.000265	0.00788
protein folding (GO:0006457)	233	15	5.43	+	2.76	0.0006	0.0161
inflammatory response (GO:0006954)	498	32	11.61	+	2.76	6.26e-07	3.14e-05
positive regulation of I-kappaB kinase/NF-kappaB signaling (GO:0043123)	187	12	4.36	+	2.75	0.00211	0.0445
regulation of proteasomal protein catabolic process (GO:0061136)	187	12	4.36	+	2.75	0.00211	0.0444
regulation of hemopoiesis (GO:1903706)	390	25	9.09	+	2.75	1.11e-05	0.00045
circulatory system development (GO:0072359)	877	56	20.44	+	2.74	3.74e-11	3.54e-09
regulation of viral process (GO:0050792)	189	12	4.4	+	2.72	0.00229	0.0475
regulation of peptidase activity (GO:0052547)	457	29	10.65	+	2.72	2.67e-06	0.00012
cellular biosynthetic process (GO:0044249)	2715	172	63.28	+	2.72	3.34e-35	1.01e-32
response to organic cyclic compound (GO:0014070)	900	57	20.98	+	2.72	3.31e-11	3.18e-09
regulation of neuron death (GO:1901214)	316	20	7.36	+	2.72	9.79e-05	0.00319
negative regulation of cell motility (GO:2000146)	285	18	6.64	+	2.71	0.000221	0.0067
cellular response to starvation (GO:0009267)	190	12	4.43	+	2.71	0.00238	0.0491
negative regulation of locomotion (GO:0040013)	317	20	7.39	+	2.71	0.000102	0.00331
tube development (GO:0035295)	856	54	19.95	+	2.71	1.32e-10	1.16e-08
organic substance transport (GO:0071702)	2079	131	48.45	+	2.7	1.36e-25	2.84e-23
catabolic process (GO:0009056)	2096	132	48.85	+	2.7	8.73e-26	1.84e-23
regulation of endopeptidase activity (GO:0052548)	429	27	10	+	2.7	6.8e-06	0.000287
regulation of cell motility (GO:2000145)	954	60	22.23	+	2.7	1.24e-11	1.24e-09
regulation of protein serine/threonine kinase activity (GO:0071900)	493	31	11.49	+	2.7	1.44e-06	6.72e-05
response to lipid (GO:0033993)	831	52	19.37	+	2.68	3.9e-10	3.26e-08
protein-DNA complex assembly (GO:0065004)	256	16	5.97	+	2.68	0.000541	0.0148
energy derivation by oxidation of organic compounds (GO:0015980)	256	16	5.97	+	2.68	0.000541	0.0147
negative regulation of molecular function (GO:0044092)	1137	71	26.5	+	2.68	1.73e-13	1.97e-11
positive regulation of protein serine/threonine kinase activity (GO:0071902)	321	20	7.48	+	2.67	0.00012	0.00384
chemotaxis (GO:0006935)	547	34	12.75	+	2.67	5.68e-07	2.86e-05
regulation of DNA-binding transcription factor activity (GO:0051090)	435	27	10.14	+	2.66	8.62e-06	0.000355
regulation of chemotaxis (GO:0050920)	226	14	5.27	+	2.66	0.00128	0.0298
multi-multicellular organism process (GO:0044706)	210	13	4.89	+	2.66	0.00189	0.0409
regulation of neuron apoptotic process (GO:0043523)	210	13	4.89	+	2.66	0.00189	0.0408
taxis (GO:0042330)	550	34	12.82	+	2.65	6.39e-07	3.18e-05
negative regulation of cellular component movement (GO:0051271)	293	18	6.83	+	2.64	0.000303	0.00884
nucleocytoplasmic transport (GO:0006913)	261	16	6.08	+	2.63	0.000659	0.0174
nucleobase-containing compound transport (GO:0015931)	245	15	5.71	+	2.63	0.000973	0.0239
organic substance biosynthetic process (GO:1901576)	2803	171	65.33	+	2.62	5.22e-33	1.45e-30
regulation of I-kappaB kinase/NF-kappaB signaling (GO:0043122)	246	15	5.73	+	2.62	0.00101	0.0247
negative regulation of protein modification process (GO:0031400)	558	34	13.01	+	2.61	8.69e-07	4.26e-05
viral life cycle (GO:0019058)	230	14	5.36	+	2.61	0.00149	0.034
homeostasis of number of cells (GO:0048872)	230	14	5.36	+	2.61	0.00149	0.0339
myeloid cell differentiation (GO:0030099)	231	14	5.38	+	2.6	0.00155	0.0349
positive regulation of leukocyte activation (GO:0002696)	429	26	10	+	2.6	1.86e-05	0.000726
response to abiotic stimulus (GO:0009628)	1175	71	27.39	+	2.59	9.08e-13	9.63e-11
biosynthetic process (GO:0009058)	2865	173	66.77	+	2.59	7.55e-33	2.06e-30
regulation of myeloid cell differentiation (GO:0045637)	232	14	5.41	+	2.59	0.00161	0.036
positive regulation of MAP kinase activity (GO:0043406)	232	14	5.41	+	2.59	0.00161	0.036
regulation of protein catabolic process (GO:0042176)	398	24	9.28	+	2.59	4.19e-05	0.00149
negative regulation of protein metabolic process (GO:0051248)	1112	67	25.92	+	2.59	4.93e-12	4.93e-10
negative regulation of endopeptidase activity (GO:0010951)	249	15	5.8	+	2.58	0.00113	0.0271
negative regulation of growth (GO:0045926)	249	15	5.8	+	2.58	0.00113	0.027
regulation of locomotion (GO:0040012)	997	60	23.24	+	2.58	8.06e-11	7.28e-09
reproductive structure development (GO:0048608)	416	25	9.7	+	2.58	3.07e-05	0.00113
regulation of cellular component movement (GO:0051270)	1032	62	24.05	+	2.58	3.86e-11	3.64e-09
regulation of transferase activity (GO:0051338)	1033	62	24.08	+	2.58	3.98e-11	3.72e-09
positive regulation of lymphocyte activation (GO:0051251)	384	23	8.95	+	2.57	6.65e-05	0.00226
nucleobase-containing compound metabolic process (GO:0006139)	2705	162	63.04	+	2.57	4.52e-30	1.17e-27
positive regulation of gene expression (GO:0010628)	1169	70	27.25	+	2.57	1.87e-12	1.93e-10
regulation of cell population proliferation (GO:0042127)	1654	99	38.55	+	2.57	1.49e-17	2.22e-15
reproductive system development (GO:0061458)	419	25	9.77	+	2.56	3.43e-05	0.00124
negative regulation of cell adhesion (GO:0007162)	285	17	6.64	+	2.56	0.000605	0.0162
response to bacterium (GO:0009617)	721	43	16.8	+	2.56	6.83e-08	4.09e-06
negative regulation of protein phosphorylation (GO:0001933)	353	21	8.23	+	2.55	0.000149	0.00469
negative regulation of cytokine production (GO:0001818)	286	17	6.67	+	2.55	0.000628	0.0167
cellular response to abiotic stimulus (GO:0071214)	320	19	7.46	+	2.55	0.000312	0.00906
cellular response to environmental stimulus (GO:0104004)	320	19	7.46	+	2.55	0.000312	0.00904
regulation of cellular response to stress (GO:0080135)	692	41	16.13	+	2.54	1.62e-07	9.19e-06
regulation of proteolysis (GO:0030162)	743	44	17.32	+	2.54	5.31e-08	3.24e-06
protein localization (GO:0008104)	2063	122	48.08	+	2.54	2.32e-21	4.13e-19
establishment of localization in cell (GO:0051649)	2335	138	54.42	+	2.54	1.87e-24	3.65e-22
positive regulation of cell activation (GO:0050867)	440	26	10.25	+	2.54	2.8e-05	0.00105
regulation of innate immune response (GO:0045088)	322	19	7.5	+	2.53	0.000335	0.00962
DNA replication (GO:0006260)	273	16	6.36	+	2.51	0.00103	0.0252
response to hormone (GO:0009725)	819	48	19.09	+	2.51	1.53e-08	1.03e-06
renal system development (GO:0072001)	291	17	6.78	+	2.51	0.000754	0.0195
negative regulation of cellular catabolic process (GO:0031330)	257	15	5.99	+	2.5	0.00152	0.0346
cellular response to nutrient levels (GO:0031669)	240	14	5.59	+	2.5	0.00217	0.0456
negative regulation of phosphorylation (GO:0042326)	395	23	9.21	+	2.5	0.000159	0.00497
immune system development (GO:0002520)	670	39	15.62	+	2.5	4.61e-07	2.36e-05
macromolecule localization (GO:0033036)	2496	145	58.17	+	2.49	4.67e-25	9.35e-23
heart morphogenesis (GO:0003007)	241	14	5.62	+	2.49	0.00225	0.047
negative regulation of phosphate metabolic process (GO:0045936)	483	28	11.26	+	2.49	2.59e-05	0.000981
negative regulation of phosphorus metabolic process (GO:0010563)	484	28	11.28	+	2.48	2.64e-05	0.000996
negative regulation of cellular protein metabolic process (GO:0032269)	1040	60	24.24	+	2.48	4.59e-10	3.76e-08
cellular protein-containing complex assembly (GO:0034622)	867	50	20.21	+	2.47	1.15e-08	7.85e-07
biological process involved in symbiotic interaction (GO:0044403)	278	16	6.48	+	2.47	0.00124	0.0292
regulation of cell adhesion (GO:0030155)	731	42	17.04	+	2.47	2.09e-07	1.16e-05
response to peptide (GO:1901652)	488	28	11.37	+	2.46	2.88e-05	0.00108
regulation of cell activation (GO:0050865)	664	38	15.48	+	2.46	9.1e-07	4.42e-05
cellular response to organic substance (GO:0071310)	2344	134	54.63	+	2.45	1.85e-22	3.44e-20
positive regulation of cell differentiation (GO:0045597)	840	48	19.58	+	2.45	4.8e-08	2.97e-06
heterocycle metabolic process (GO:0046483)	2891	165	67.38	+	2.45	2.92e-28	7.1e-26
negative regulation of cell population proliferation (GO:0008285)	703	40	16.38	+	2.44	5.17e-07	2.62e-05
hematopoietic or lymphoid organ development (GO:0048534)	633	36	14.75	+	2.44	2.04e-06	9.35e-05
cellular aromatic compound metabolic process (GO:0006725)	2937	167	68.45	+	2.44	1.47e-28	3.7e-26
response to organic substance (GO:0010033)	3008	171	70.11	+	2.44	2.27e-29	5.79e-27
response to other organism (GO:0051707)	1425	81	33.21	+	2.44	4.83e-13	5.34e-11
response to external biotic stimulus (GO:0043207)	1426	81	33.24	+	2.44	4.9e-13	5.38e-11
cellular nitrogen compound metabolic process (GO:0034641)	3395	192	79.13	+	2.43	1.4e-33	4.01e-31
muscle tissue development (GO:0060537)	301	17	7.02	+	2.42	0.00169	0.0371
hemopoiesis (GO:0030097)	585	33	13.63	+	2.42	6.52e-06	0.000276
regulation of leukocyte activation (GO:0002694)	622	35	14.5	+	2.41	3.49e-06	0.000155
response to biotic stimulus (GO:0009607)	1547	87	36.06	+	2.41	6.9e-14	8.02e-12
cellular response to lipid (GO:0071396)	481	27	11.21	+	2.41	5.28e-05	0.00184
regulation of mitotic cell cycle (GO:0007346)	588	33	13.7	+	2.41	7.12e-06	0.000298
regulation of lymphocyte activation (GO:0051249)	536	30	12.49	+	2.4	2.01e-05	0.000778
apoptotic process (GO:0006915)	913	51	21.28	+	2.4	2.42e-08	1.55e-06
positive regulation of proteolysis (GO:0045862)	376	21	8.76	+	2.4	0.000432	0.0122
positive regulation of intracellular signal transduction (GO:1902533)	1040	58	24.24	+	2.39	2.3e-09	1.71e-07
positive regulation of protein kinase activity (GO:0045860)	539	30	12.56	+	2.39	2.19e-05	0.000841
positive regulation of cellular protein metabolic process (GO:0032270)	1474	82	34.35	+	2.39	6.9e-13	7.48e-11
response to radiation (GO:0009314)	452	25	10.53	+	2.37	0.000123	0.00392
positive regulation of protein metabolic process (GO:0051247)	1562	86	36.4	+	2.36	3.52e-13	3.95e-11
muscle structure development (GO:0061061)	473	26	11.02	+	2.36	9.59e-05	0.00314
positive regulation of protein phosphorylation (GO:0001934)	838	46	19.53	+	2.36	1.95e-07	1.09e-05
negative regulation of hydrolase activity (GO:0051346)	401	22	9.35	+	2.35	0.00036	0.0103
cellular response to hormone stimulus (GO:0032870)	529	29	12.33	+	2.35	3.82e-05	0.00137
DNA conformation change (GO:0071103)	312	17	7.27	+	2.34	0.00202	0.0431
cellular component biogenesis (GO:0044085)	2754	150	64.19	+	2.34	1.96e-23	3.78e-21
response to oxygen-containing compound (GO:1901700)	1604	87	37.38	+	2.33	4.45e-13	4.95e-11
negative regulation of transcription by RNA polymerase II (GO:0000122)	906	49	21.12	+	2.32	1.52e-07	8.72e-06
organic cyclic compound metabolic process (GO:1901360)	3182	172	74.16	+	2.32	3.94e-27	8.77e-25
response to endogenous stimulus (GO:0009719)	1426	77	33.24	+	2.32	1.7e-11	1.67e-09
biological process involved in interspecies interaction between organisms (GO:0044419)	1593	86	37.13	+	2.32	1.19e-12	1.26e-10
positive regulation of multicellular organismal process (GO:0051240)	1431	77	33.35	+	2.31	1.93e-11	1.88e-09
regulation of protein kinase activity (GO:0045859)	802	43	18.69	+	2.3	1.36e-06	6.38e-05
positive regulation of transferase activity (GO:0051347)	693	37	16.15	+	2.29	6.05e-06	0.000259
regulation of cell cycle (GO:0051726)	1164	62	27.13	+	2.29	4.22e-09	3.02e-07
negative regulation of multicellular organismal process (GO:0051241)	1014	54	23.63	+	2.28	3.95e-08	2.48e-06
cell activation involved in immune response (GO:0002263)	639	34	14.89	+	2.28	1.64e-05	0.000647
regulation of response to biotic stimulus (GO:0002831)	434	23	10.12	+	2.27	0.000384	0.0109
negative regulation of biosynthetic process (GO:0009890)	1643	87	38.29	+	2.27	1.59e-12	1.66e-10
regulation of multicellular organismal development (GO:2000026)	1332	70	31.04	+	2.25	6.47e-10	5.17e-08
cellular response to chemical stimulus (GO:0070887)	2914	153	67.92	+	2.25	2.28e-22	4.19e-20
regulation of cellular protein metabolic process (GO:0032268)	2501	131	58.29	+	2.25	9.92e-19	1.57e-16
regulation of gene expression (GO:0010468)	4922	257	114.72	+	2.24	5.3e-43	1.86e-40
regulation of protein metabolic process (GO:0051246)	2665	139	62.11	+	2.24	8.78e-20	1.48e-17
regulation of inflammatory response (GO:0050727)	518	27	12.07	+	2.24	0.000189	0.0058
positive regulation of phosphorylation (GO:0042327)	921	48	21.47	+	2.24	4.3e-07	2.21e-05
leukocyte activation involved in immune response (GO:0002366)	635	33	14.8	+	2.23	3.18e-05	0.00117
positive regulation of developmental process (GO:0051094)	1271	66	29.62	+	2.23	3.2e-09	2.34e-07
positive regulation of protein modification process (GO:0031401)	1079	56	25.15	+	2.23	5.31e-08	3.25e-06
regulation of response to stress (GO:0080134)	1562	81	36.4	+	2.22	3.56e-11	3.39e-09
cell death (GO:0008219)	1086	56	25.31	+	2.21	6.21e-08	3.75e-06
positive regulation of immune system process (GO:0002684)	1069	55	24.91	+	2.21	8.9e-08	5.27e-06
positive regulation of MAPK cascade (GO:0043410)	525	27	12.24	+	2.21	0.000217	0.0066
regulation of kinase activity (GO:0043549)	914	47	21.3	+	2.21	1.1e-06	5.27e-05
negative regulation of intracellular signal transduction (GO:1902532)	507	26	11.82	+	2.2	0.000302	0.00883
cellular localization (GO:0051641)	2985	153	69.57	+	2.2	2.47e-21	4.34e-19
cellular response to endogenous stimulus (GO:0071495)	1152	59	26.85	+	2.2	4.17e-08	2.61e-06
positive regulation of transcription by RNA polymerase II (GO:0045944)	1212	62	28.25	+	2.19	1.63e-08	1.08e-06
positive regulation of phosphorus metabolic process (GO:0010562)	998	51	23.26	+	2.19	3.48e-07	1.85e-05
positive regulation of phosphate metabolic process (GO:0045937)	998	51	23.26	+	2.19	3.48e-07	1.84e-05
negative regulation of cellular biosynthetic process (GO:0031327)	1610	82	37.52	+	2.19	6.82e-11	6.23e-09
regulation of protein phosphorylation (GO:0001932)	1218	62	28.39	+	2.18	1.83e-08	1.21e-06
cellular response to organic cyclic compound (GO:0071407)	511	26	11.91	+	2.18	0.000327	0.00942
response to extracellular stimulus (GO:0009991)	531	27	12.38	+	2.18	0.000246	0.00737
gland development (GO:0048732)	414	21	9.65	+	2.18	0.00154	0.0347
negative regulation of nitrogen compound metabolic process (GO:0051172)	2453	124	57.17	+	2.17	1.8e-16	2.43e-14
positive regulation of kinase activity (GO:0033674)	614	31	14.31	+	2.17	0.000122	0.0039
programmed cell death (GO:0012501)	1050	53	24.47	+	2.17	3.63e-07	1.91e-05
negative regulation of biological process (GO:0048519)	5501	277	128.21	+	2.16	6.42e-45	2.67e-42
negative regulation of macromolecule biosynthetic process (GO:0010558)	1551	78	36.15	+	2.16	3.49e-10	2.95e-08
protein-containing complex assembly (GO:0065003)	1358	68	31.65	+	2.15	6.21e-09	4.36e-07
leukocyte activation (GO:0045321)	939	47	21.88	+	2.15	1.74e-06	8.03e-05
negative regulation of cellular macromolecule biosynthetic process (GO:2000113)	1540	77	35.89	+	2.15	5.64e-10	4.55e-08
positive regulation of signal transduction (GO:0009967)	1584	79	36.92	+	2.14	3.32e-10	2.82e-08
protein-containing complex subunit organization (GO:0043933)	1605	80	37.41	+	2.14	3.8e-10	3.2e-08
enzyme linked receptor protein signaling pathway (GO:0007167)	723	36	16.85	+	2.14	3.33e-05	0.00121
cell activation (GO:0001775)	1089	54	25.38	+	2.13	3.7e-07	1.93e-05
regulation of protein modification process (GO:0031399)	1654	82	38.55	+	2.13	2.19e-10	1.88e-08
positive regulation of molecular function (GO:0044093)	1618	80	37.71	+	2.12	4.44e-10	3.65e-08
negative regulation of cellular metabolic process (GO:0031324)	2613	129	60.9	+	2.12	2.11e-16	2.82e-14
mitochondrion organization (GO:0007005)	468	23	10.91	+	2.11	0.00109	0.0265
negative regulation of RNA metabolic process (GO:0051253)	1408	69	32.82	+	2.1	1.12e-08	7.68e-07
regulation of phosphorylation (GO:0042325)	1391	68	32.42	+	2.1	1.6e-08	1.07e-06
negative regulation of transport (GO:0051051)	430	21	10.02	+	2.1	0.00201	0.0428
regulation of multicellular organismal process (GO:0051239)	2673	130	62.3	+	2.09	4.58e-16	5.98e-14
negative regulation of immune system process (GO:0002683)	597	29	13.91	+	2.08	0.000319	0.00922
regulation of cell differentiation (GO:0045595)	1586	77	36.96	+	2.08	1.88e-09	1.42e-07
defense response (GO:0006952)	1426	69	33.24	+	2.08	2.23e-08	1.44e-06
regulation of mitotic cell cycle phase transition (GO:1901990)	434	21	10.12	+	2.08	0.00217	0.0456
positive regulation of catalytic activity (GO:0043085)	1240	60	28.9	+	2.08	2.16e-07	1.19e-05
regulation of response to external stimulus (GO:0032101)	1199	58	27.94	+	2.08	4.06e-07	2.11e-05
regulation of developmental process (GO:0050793)	2461	119	57.36	+	2.07	2.35e-14	2.81e-12
regulation of immune system process (GO:0002682)	1717	83	40.02	+	2.07	4.85e-10	3.96e-08
regulation of defense response (GO:0031347)	852	41	19.86	+	2.06	2.6e-05	0.000983
response to external stimulus (GO:0009605)	2525	121	58.85	+	2.06	2.63e-14	3.1e-12
regulation of cell cycle phase transition (GO:1901987)	522	25	12.17	+	2.05	0.00112	0.0268
positive regulation of cell communication (GO:0010647)	1755	84	40.9	+	2.05	6.82e-10	5.39e-08
negative regulation of nucleobase-containing compound metabolic process (GO:0045934)	1528	73	35.61	+	2.05	1.33e-08	9.02e-07
positive regulation of signaling (GO:0023056)	1761	84	41.04	+	2.05	7.45e-10	5.83e-08
positive regulation of response to stimulus (GO:0048584)	2312	110	53.88	+	2.04	8.12e-13	8.73e-11
anatomical structure formation involved in morphogenesis (GO:0048646)	883	42	20.58	+	2.04	2.26e-05	0.000862
regulation of macromolecule metabolic process (GO:0060255)	6340	300	147.76	+	2.03	5.24e-45	2.3e-42
regulation of catalytic activity (GO:0050790)	2433	115	56.71	+	2.03	3.08e-13	3.47e-11
positive regulation of macromolecule biosynthetic process (GO:0010557)	1863	88	43.42	+	2.03	4.27e-10	3.53e-08
response to nitrogen compound (GO:1901698)	1101	52	25.66	+	2.03	3.32e-06	0.000148
transcription, DNA-templated (GO:0006351)	530	25	12.35	+	2.02	0.00126	0.0295
nucleic acid-templated transcription (GO:0097659)	531	25	12.38	+	2.02	0.00128	0.0298
negative regulation of nucleic acid-templated transcription (GO:1903507)	1299	61	30.28	+	2.01	4.1e-07	2.12e-05
positive regulation of biosynthetic process (GO:0009891)	2004	94	46.71	+	2.01	1.26e-10	1.11e-08
regulation of phosphate metabolic process (GO:0019220)	1578	74	36.78	+	2.01	2.21e-08	1.44e-06
regulation of phosphorus metabolic process (GO:0051174)	1578	74	36.78	+	2.01	2.21e-08	1.44e-06
negative regulation of RNA biosynthetic process (GO:1902679)	1301	61	30.32	+	2.01	4.21e-07	2.17e-05
regulation of molecular function (GO:0065009)	3118	146	72.67	+	2.01	7.83e-17	1.11e-14
regulation of intracellular signal transduction (GO:1902531)	1839	86	42.86	+	2.01	1.04e-09	8e-08
regulation of MAPK cascade (GO:0043408)	707	33	16.48	+	2	0.000235	0.0071
negative regulation of cell differentiation (GO:0045596)	644	30	15.01	+	2	0.000524	0.0144
regulation of anatomical structure morphogenesis (GO:0022603)	967	45	22.54	+	2	1.92e-05	0.000744
negative regulation of transcription, DNA-templated (GO:0045892)	1297	60	30.23	+	1.98	7.33e-07	3.63e-05
positive regulation of cellular biosynthetic process (GO:0031328)	1969	91	45.89	+	1.98	6.85e-10	5.39e-08
RNA biosynthetic process (GO:0032774)	543	25	12.66	+	1.98	0.00231	0.0476
immune effector process (GO:0002252)	939	43	21.88	+	1.96	4.1e-05	0.00146
cellular protein metabolic process (GO:0044267)	3590	164	83.67	+	1.96	3.77e-18	5.78e-16
response to chemical (GO:0042221)	4381	200	102.11	+	1.96	3.62e-23	6.9e-21
regulation of cellular catabolic process (GO:0031329)	899	41	20.95	+	1.96	7.22e-05	0.00244
cellular response to oxygen-containing compound (GO:1901701)	1075	49	25.05	+	1.96	1.27e-05	0.000508
negative regulation of cellular component organization (GO:0051129)	724	33	16.87	+	1.96	0.000417	0.0117
negative regulation of developmental process (GO:0051093)	879	40	20.49	+	1.95	9.62e-05	0.00314
regulation of metabolic process (GO:0019222)	6874	312	160.21	+	1.95	3.18e-44	1.23e-41
regulation of growth (GO:0040008)	661	30	15.41	+	1.95	0.000985	0.0242
response to organonitrogen compound (GO:0010243)	1014	46	23.63	+	1.95	2.94e-05	0.00109
positive regulation of hydrolase activity (GO:0051345)	574	26	13.38	+	1.94	0.00191	0.0412
positive regulation of nitrogen compound metabolic process (GO:0051173)	3123	141	72.79	+	1.94	6.6e-15	8.15e-13
positive regulation of macromolecule metabolic process (GO:0010604)	3522	158	82.09	+	1.92	1.05e-16	1.44e-14
cellular response to stress (GO:0033554)	1741	78	40.58	+	1.92	5.81e-08	3.52e-06
negative regulation of signal transduction (GO:0009968)	1305	58	30.42	+	1.91	4.87e-06	0.000211
defense response to other organism (GO:0098542)	1038	46	24.19	+	1.9	5.62e-05	0.00195
positive regulation of nucleic acid-templated transcription (GO:1903508)	1628	72	37.94	+	1.9	2.66e-07	1.44e-05
positive regulation of transcription, DNA-templated (GO:0045893)	1628	72	37.94	+	1.9	2.66e-07	1.44e-05
positive regulation of RNA biosynthetic process (GO:1902680)	1629	72	37.97	+	1.9	2.7e-07	1.46e-05
positive regulation of RNA metabolic process (GO:0051254)	1773	78	41.32	+	1.89	1.2e-07	6.89e-06
response to stress (GO:0006950)	3626	159	84.51	+	1.88	6.57e-16	8.24e-14
regulation of hydrolase activity (GO:0051336)	1072	47	24.98	+	1.88	5.03e-05	0.00176
positive regulation of nucleobase-containing compound metabolic process (GO:0045935)	1941	85	45.24	+	1.88	2.79e-08	1.77e-06
negative regulation of response to stimulus (GO:0048585)	1831	80	42.67	+	1.87	8.08e-08	4.8e-06
negative regulation of cell communication (GO:0010648)	1401	61	32.65	+	1.87	4.31e-06	0.00019
negative regulation of signaling (GO:0023057)	1405	61	32.75	+	1.86	4.54e-06	0.000198
positive regulation of metabolic process (GO:0009893)	3820	165	89.03	+	1.85	5.65e-16	7.21e-14
regulation of cell cycle process (GO:0010564)	792	34	18.46	+	1.84	0.00113	0.0271
cell surface receptor signaling pathway (GO:0007166)	2495	107	58.15	+	1.84	9.44e-10	7.35e-08
innate immune response (GO:0045087)	848	36	19.76	+	1.82	0.000751	0.0195
regulation of biosynthetic process (GO:0009889)	4226	178	98.49	+	1.81	1.68e-16	2.29e-14
cellular macromolecule metabolic process (GO:0044260)	4909	206	114.41	+	1.8	1.46e-19	2.43e-17
positive regulation of cellular metabolic process (GO:0031325)	3314	139	77.24	+	1.8	3.47e-12	3.51e-10
protein metabolic process (GO:0019538)	4203	176	97.96	+	1.8	5.82e-16	7.36e-14
transport (GO:0006810)	4476	186	104.32	+	1.78	9.72e-17	1.35e-14
negative regulation of cellular process (GO:0048523)	4902	203	114.25	+	1.78	1.78e-18	2.79e-16
embryo development (GO:0009790)	991	41	23.1	+	1.78	0.000549	0.0149
regulation of catabolic process (GO:0009894)	1066	44	24.84	+	1.77	0.000383	0.0109
regulation of macromolecule biosynthetic process (GO:0010556)	3999	165	93.2	+	1.77	3.28e-14	3.84e-12
establishment of localization (GO:0051234)	4631	191	107.93	+	1.77	5.56e-17	8e-15
immune response (GO:0006955)	2075	85	48.36	+	1.76	5.67e-07	2.87e-05
regulation of signal transduction (GO:0009966)	3128	128	72.9	+	1.76	1.62e-10	1.41e-08
regulation of cellular biosynthetic process (GO:0031326)	4163	170	97.03	+	1.75	2.23e-14	2.69e-12
regulation of cellular macromolecule biosynthetic process (GO:2000112)	3968	162	92.48	+	1.75	1.71e-13	1.96e-11
anatomical structure morphogenesis (GO:0009653)	2158	88	50.3	+	1.75	4.04e-07	2.11e-05
animal organ development (GO:0048513)	3220	131	75.05	+	1.75	1.66e-10	1.43e-08
regulation of immune response (GO:0050776)	1183	48	27.57	+	1.74	0.000343	0.00982
nucleobase-containing compound biosynthetic process (GO:0034654)	975	39	22.72	+	1.72	0.00158	0.0354
animal organ morphogenesis (GO:0009887)	956	38	22.28	+	1.71	0.00207	0.0438
regulation of nitrogen compound metabolic process (GO:0051171)	5740	228	133.78	+	1.7	2.22e-19	3.66e-17
positive regulation of cellular process (GO:0048522)	5741	228	133.8	+	1.7	2.25e-19	3.67e-17
regulation of transcription by RNA polymerase II (GO:0006357)	2595	103	60.48	+	1.7	1.13e-07	6.58e-06
tissue development (GO:0009888)	1729	68	40.3	+	1.69	3.12e-05	0.00115
regulation of response to stimulus (GO:0048583)	4306	168	100.36	+	1.67	2.15e-12	2.21e-10
cellular component organization or biogenesis (GO:0071840)	6006	234	139.98	+	1.67	6.41e-19	1.02e-16
regulation of primary metabolic process (GO:0080090)	5925	230	138.09	+	1.67	3.03e-18	4.7e-16
localization (GO:0051179)	5831	226	135.9	+	1.66	8.8e-18	1.34e-15
regulation of cell communication (GO:0010646)	3509	136	81.78	+	1.66	1.52e-09	1.15e-07
immune system process (GO:0002376)	2903	112	67.66	+	1.66	1.02e-07	5.97e-06
organonitrogen compound metabolic process (GO:1901564)	5246	202	122.27	+	1.65	6.3e-15	7.85e-13
positive regulation of biological process (GO:0048518)	6331	243	147.55	+	1.65	3.62e-19	5.84e-17
regulation of signaling (GO:0023051)	3545	136	82.62	+	1.65	2.63e-09	1.95e-07
regulation of RNA metabolic process (GO:0051252)	3782	144	88.15	+	1.63	1.06e-09	8.1e-08
macromolecule metabolic process (GO:0043170)	6151	234	143.36	+	1.63	1.2e-17	1.8e-15
locomotion (GO:0040011)	1345	51	31.35	+	1.63	0.000788	0.0202
regulation of cellular metabolic process (GO:0031323)	6138	232	143.06	+	1.62	4.41e-17	6.45e-15
regulation of nucleic acid-templated transcription (GO:1903506)	3475	131	80.99	+	1.62	1.84e-08	1.21e-06
cellular component assembly (GO:0022607)	2494	94	58.13	+	1.62	4.08e-06	0.00018
cellular metabolic process (GO:0044237)	7542	284	175.78	+	1.62	5.66e-23	1.07e-20
system development (GO:0048731)	4330	163	100.92	+	1.62	9.06e-11	8.14e-09
regulation of RNA biosynthetic process (GO:2001141)	3480	131	81.11	+	1.62	1.89e-08	1.24e-06
regulation of transcription, DNA-templated (GO:0006355)	3474	130	80.97	+	1.61	3.73e-08	2.35e-06
intracellular signal transduction (GO:0035556)	1677	62	39.09	+	1.59	0.000398	0.0113
regulation of nucleobase-containing compound metabolic process (GO:0019219)	4049	149	94.37	+	1.58	5.58e-09	3.94e-07
nitrogen compound metabolic process (GO:0006807)	6886	252	160.49	+	1.57	2.89e-17	4.26e-15
regulation of localization (GO:0032879)	2753	100	64.16	+	1.56	7.65e-06	0.000316
multicellular organism development (GO:0007275)	4941	177	115.16	+	1.54	6.06e-10	4.86e-08
developmental process (GO:0032502)	5797	207	135.11	+	1.53	4.7e-12	4.73e-10
metabolic process (GO:0008152)	8313	296	193.75	+	1.53	2.3e-20	3.9e-18
cell differentiation (GO:0030154)	3575	127	83.32	+	1.52	1.03e-06	4.99e-05
cellular developmental process (GO:0048869)	3634	129	84.7	+	1.52	6.74e-07	3.35e-05
primary metabolic process (GO:0044238)	7352	260	171.35	+	1.52	4.66e-16	6.03e-14
organic substance metabolic process (GO:0071704)	7840	272	182.72	+	1.49	5.02e-16	6.45e-14
anatomical structure development (GO:0048856)	5330	182	124.22	+	1.47	1.14e-08	7.79e-07
regulation of cellular component organization (GO:0051128)	2390	81	55.7	+	1.45	0.000711	0.0186
regulation of biological process (GO:0050789)	11898	396	277.3	+	1.43	2.63e-30	6.94e-28
cellular response to stimulus (GO:0051716)	6807	224	158.65	+	1.41	1.02e-09	7.91e-08
response to stimulus (GO:0050896)	8540	279	199.04	+	1.4	5.08e-13	5.54e-11
biological regulation (GO:0065007)	12568	403	292.92	+	1.38	3.22e-27	7.39e-25
regulation of biological quality (GO:0065008)	3995	127	93.11	+	1.36	0.000189	0.00579
organelle organization (GO:0006996)	3567	113	83.13	+	1.36	0.000636	0.0169
multicellular organismal process (GO:0032501)	6926	218	161.42	+	1.35	1.24e-07	7.14e-06
signal transduction (GO:0007165)	5227	164	121.82	+	1.35	2.2e-05	0.000841
cellular component organization (GO:0016043)	5783	181	134.78	+	1.34	7.59e-06	0.000316
cell communication (GO:0007154)	5656	174	131.82	+	1.32	3.46e-05	0.00125
signaling (GO:0023052)	5565	170	129.7	+	1.31	7.66e-05	0.00256
regulation of cellular process (GO:0050794)	11351	336	264.55	+	1.27	4.39e-11	4.03e-09
cellular process (GO:0009987)	15495	452	361.14	+	1.25	1.46e-27	3.39e-25
biological_process (GO:0008150)	17851	468	416.05	+	1.12	2.58e-16	3.43e-14
G protein-coupled receptor signaling pathway (GO:0007186)	1305	14	30.42	-	0.46	0.00112	0.0269
Unclassified (UNCLASSIFIED)	2744	12	63.95	-	0.19	2.58e-16	3.4e-14
detection of stimulus involved in sensory perception (GO:0050906)	557	1	12.98	-	0.08	6.75e-05	0.00229
detection of chemical stimulus involved in sensory perception of smell (GO:0050911)	441	0	10.28	-	< 0.01	6.54e-05	0.00223
detection of chemical stimulus involved in sensory perception (GO:0050907)	486	0	11.33	-	< 0.01	1.97e-05	0.000763
detection of chemical stimulus (GO:0009593)	522	0	12.17	-	< 0.01	8.95e-06	0.000367
sensory perception of smell (GO:0007608)	468	0	10.91	-	< 0.01	2.92e-05	0.00109
sensory perception of chemical stimulus (GO:0007606)	543	0	12.66	-	< 0.01	6.14e-06	0.000261

## Sheet: young_subpopulation4a
young subpopulation 4a
Analysis Type:	PANTHER Overrepresentation Test (Released 20210224)
Annotation Version and Release Date:	GO Ontology database DOI: 10.5281/zenodo.4735677 Released 2021-05-01
Analyzed List:	upload_1 (Homo sapiens)
Reference List:	Homo sapiens (all genes in database)
Test Type:	FISHER
Correction:	FDR
GO biological process complete	REFLIST (20595)	upload (755)	expected	over/under	fold Enrichment	raw P-value	FDR
SRP-dependent cotranslational protein targeting to membrane (GO:0006614)	96	77	3.52	+	21.88	4.25e-65	2.24e-61
cotranslational protein targeting to membrane (GO:0006613)	101	78	3.7	+	21.07	4.72e-65	1.87e-61
striatal medium spiny neuron differentiation (GO:0021773)	4	3	0.15	+	20.46	0.00139	0.0409
ascending aorta morphogenesis (GO:0035910)	4	3	0.15	+	20.46	0.00139	0.0409
cytoplasmic translation (GO:0002181)	122	85	4.47	+	19.01	3.19e-68	5.04e-64
protein targeting to ER (GO:0045047)	112	77	4.11	+	18.75	1.76e-61	4.64e-58
nuclear-transcribed mRNA catabolic process, nonsense-mediated decay (GO:0000184)	120	81	4.4	+	18.41	3.27e-64	1.03e-60
viral transcription (GO:0019083)	116	77	4.25	+	18.11	1.21e-60	2.74e-57
establishment of protein localization to endoplasmic reticulum (GO:0072599)	116	77	4.25	+	18.11	1.21e-60	2.4e-57
translational initiation (GO:0006413)	143	88	5.24	+	16.79	3.12e-67	2.47e-63
protein localization to endoplasmic reticulum (GO:0070972)	143	78	5.24	+	14.88	1.36e-56	2.15e-53
negative regulation of ubiquitin protein ligase activity (GO:1904667)	13	7	0.48	+	14.69	3.49e-06	0.0002
viral gene expression (GO:0019080)	172	81	6.31	+	12.85	6.33e-55	9.1e-52
nuclear-transcribed mRNA catabolic process (GO:0000956)	195	87	7.15	+	12.17	1.84e-57	3.22e-54
cardiac ventricle formation (GO:0003211)	9	4	0.33	+	12.12	0.000859	0.028
protein targeting to membrane (GO:0006612)	182	80	6.67	+	11.99	1.9e-52	2.31e-49
ribosomal small subunit assembly (GO:0000028)	19	8	0.7	+	11.49	2.88e-06	0.000167
mRNA catabolic process (GO:0006402)	215	87	7.88	+	11.04	1.14e-54	1.5e-51
facial nerve morphogenesis (GO:0021610)	11	4	0.4	+	9.92	0.00155	0.0451
facial nerve development (GO:0021561)	11	4	0.4	+	9.92	0.00155	0.045
cardiac chamber formation (GO:0003207)	11	4	0.4	+	9.92	0.00155	0.045
RNA catabolic process (GO:0006401)	248	89	9.09	+	9.79	2.14e-52	2.42e-49
negative regulation of ubiquitin-protein transferase activity (GO:0051444)	20	7	0.73	+	9.55	3.22e-05	0.00155
positive regulation of signal transduction by p53 class mediator (GO:1901798)	27	9	0.99	+	9.09	3.29e-06	0.00019
ribosomal large subunit assembly (GO:0000027)	28	9	1.03	+	8.77	4.21e-06	0.00024
viral translation (GO:0019081)	19	6	0.7	+	8.61	0.000191	0.00767
preganglionic parasympathetic fiber development (GO:0021783)	16	5	0.59	+	8.52	0.000693	0.0232
formation of cytoplasmic translation initiation complex (GO:0001732)	16	5	0.59	+	8.52	0.000693	0.0231
neuronal stem cell population maintenance (GO:0097150)	20	6	0.73	+	8.18	0.000241	0.00949
ribosome assembly (GO:0042255)	62	18	2.27	+	7.92	2.78e-10	3.12e-08
basement membrane organization (GO:0071711)	28	8	1.03	+	7.79	2.96e-05	0.00144
parasympathetic nervous system development (GO:0048486)	18	5	0.66	+	7.58	0.00108	0.0333
establishment of protein localization to membrane (GO:0090150)	313	85	11.47	+	7.41	3.72e-42	2.8e-39
protein targeting (GO:0006605)	322	86	11.8	+	7.29	3.56e-42	2.82e-39
cytoplasmic translational initiation (GO:0002183)	30	8	1.1	+	7.27	4.49e-05	0.00207
translation (GO:0006412)	387	102	14.19	+	7.19	1.29e-49	1.36e-46
vascular endothelial growth factor signaling pathway (GO:0038084)	23	6	0.84	+	7.12	0.000454	0.016
rRNA processing (GO:0006364)	262	67	9.6	+	6.98	5.46e-32	2.4e-29
autonomic nervous system development (GO:0048483)	47	12	1.72	+	6.96	8.52e-07	5.37e-05
nucleobase-containing compound catabolic process (GO:0034655)	373	94	13.67	+	6.87	2.73e-44	2.4e-41
protein-DNA complex disassembly (GO:0032986)	20	5	0.73	+	6.82	0.00161	0.0461
keratan sulfate biosynthetic process (GO:0018146)	28	7	1.03	+	6.82	0.00019	0.0077
endodermal cell differentiation (GO:0035987)	40	10	1.47	+	6.82	8.21e-06	0.000439
regulation of ubiquitin protein ligase activity (GO:1904666)	28	7	1.03	+	6.82	0.00019	0.00768
ribosomal large subunit biogenesis (GO:0042273)	72	18	2.64	+	6.82	2.13e-09	2.13e-07
peptide biosynthetic process (GO:0043043)	414	103	15.18	+	6.79	3.94e-48	3.89e-45
rRNA metabolic process (GO:0016072)	272	67	9.97	+	6.72	3.68e-31	1.53e-28
ribosomal small subunit biogenesis (GO:0042274)	73	17	2.68	+	6.35	1.48e-08	1.29e-06
heterocycle catabolic process (GO:0046700)	417	96	15.29	+	6.28	2.32e-42	1.93e-39
cellular nitrogen compound catabolic process (GO:0044270)	423	96	15.51	+	6.19	6.6e-42	4.74e-39
endoderm formation (GO:0001706)	49	11	1.8	+	6.12	7.09e-06	0.000385
central nervous system projection neuron axonogenesis (GO:0021952)	27	6	0.99	+	6.06	0.000938	0.03
aromatic compound catabolic process (GO:0019439)	438	96	16.06	+	5.98	8.37e-41	5.75e-38
ribosome biogenesis (GO:0042254)	329	72	12.06	+	5.97	1.23e-30	4.65e-28
collagen fibril organization (GO:0030199)	103	22	3.78	+	5.83	4.72e-10	5.18e-08
establishment of protein localization to organelle (GO:0072594)	394	84	14.44	+	5.82	6.05e-35	3.3e-32
keratan sulfate metabolic process (GO:0042339)	33	7	1.21	+	5.79	0.000453	0.016
organic cyclic compound catabolic process (GO:1901361)	466	96	17.08	+	5.62	7.52e-39	4.76e-36
viral process (GO:0016032)	444	91	16.28	+	5.59	1.14e-36	6.92e-34
cellular response to vascular endothelial growth factor stimulus (GO:0035924)	44	9	1.61	+	5.58	9.05e-05	0.0039
peptide metabolic process (GO:0006518)	544	111	19.94	+	5.57	1.2e-44	1.12e-41
amide biosynthetic process (GO:0043604)	537	105	19.69	+	5.33	9.86e-41	6.49e-38
regulation of DNA damage response, signal transduction by p53 class mediator (GO:0043516)	36	7	1.32	+	5.3	0.000714	0.0237
response to X-ray (GO:0010165)	31	6	1.14	+	5.28	0.00175	0.049
regulation of mesenchymal cell proliferation (GO:0010464)	31	6	1.14	+	5.28	0.00175	0.049
regulation of chondrocyte differentiation (GO:0032330)	52	10	1.91	+	5.25	5.87e-05	0.00264
positive regulation of glial cell differentiation (GO:0045687)	42	8	1.54	+	5.2	0.000339	0.0127
aorta development (GO:0035904)	53	10	1.94	+	5.15	6.75e-05	0.00301
ribonucleoprotein complex biogenesis (GO:0022613)	462	87	16.94	+	5.14	1.14e-32	5.31e-30
heart valve development (GO:0003170)	65	12	2.38	+	5.04	1.56e-05	0.000802
regulation of cartilage development (GO:0061035)	71	13	2.6	+	4.99	7.54e-06	0.000405
coronary vasculature development (GO:0060976)	44	8	1.61	+	4.96	0.000447	0.016
heart valve morphogenesis (GO:0003179)	55	10	2.02	+	4.96	8.88e-05	0.00384
spliceosomal snRNP assembly (GO:0000387)	39	7	1.43	+	4.9	0.00108	0.0333
protein localization to membrane (GO:0072657)	542	97	19.87	+	4.88	8.01e-35	4.22e-32
osteoblast differentiation (GO:0001649)	129	23	4.73	+	4.86	4.09e-09	3.85e-07
forebrain generation of neurons (GO:0021872)	62	11	2.27	+	4.84	4.85e-05	0.00222
forebrain neuron differentiation (GO:0021879)	51	9	1.87	+	4.81	0.000242	0.00953
positive regulation of bone mineralization (GO:0030501)	40	7	1.47	+	4.77	0.00123	0.0371
neural crest cell differentiation (GO:0014033)	89	15	3.26	+	4.6	3.77e-06	0.000216
negative regulation of stress-activated MAPK cascade (GO:0032873)	48	8	1.76	+	4.55	0.000746	0.0247
negative regulation of stress-activated protein kinase signaling cascade (GO:0070303)	48	8	1.76	+	4.55	0.000746	0.0247
regulation of myotube differentiation (GO:0010830)	42	7	1.54	+	4.55	0.00158	0.0456
neuron recognition (GO:0008038)	48	8	1.76	+	4.55	0.000746	0.0246
cardiac septum morphogenesis (GO:0060411)	66	11	2.42	+	4.55	8.01e-05	0.00352
cardiac septum development (GO:0003279)	103	17	3.78	+	4.5	1.12e-06	6.89e-05
ribonucleoprotein complex assembly (GO:0022618)	189	31	6.93	+	4.47	5.4e-11	6.56e-09
positive regulation of epithelial to mesenchymal transition (GO:0010718)	49	8	1.8	+	4.45	0.000841	0.0275
ncRNA processing (GO:0034470)	436	71	15.98	+	4.44	1.82e-23	5.99e-21
ureteric bud development (GO:0001657)	80	13	2.93	+	4.43	2.33e-05	0.00116
positive regulation of osteoblast differentiation (GO:0045669)	62	10	2.27	+	4.4	0.000213	0.00848
mesonephric tubule development (GO:0072164)	81	13	2.97	+	4.38	2.62e-05	0.0013
mesonephric epithelium development (GO:0072163)	81	13	2.97	+	4.38	2.62e-05	0.00129
positive regulation of ossification (GO:0045778)	50	8	1.83	+	4.36	0.000946	0.0302
endoderm development (GO:0007492)	75	12	2.75	+	4.36	5.47e-05	0.00248
negative regulation of protein modification by small protein conjugation or removal (GO:1903321)	94	15	3.45	+	4.35	6.81e-06	0.000371
localization within membrane (GO:0051668)	615	98	22.55	+	4.35	1.49e-31	6.35e-29
neuron projection extension (GO:1990138)	63	10	2.31	+	4.33	0.000239	0.00945
negative regulation of protein ubiquitination (GO:0031397)	82	13	3.01	+	4.32	2.94e-05	0.00144
ribonucleoprotein complex subunit organization (GO:0071826)	196	31	7.19	+	4.31	1.21e-10	1.38e-08
artery development (GO:0060840)	89	14	3.26	+	4.29	1.58e-05	0.000808
ventricular septum development (GO:0003281)	70	11	2.57	+	4.29	0.000128	0.00536
cranial nerve development (GO:0021545)	51	8	1.87	+	4.28	0.00106	0.0329
mRNA metabolic process (GO:0016071)	697	109	25.55	+	4.27	1.78e-34	9.05e-32
mesenchymal cell development (GO:0014031)	84	13	3.08	+	4.22	3.68e-05	0.00174
glomerulus development (GO:0032835)	52	8	1.91	+	4.2	0.00119	0.036
mesonephros development (GO:0001823)	85	13	3.12	+	4.17	4.11e-05	0.00191
neural crest cell development (GO:0014032)	79	12	2.9	+	4.14	8.55e-05	0.00372
renal tubule morphogenesis (GO:0061333)	66	10	2.42	+	4.13	0.000334	0.0125
glycosaminoglycan biosynthetic process (GO:0006024)	100	15	3.67	+	4.09	1.32e-05	0.000685
positive regulation of intrinsic apoptotic signaling pathway (GO:2001244)	60	9	2.2	+	4.09	0.0007	0.0233
aminoglycan biosynthetic process (GO:0006023)	107	16	3.92	+	4.08	7.11e-06	0.000385
outflow tract morphogenesis (GO:0003151)	67	10	2.46	+	4.07	0.000372	0.0137
positive regulation of stress fiber assembly (GO:0051496)	54	8	1.98	+	4.04	0.00147	0.0433
cardiac chamber development (GO:0003205)	162	24	5.94	+	4.04	4.59e-08	3.65e-06
positive regulation of Notch signaling pathway (GO:0045747)	55	8	2.02	+	3.97	0.00164	0.0467
sulfur compound catabolic process (GO:0044273)	55	8	2.02	+	3.97	0.00164	0.0466
glycosaminoglycan catabolic process (GO:0006027)	62	9	2.27	+	3.96	0.000864	0.0281
ncRNA metabolic process (GO:0034660)	521	75	19.1	+	3.93	7.15e-22	2.13e-19
stem cell development (GO:0048864)	84	12	3.08	+	3.9	0.000144	0.00598
cardiac chamber morphogenesis (GO:0003206)	119	17	4.36	+	3.9	6.4e-06	0.000353
artery morphogenesis (GO:0048844)	63	9	2.31	+	3.9	0.000958	0.0305
ossification (GO:0001503)	267	38	9.79	+	3.88	1.63e-11	2.07e-09
cellular amide metabolic process (GO:0043603)	820	116	30.06	+	3.86	4.33e-33	2.14e-30
extracellular matrix organization (GO:0030198)	383	54	14.04	+	3.85	1.11e-15	2.26e-13
extracellular structure organization (GO:0043062)	384	54	14.08	+	3.84	1.23e-15	2.46e-13
myotube differentiation (GO:0014902)	64	9	2.35	+	3.84	0.00106	0.0329
external encapsulating structure organization (GO:0045229)	386	54	14.15	+	3.82	1.49e-15	2.91e-13
negative regulation of epithelial cell proliferation (GO:0050680)	129	18	4.73	+	3.81	4.63e-06	0.000262
negative regulation of ERK1 and ERK2 cascade (GO:0070373)	72	10	2.64	+	3.79	0.000619	0.021
cardiac ventricle development (GO:0003231)	123	17	4.51	+	3.77	9.48e-06	0.000503
embryonic skeletal system morphogenesis (GO:0048704)	95	13	3.48	+	3.73	0.000114	0.00484
central nervous system neuron development (GO:0021954)	88	12	3.23	+	3.72	0.000213	0.00846
regulation of translational initiation (GO:0006446)	81	11	2.97	+	3.7	0.000399	0.0145
mesenchymal cell differentiation (GO:0048762)	162	22	5.94	+	3.7	6.31e-07	4.12e-05
renal tubule development (GO:0061326)	81	11	2.97	+	3.7	0.000399	0.0145
formation of primary germ layer (GO:0001704)	112	15	4.11	+	3.65	4.35e-05	0.00202
stem cell differentiation (GO:0048863)	157	21	5.76	+	3.65	1.41e-06	8.49e-05
neural tube formation (GO:0001841)	105	14	3.85	+	3.64	8.1e-05	0.00354
regulation of osteoblast differentiation (GO:0045667)	120	16	4.4	+	3.64	2.57e-05	0.00128
negative regulation of gene expression (GO:0010629)	999	133	36.62	+	3.63	1.36e-35	7.96e-33
chondrocyte differentiation (GO:0002062)	68	9	2.49	+	3.61	0.00155	0.0449
aminoglycan catabolic process (GO:0006026)	68	9	2.49	+	3.61	0.00155	0.0449
regulation of epithelial to mesenchymal transition (GO:0010717)	91	12	3.34	+	3.6	0.000282	0.0108
nerve development (GO:0021675)	76	10	2.79	+	3.59	0.000903	0.0291
endothelial cell differentiation (GO:0045446)	84	11	3.08	+	3.57	0.000527	0.0182
cardiocyte differentiation (GO:0035051)	107	14	3.92	+	3.57	9.71e-05	0.00417
cellular response to amino acid stimulus (GO:0071230)	69	9	2.53	+	3.56	0.0017	0.0478
developmental growth involved in morphogenesis (GO:0060560)	115	15	4.22	+	3.56	5.72e-05	0.00258
embryonic skeletal system development (GO:0048706)	123	16	4.51	+	3.55	3.37e-05	0.00161
nephron tubule development (GO:0072080)	77	10	2.82	+	3.54	0.000989	0.0311
regulation of striated muscle cell differentiation (GO:0051153)	86	11	3.15	+	3.49	0.00063	0.0213
cellular response to BMP stimulus (GO:0071773)	94	12	3.45	+	3.48	0.000368	0.0136
response to BMP (GO:0071772)	94	12	3.45	+	3.48	0.000368	0.0136
gastrulation (GO:0007369)	157	20	5.76	+	3.47	4.86e-06	0.000273
kidney epithelium development (GO:0072073)	126	16	4.62	+	3.46	4.38e-05	0.00202
intracellular protein transport (GO:0006886)	781	99	28.63	+	3.46	6.61e-25	2.32e-22
protein localization to organelle (GO:0033365)	742	94	27.2	+	3.46	1.21e-23	4.17e-21
metanephros development (GO:0001656)	79	10	2.9	+	3.45	0.00118	0.0361
DNA damage response, signal transduction by p53 class mediator (GO:0030330)	79	10	2.9	+	3.45	0.00118	0.036
negative regulation of G1/S transition of mitotic cell cycle (GO:2000134)	111	14	4.07	+	3.44	0.000138	0.00576
mesenchyme development (GO:0060485)	224	28	8.21	+	3.41	9.34e-08	6.96e-06
developmental cell growth (GO:0048588)	88	11	3.23	+	3.41	0.000749	0.0247
regulation of Rho protein signal transduction (GO:0035023)	88	11	3.23	+	3.41	0.000749	0.0246
primary neural tube formation (GO:0014020)	97	12	3.56	+	3.37	0.000476	0.0167
endothelium development (GO:0003158)	97	12	3.56	+	3.37	0.000476	0.0166
cell growth (GO:0016049)	90	11	3.3	+	3.33	0.000887	0.0287
negative regulation of cell cycle G1/S phase transition (GO:1902807)	115	14	4.22	+	3.32	0.000193	0.00775
embryonic epithelial tube formation (GO:0001838)	124	15	4.55	+	3.3	0.000123	0.0052
neural tube closure (GO:0001843)	91	11	3.34	+	3.3	0.000963	0.0306
negative regulation of transforming growth factor beta receptor signaling pathway (GO:0030512)	83	10	3.04	+	3.29	0.00165	0.047
regulation of smoothened signaling pathway (GO:0008589)	83	10	3.04	+	3.29	0.00165	0.0469
kidney morphogenesis (GO:0060993)	83	10	3.04	+	3.29	0.00165	0.0468
tube closure (GO:0060606)	92	11	3.37	+	3.26	0.00104	0.0326
response to transforming growth factor beta (GO:0071559)	160	19	5.87	+	3.24	2.05e-05	0.00103
glycosaminoglycan metabolic process (GO:0030203)	152	18	5.57	+	3.23	3.46e-05	0.00165
actin filament-based movement (GO:0030048)	119	14	4.36	+	3.21	0.000266	0.0103
positive regulation of translation (GO:0045727)	137	16	5.02	+	3.19	0.000108	0.00459
erythrocyte homeostasis (GO:0034101)	95	11	3.48	+	3.16	0.00132	0.0395
maintenance of cell number (GO:0098727)	121	14	4.44	+	3.16	0.000311	0.0119
axon guidance (GO:0007411)	277	32	10.15	+	3.15	6.08e-08	4.73e-06
neuron projection guidance (GO:0097485)	278	32	10.19	+	3.14	6.56e-08	5.08e-06
aminoglycan metabolic process (GO:0006022)	166	19	6.09	+	3.12	3.25e-05	0.00156
epithelial tube formation (GO:0072175)	132	15	4.84	+	3.1	0.00023	0.0091
regulation of cell-matrix adhesion (GO:0001952)	124	14	4.55	+	3.08	0.00039	0.0142
regulation of actomyosin structure organization (GO:0110020)	98	11	3.59	+	3.06	0.00166	0.047
regulation of gliogenesis (GO:0014013)	98	11	3.59	+	3.06	0.00166	0.0469
regulation of transforming growth factor beta receptor signaling pathway (GO:0017015)	125	14	4.58	+	3.06	0.00042	0.0151
response to estradiol (GO:0032355)	144	16	5.28	+	3.03	0.000182	0.00737
nephron development (GO:0072006)	126	14	4.62	+	3.03	0.000451	0.016
regulation of muscle cell differentiation (GO:0051147)	145	16	5.32	+	3.01	0.000196	0.00782
morphogenesis of embryonic epithelium (GO:0016331)	145	16	5.32	+	3.01	0.000196	0.0078
cellular macromolecule catabolic process (GO:0044265)	925	102	33.91	+	3.01	1.67e-21	4.89e-19
stem cell population maintenance (GO:0019827)	118	13	4.33	+	3.01	0.000766	0.0251
mucopolysaccharide metabolic process (GO:1903510)	109	12	4	+	3	0.00121	0.0367
negative regulation of Wnt signaling pathway (GO:0030178)	219	24	8.03	+	2.99	6.13e-06	0.000339
regulation of cellular response to transforming growth factor beta stimulus (GO:1903844)	128	14	4.69	+	2.98	0.000521	0.0181
central nervous system neuron differentiation (GO:0021953)	183	20	6.71	+	2.98	3.7e-05	0.00174
odontogenesis (GO:0042476)	120	13	4.4	+	2.96	0.000883	0.0287
neural tube development (GO:0021915)	157	17	5.76	+	2.95	0.000154	0.00636
organonitrogen compound biosynthetic process (GO:1901566)	1379	149	50.55	+	2.95	8.87e-31	3.59e-28
negative regulation of canonical Wnt signaling pathway (GO:0090090)	187	20	6.86	+	2.92	4.89e-05	0.00223
renal system development (GO:0072001)	291	31	10.67	+	2.91	4.94e-07	3.28e-05
macromolecule catabolic process (GO:0009057)	1058	112	38.79	+	2.89	2.62e-22	7.97e-20
regulation of cell-substrate adhesion (GO:0010810)	218	23	7.99	+	2.88	1.66e-05	0.000846
eye morphogenesis (GO:0048592)	152	16	5.57	+	2.87	0.000318	0.0121
cellular response to transforming growth factor beta stimulus (GO:0071560)	153	16	5.61	+	2.85	0.00034	0.0127
negative regulation of transferase activity (GO:0051348)	306	32	11.22	+	2.85	4.71e-07	3.14e-05
negative regulation of locomotion (GO:0040013)	317	33	11.62	+	2.84	3.43e-07	2.35e-05
glial cell differentiation (GO:0010001)	173	18	6.34	+	2.84	0.000157	0.00649
regulation of canonical Wnt signaling pathway (GO:0060828)	298	31	10.92	+	2.84	7.87e-07	5.04e-05
positive regulation of apoptotic signaling pathway (GO:2001235)	125	13	4.58	+	2.84	0.00124	0.0374
epithelial cell development (GO:0002064)	202	21	7.41	+	2.84	4.66e-05	0.00214
axonogenesis (GO:0007409)	385	40	14.11	+	2.83	2.07e-08	1.73e-06
heart morphogenesis (GO:0003007)	241	25	8.83	+	2.83	9.46e-06	0.000503
negative regulation of cell migration (GO:0030336)	270	28	9.9	+	2.83	2.82e-06	0.000164
regulation of cellular response to growth factor stimulus (GO:0090287)	299	31	10.96	+	2.83	8.4e-07	5.31e-05
regulation of neuron differentiation (GO:0045664)	193	20	7.08	+	2.83	7.3e-05	0.00321
digestive tract development (GO:0048565)	126	13	4.62	+	2.81	0.00133	0.0395
regulation of epithelial cell proliferation (GO:0050678)	340	35	12.46	+	2.81	1.94e-07	1.41e-05
kidney development (GO:0001822)	282	29	10.34	+	2.81	2.19e-06	0.000129
heart development (GO:0007507)	535	55	19.61	+	2.8	6.26e-11	7.5e-09
regulation of G1/S transition of mitotic cell cycle (GO:2000045)	156	16	5.72	+	2.8	0.000414	0.015
RNA processing (GO:0006396)	930	95	34.09	+	2.79	5.13e-18	1.17e-15
tube formation (GO:0035148)	147	15	5.39	+	2.78	0.000651	0.0218
cell morphogenesis involved in differentiation (GO:0000904)	559	57	20.49	+	2.78	3.71e-11	4.62e-09
cell morphogenesis involved in neuron differentiation (GO:0048667)	453	46	16.61	+	2.77	3.43e-09	3.3e-07
regulation of translation (GO:0006417)	415	42	15.21	+	2.76	1.82e-08	1.54e-06
cardiac muscle tissue development (GO:0048738)	168	17	6.16	+	2.76	0.00032	0.0121
macromolecule biosynthetic process (GO:0009059)	1680	170	61.59	+	2.76	3.27e-32	1.48e-29
positive regulation of cellular amide metabolic process (GO:0034250)	168	17	6.16	+	2.76	0.00032	0.0121
regulation of Wnt signaling pathway (GO:0030111)	377	38	13.82	+	2.75	9.58e-08	7.11e-06
negative regulation of cell development (GO:0010721)	180	18	6.6	+	2.73	0.000246	0.00966
cellular nitrogen compound biosynthetic process (GO:0044271)	1553	155	56.93	+	2.72	1.39e-28	4.98e-26
axon development (GO:0061564)	421	42	15.43	+	2.72	2.64e-08	2.18e-06
transmembrane receptor protein serine/threonine kinase signaling pathway (GO:0007178)	191	19	7	+	2.71	0.000178	0.00728
striated muscle cell differentiation (GO:0051146)	191	19	7	+	2.71	0.000178	0.00726
cellular macromolecule biosynthetic process (GO:0034645)	1639	163	60.08	+	2.71	8.89e-30	3.27e-27
ameboidal-type cell migration (GO:0001667)	181	18	6.64	+	2.71	0.000262	0.0102
response to UV (GO:0009411)	151	15	5.54	+	2.71	0.000838	0.0274
tissue morphogenesis (GO:0048729)	545	54	19.98	+	2.7	3.24e-10	3.61e-08
eye development (GO:0001654)	364	36	13.34	+	2.7	3.18e-07	2.18e-05
response to growth factor (GO:0070848)	526	52	19.28	+	2.7	7.5e-10	7.85e-08
regulation of response to wounding (GO:1903034)	162	16	5.94	+	2.69	0.000604	0.0205
urogenital system development (GO:0001655)	324	32	11.88	+	2.69	1.47e-06	8.83e-05
gliogenesis (GO:0042063)	223	22	8.18	+	2.69	6.36e-05	0.00285
negative regulation of cell motility (GO:2000146)	285	28	10.45	+	2.68	7.21e-06	0.000389
negative regulation of cell population proliferation (GO:0008285)	703	69	25.77	+	2.68	1.96e-12	2.82e-10
visual system development (GO:0150063)	368	36	13.49	+	2.67	4.04e-07	2.71e-05
blood vessel development (GO:0001568)	492	48	18.04	+	2.66	7.86e-09	7.02e-07
vasculature development (GO:0001944)	514	50	18.84	+	2.65	3.78e-09	3.6e-07
muscle cell differentiation (GO:0042692)	247	24	9.05	+	2.65	3.76e-05	0.00176
epithelial tube morphogenesis (GO:0060562)	309	30	11.33	+	2.65	4.26e-06	0.000241
cell projection morphogenesis (GO:0048858)	507	49	18.59	+	2.64	6.17e-09	5.67e-07
embryonic morphogenesis (GO:0048598)	570	55	20.9	+	2.63	6.58e-10	6.99e-08
sensory system development (GO:0048880)	374	36	13.71	+	2.63	9.11e-07	5.69e-05
respiratory tube development (GO:0030323)	177	17	6.49	+	2.62	0.000554	0.0189
protein stabilization (GO:0050821)	198	19	7.26	+	2.62	0.000272	0.0104
negative regulation of cellular component movement (GO:0051271)	293	28	10.74	+	2.61	1.16e-05	0.000605
plasma membrane bounded cell projection morphogenesis (GO:0120039)	503	48	18.44	+	2.6	1.15e-08	1.02e-06
cell part morphogenesis (GO:0032990)	526	50	19.28	+	2.59	6.03e-09	5.58e-07
negative regulation of cell growth (GO:0030308)	190	18	6.97	+	2.58	0.000448	0.016
cellular response to growth factor stimulus (GO:0071363)	497	47	18.22	+	2.58	2.02e-08	1.71e-06
regulation of signal transduction by p53 class mediator (GO:1901796)	201	19	7.37	+	2.58	0.000323	0.0122
neuron projection morphogenesis (GO:0048812)	499	47	18.29	+	2.57	2.22e-08	1.85e-06
response to nutrient (GO:0007584)	170	16	6.23	+	2.57	0.000971	0.0307
skeletal system development (GO:0001501)	479	45	17.56	+	2.56	4.81e-08	3.8e-06
regulation of cellular amide metabolic process (GO:0034248)	479	45	17.56	+	2.56	4.81e-08	3.78e-06
muscle system process (GO:0003012)	288	27	10.56	+	2.56	3.34e-05	0.0016
skeletal system morphogenesis (GO:0048705)	224	21	8.21	+	2.56	0.000178	0.00728
circulatory system development (GO:0072359)	877	82	32.15	+	2.55	1.24e-13	1.98e-11
negative regulation of MAPK cascade (GO:0043409)	172	16	6.31	+	2.54	0.00109	0.0334
positive regulation of neurogenesis (GO:0050769)	227	21	8.32	+	2.52	0.000336	0.0126
lung development (GO:0030324)	173	16	6.34	+	2.52	0.00115	0.0352
RNA metabolic process (GO:0016070)	1582	146	58	+	2.52	1.4e-23	4.72e-21
regeneration (GO:0031099)	163	15	5.98	+	2.51	0.00169	0.0477
sensory organ morphogenesis (GO:0090596)	261	24	9.57	+	2.51	0.000116	0.00492
tube morphogenesis (GO:0035239)	654	60	23.98	+	2.5	6.49e-10	6.93e-08
supramolecular fiber organization (GO:0097435)	601	55	22.03	+	2.5	4.07e-09	3.85e-07
camera-type eye development (GO:0043010)	317	29	11.62	+	2.5	2.08e-05	0.00104
muscle contraction (GO:0006936)	241	22	8.83	+	2.49	0.000251	0.00984
negative regulation of protein kinase activity (GO:0006469)	241	22	8.83	+	2.49	0.000251	0.00982
positive regulation of nervous system development (GO:0051962)	274	25	10.04	+	2.49	8.67e-05	0.00376
response to alcohol (GO:0097305)	253	23	9.27	+	2.48	0.000181	0.00737
muscle structure development (GO:0061061)	473	43	17.34	+	2.48	2.06e-07	1.49e-05
morphogenesis of an epithelium (GO:0002009)	441	40	16.17	+	2.47	5.86e-07	3.85e-05
sensory organ development (GO:0007423)	555	50	20.35	+	2.46	3.21e-08	2.61e-06
protein transport (GO:0015031)	1300	117	47.66	+	2.46	4.17e-18	1.01e-15
neuron projection development (GO:0031175)	691	62	25.33	+	2.45	6.31e-10	6.79e-08
muscle tissue development (GO:0060537)	301	27	11.03	+	2.45	5.24e-05	0.00239
regulation of protein localization to membrane (GO:1905475)	201	18	7.37	+	2.44	0.00118	0.0361
cell morphogenesis (GO:0000902)	715	64	26.21	+	2.44	5.24e-10	5.71e-08
regulation of cell junction assembly (GO:1901888)	202	18	7.41	+	2.43	0.00122	0.0367
connective tissue development (GO:0061448)	202	18	7.41	+	2.43	0.00122	0.0367
tube development (GO:0035295)	856	76	31.38	+	2.42	1.04e-11	1.38e-09
cell chemotaxis (GO:0060326)	203	18	7.44	+	2.42	0.00125	0.0374
negative regulation of growth (GO:0045926)	249	22	9.13	+	2.41	0.000327	0.0123
negative regulation of protein modification process (GO:0031400)	558	49	20.46	+	2.4	8.03e-08	6.04e-06
negative regulation of cell activation (GO:0050866)	205	18	7.52	+	2.4	0.00133	0.0395
blood vessel morphogenesis (GO:0048514)	410	36	15.03	+	2.4	5.65e-06	0.000314
striated muscle tissue development (GO:0014706)	286	25	10.48	+	2.38	0.000138	0.00575
negative regulation of cellular amide metabolic process (GO:0034249)	206	18	7.55	+	2.38	0.00137	0.0405
negative regulation of kinase activity (GO:0033673)	264	23	9.68	+	2.38	0.000271	0.0105
negative regulation of cell differentiation (GO:0045596)	644	56	23.61	+	2.37	1.45e-08	1.27e-06
regulation of transmembrane receptor protein serine/threonine kinase signaling pathway (GO:0090092)	253	22	9.27	+	2.37	0.000381	0.0139
cellular component morphogenesis (GO:0032989)	611	53	22.4	+	2.37	4.11e-08	3.29e-06
developmental growth (GO:0048589)	358	31	13.12	+	2.36	3.53e-05	0.00168
anatomical structure formation involved in morphogenesis (GO:0048646)	883	76	32.37	+	2.35	4.16e-11	5.13e-09
intracellular transport (GO:0046907)	1464	126	53.67	+	2.35	5.69e-18	1.28e-15
actin filament-based process (GO:0030029)	605	52	22.18	+	2.34	6.81e-08	5.25e-06
chemotaxis (GO:0006935)	547	47	20.05	+	2.34	3.52e-07	2.4e-05
establishment of protein localization (GO:0045184)	1397	120	51.21	+	2.34	5.31e-17	1.13e-14
growth (GO:0040007)	361	31	13.23	+	2.34	3.81e-05	0.00177
cellular macromolecule localization (GO:0070727)	1480	127	54.26	+	2.34	4.63e-18	1.11e-15
cellular protein localization (GO:0034613)	1470	126	53.89	+	2.34	6.98e-18	1.55e-15
taxis (GO:0042330)	550	47	20.16	+	2.33	3.82e-07	2.59e-05
regulation of angiogenesis (GO:0045765)	282	24	10.34	+	2.32	0.000261	0.0102
angiogenesis (GO:0001525)	318	27	11.66	+	2.32	0.000158	0.00649
embryonic organ morphogenesis (GO:0048562)	295	25	10.81	+	2.31	0.000313	0.0119
posttranscriptional regulation of gene expression (GO:0010608)	581	49	21.3	+	2.3	2.61e-07	1.84e-05
cell fate commitment (GO:0045165)	238	20	8.72	+	2.29	0.000993	0.0311
negative regulation of macromolecule metabolic process (GO:0010605)	2880	242	105.58	+	2.29	5.07e-35	2.86e-32
regulation of vasculature development (GO:1901342)	286	24	10.48	+	2.29	0.000462	0.0162
animal organ morphogenesis (GO:0009887)	956	80	35.05	+	2.28	6.26e-11	7.55e-09
negative regulation of developmental process (GO:0051093)	879	73	32.22	+	2.27	4.61e-10	5.1e-08
actin cytoskeleton organization (GO:0030036)	531	44	19.47	+	2.26	1.68e-06	0.0001
regulation of cell adhesion (GO:0030155)	731	60	26.8	+	2.24	3.38e-08	2.73e-06
chordate embryonic development (GO:0043009)	613	50	22.47	+	2.22	5.25e-07	3.46e-05
cell adhesion (GO:0007155)	953	77	34.94	+	2.2	6.17e-10	6.68e-08
neuron differentiation (GO:0030182)	1043	84	38.24	+	2.2	8.19e-11	9.66e-09
embryonic organ development (GO:0048568)	435	35	15.95	+	2.19	3.71e-05	0.00174
neuron development (GO:0048666)	846	68	31.01	+	2.19	7.08e-09	6.47e-07
biological adhesion (GO:0022610)	959	77	35.16	+	2.19	7.14e-10	7.52e-08
negative regulation of metabolic process (GO:0009892)	3095	248	113.46	+	2.19	6.42e-33	3.08e-30
forebrain development (GO:0030900)	387	31	14.19	+	2.19	0.000127	0.00536
response to peptide (GO:1901652)	488	39	17.89	+	2.18	1.94e-05	0.000982
negative regulation of protein phosphorylation (GO:0001933)	353	28	12.94	+	2.16	0.000344	0.0128
embryo development ending in birth or egg hatching (GO:0009792)	633	50	23.21	+	2.15	1.35e-06	8.18e-05
gene expression (GO:0010467)	2117	167	77.61	+	2.15	2.1e-20	5.93e-18
regulation of cell development (GO:0060284)	500	39	18.33	+	2.13	2.57e-05	0.00127
generation of neurons (GO:0048699)	1271	99	46.59	+	2.12	1.17e-11	1.51e-09
embryo development (GO:0009790)	991	77	36.33	+	2.12	2.53e-09	2.5e-07
negative regulation of cellular protein metabolic process (GO:0032269)	1040	80	38.13	+	2.1	1.95e-09	1.98e-07
regulation of neurogenesis (GO:0050767)	364	28	13.34	+	2.1	0.000447	0.016
neurogenesis (GO:0022008)	1391	107	50.99	+	2.1	2.29e-12	3.2e-10
regulation of cell population proliferation (GO:0042127)	1654	127	60.63	+	2.09	1.33e-14	2.36e-12
regulation of nervous system development (GO:0051960)	443	34	16.24	+	2.09	0.000126	0.00532
nucleic acid metabolic process (GO:0090304)	2217	170	81.27	+	2.09	1.29e-19	3.52e-17
negative regulation of phosphate metabolic process (GO:0045936)	483	37	17.71	+	2.09	5.7e-05	0.00258
anatomical structure morphogenesis (GO:0009653)	2158	165	79.11	+	2.09	7.62e-19	1.97e-16
negative regulation of phosphorus metabolic process (GO:0010563)	484	37	17.74	+	2.09	5.88e-05	0.00264
negative regulation of protein metabolic process (GO:0051248)	1112	85	40.77	+	2.09	7.93e-10	8.24e-08
regulation of apoptotic signaling pathway (GO:2001233)	354	27	12.98	+	2.08	0.000637	0.0215
regulation of cell migration (GO:0030334)	892	68	32.7	+	2.08	4.97e-08	3.89e-06
positive regulation of cell differentiation (GO:0045597)	840	64	30.79	+	2.08	1.56e-07	1.15e-05
cellular catabolic process (GO:0044248)	1812	138	66.43	+	2.08	1.38e-15	2.72e-13
nitrogen compound transport (GO:0071705)	1708	130	62.61	+	2.08	1.12e-14	2.02e-12
head development (GO:0060322)	803	61	29.44	+	2.07	2.68e-07	1.88e-05
negative regulation of phosphorylation (GO:0042326)	395	30	14.48	+	2.07	0.000437	0.0157
organic substance catabolic process (GO:1901575)	1769	134	64.85	+	2.07	5.85e-15	1.09e-12
regionalization (GO:0003002)	317	24	11.62	+	2.07	0.00154	0.045
regulation of cellular component movement (GO:0051270)	1032	78	37.83	+	2.06	7.72e-09	6.93e-07
regulation of actin filament-based process (GO:0032970)	397	30	14.55	+	2.06	0.000451	0.016
regulation of locomotion (GO:0040012)	997	75	36.55	+	2.05	2.03e-08	1.7e-06
cellular biosynthetic process (GO:0044249)	2715	203	99.53	+	2.04	1.3e-22	4.04e-20
organic substance biosynthetic process (GO:1901576)	2803	209	102.76	+	2.03	3.17e-23	1.02e-20
regulation of cell motility (GO:2000145)	954	71	34.97	+	2.03	7.69e-08	5.82e-06
cell-cell signaling by wnt (GO:0198738)	350	26	12.83	+	2.03	0.00108	0.0333
Wnt signaling pathway (GO:0016055)	350	26	12.83	+	2.03	0.00108	0.0332
tissue development (GO:0009888)	1729	128	63.38	+	2.02	1.28e-13	2.03e-11
cellular response to peptide (GO:1901653)	339	25	12.43	+	2.01	0.00148	0.0433
biosynthetic process (GO:0009058)	2865	211	105.03	+	2.01	7.87e-23	2.49e-20
positive regulation of apoptotic process (GO:0043065)	560	41	20.53	+	2	6.82e-05	0.00302
positive regulation of cell adhesion (GO:0045785)	438	32	16.06	+	1.99	0.000524	0.0182
central nervous system development (GO:0007417)	1000	73	36.66	+	1.99	9.33e-08	6.99e-06
cellular response to endogenous stimulus (GO:0071495)	1152	84	42.23	+	1.99	7.33e-09	6.66e-07
cell development (GO:0048468)	1646	120	60.34	+	1.99	3.13e-12	4.31e-10
brain development (GO:0007420)	759	55	27.82	+	1.98	4.24e-06	0.000241
cell migration (GO:0016477)	968	70	35.49	+	1.97	2.48e-07	1.76e-05
cellular response to nitrogen compound (GO:1901699)	664	48	24.34	+	1.97	1.89e-05	0.000958
negative regulation of catalytic activity (GO:0043086)	776	56	28.45	+	1.97	4.93e-06	0.000275
reproductive structure development (GO:0048608)	416	30	15.25	+	1.97	0.000992	0.0311
negative regulation of signal transduction (GO:0009968)	1305	94	47.84	+	1.96	1.93e-09	1.97e-07
regulation of cell differentiation (GO:0045595)	1586	114	58.14	+	1.96	2.57e-11	3.22e-09
reproductive system development (GO:0061458)	419	30	15.36	+	1.95	0.00103	0.0323
positive regulation of programmed cell death (GO:0043068)	575	41	21.08	+	1.95	0.000133	0.00558
protein localization (GO:0008104)	2063	147	75.63	+	1.94	3.02e-14	5.19e-12
cellular response to organonitrogen compound (GO:0071417)	604	43	22.14	+	1.94	8.03e-05	0.00351
catabolic process (GO:0009056)	2096	149	76.84	+	1.94	1.87e-14	3.28e-12
negative regulation of multicellular organismal process (GO:0051241)	1014	72	37.17	+	1.94	2.93e-07	2.03e-05
establishment of localization in cell (GO:0051649)	2335	165	85.6	+	1.93	7.31e-16	1.5e-13
negative regulation of cell communication (GO:0010648)	1401	99	51.36	+	1.93	1.66e-09	1.72e-07
negative regulation of transcription by RNA polymerase II (GO:0000122)	906	64	33.21	+	1.93	1.76e-06	0.000105
regulation of multicellular organismal development (GO:2000026)	1332	94	48.83	+	1.93	4.47e-09	4.18e-07
negative regulation of signaling (GO:0023057)	1405	99	51.51	+	1.92	1.77e-09	1.82e-07
cellular response to organic cyclic compound (GO:0071407)	511	36	18.73	+	1.92	0.000368	0.0136
regulation of anatomical structure morphogenesis (GO:0022603)	967	68	35.45	+	1.92	9.76e-07	6.07e-05
response to endogenous stimulus (GO:0009719)	1426	100	52.28	+	1.91	2.27e-09	2.26e-07
cellular response to oxygen-containing compound (GO:1901701)	1075	75	39.41	+	1.9	2.75e-07	1.91e-05
nucleobase-containing compound metabolic process (GO:0006139)	2705	188	99.16	+	1.9	1.68e-17	3.63e-15
nervous system development (GO:0007399)	2218	154	81.31	+	1.89	4.88e-14	8.2e-12
negative regulation of nucleic acid-templated transcription (GO:1903507)	1299	90	47.62	+	1.89	2.78e-08	2.29e-06
cellular protein-containing complex assembly (GO:0034622)	867	60	31.78	+	1.89	6.58e-06	0.000361
negative regulation of RNA biosynthetic process (GO:1902679)	1301	90	47.69	+	1.89	2.84e-08	2.32e-06
regulation of developmental process (GO:0050793)	2461	170	90.22	+	1.88	1.92e-15	3.65e-13
negative regulation of transcription, DNA-templated (GO:0045892)	1297	89	47.55	+	1.87	4.27e-08	3.41e-06
response to radiation (GO:0009314)	452	31	16.57	+	1.87	0.00159	0.0457
positive regulation of developmental process (GO:0051094)	1271	87	46.59	+	1.87	7.46e-08	5.67e-06
negative regulation of macromolecule biosynthetic process (GO:0010558)	1551	106	56.86	+	1.86	2.53e-09	2.49e-07
negative regulation of cellular macromolecule biosynthetic process (GO:2000113)	1540	105	56.46	+	1.86	3.46e-09	3.32e-07
negative regulation of RNA metabolic process (GO:0051253)	1408	96	51.62	+	1.86	1.67e-08	1.43e-06
response to wounding (GO:0009611)	543	37	19.91	+	1.86	0.000553	0.0189
cellular component biogenesis (GO:0044085)	2754	187	100.96	+	1.85	1.97e-16	4.09e-14
enzyme linked receptor protein signaling pathway (GO:0007167)	723	49	26.5	+	1.85	8.94e-05	0.00386
negative regulation of molecular function (GO:0044092)	1137	77	41.68	+	1.85	7.91e-07	5.04e-05
negative regulation of cellular biosynthetic process (GO:0031327)	1610	109	59.02	+	1.85	2.03e-09	2.05e-07
epithelium development (GO:0060429)	1113	75	40.8	+	1.84	9.93e-07	6.15e-05
organic substance transport (GO:0071702)	2079	140	76.21	+	1.84	8.95e-12	1.2e-09
positive regulation of cell migration (GO:0030335)	520	35	19.06	+	1.84	0.000986	0.0311
negative regulation of nitrogen compound metabolic process (GO:0051172)	2453	165	89.93	+	1.83	6.61e-14	1.08e-11
heterocycle metabolic process (GO:0046483)	2891	194	105.98	+	1.83	1.33e-16	2.81e-14
positive regulation of cell population proliferation (GO:0008284)	939	63	34.42	+	1.83	9.65e-06	0.000509
negative regulation of biosynthetic process (GO:0009890)	1643	110	60.23	+	1.83	2.9e-09	2.83e-07
negative regulation of nucleobase-containing compound metabolic process (GO:0045934)	1528	102	56.02	+	1.82	1.65e-08	1.42e-06
positive regulation of cellular component movement (GO:0051272)	558	37	20.46	+	1.81	0.000966	0.0306
locomotion (GO:0040011)	1345	89	49.31	+	1.81	2.44e-07	1.73e-05
cellular response to hormone stimulus (GO:0032870)	529	35	19.39	+	1.8	0.00159	0.0457
plasma membrane bounded cell projection organization (GO:0120036)	1175	77	43.07	+	1.79	2.59e-06	0.000152
cell projection organization (GO:0030030)	1221	80	44.76	+	1.79	1.26e-06	7.66e-05
negative regulation of cellular metabolic process (GO:0031324)	2613	171	95.79	+	1.79	1.42e-13	2.23e-11
cellular nitrogen compound metabolic process (GO:0034641)	3395	222	124.46	+	1.78	5.13e-18	1.19e-15
macromolecule localization (GO:0033036)	2496	163	91.5	+	1.78	8.7e-13	1.31e-10
cellular aromatic compound metabolic process (GO:0006725)	2937	191	107.67	+	1.77	6.45e-15	1.17e-12
regulation of transferase activity (GO:0051338)	1033	67	37.87	+	1.77	1.58e-05	0.000808
hematopoietic or lymphoid organ development (GO:0048534)	633	41	23.21	+	1.77	0.000899	0.0291
movement of cell or subcellular component (GO:0006928)	1596	103	58.51	+	1.76	6.92e-08	5.31e-06
regulation of apoptotic process (GO:0042981)	1493	96	54.73	+	1.75	2.04e-07	1.48e-05
positive regulation of cell death (GO:0010942)	638	41	23.39	+	1.75	0.000948	0.0302
negative regulation of biological process (GO:0048519)	5501	353	201.66	+	1.75	9.36e-31	3.7e-28
localization of cell (GO:0051674)	1109	71	40.66	+	1.75	1.44e-05	0.000742
cell motility (GO:0048870)	1109	71	40.66	+	1.75	1.44e-05	0.00074
response to oxygen-containing compound (GO:1901700)	1604	102	58.8	+	1.73	1.59e-07	1.16e-05
regulation of cellular protein metabolic process (GO:0032268)	2501	159	91.69	+	1.73	1.53e-11	1.96e-09
regulation of programmed cell death (GO:0043067)	1532	97	56.16	+	1.73	3.96e-07	2.68e-05
cellular response to organic substance (GO:0071310)	2344	148	85.93	+	1.72	1.48e-10	1.67e-08
regulation of protein metabolic process (GO:0051246)	2665	167	97.7	+	1.71	1.17e-11	1.52e-09
cellular localization (GO:0051641)	2985	186	109.43	+	1.7	8.28e-13	1.26e-10
cellular component organization or biogenesis (GO:0071840)	6006	374	220.18	+	1.7	1.13e-30	4.35e-28
negative regulation of response to stimulus (GO:0048585)	1831	114	67.12	+	1.7	7.03e-08	5.37e-06
organic cyclic compound metabolic process (GO:1901360)	3182	198	116.65	+	1.7	1.05e-13	1.69e-11
animal organ development (GO:0048513)	3220	198	118.04	+	1.68	3.01e-13	4.67e-11
response to organic cyclic compound (GO:0014070)	900	55	32.99	+	1.67	0.000425	0.0153
regulation of signal transduction (GO:0009966)	3128	191	114.67	+	1.67	1.63e-12	2.38e-10
response to hormone (GO:0009725)	819	50	30.02	+	1.67	0.000696	0.0232
system development (GO:0048731)	4330	264	158.74	+	1.66	4.91e-18	1.16e-15
regulation of cellular component biogenesis (GO:0044087)	974	59	35.71	+	1.65	0.00027	0.0104
negative regulation of apoptotic process (GO:0043066)	895	54	32.81	+	1.65	0.000587	0.0199
positive regulation of macromolecule biosynthetic process (GO:0010557)	1863	112	68.3	+	1.64	5.06e-07	3.34e-05
regulation of cell death (GO:0010941)	1668	100	61.15	+	1.64	2.97e-06	0.000172
response to nitrogen compound (GO:1901698)	1101	66	40.36	+	1.64	0.000162	0.00666
regulation of protein kinase activity (GO:0045859)	802	48	29.4	+	1.63	0.00162	0.0464
protein-containing complex assembly (GO:0065003)	1358	81	49.78	+	1.63	3.14e-05	0.00152
negative regulation of cell death (GO:0060548)	1008	60	36.95	+	1.62	0.000448	0.016
response to organic substance (GO:0010033)	3008	179	110.27	+	1.62	1.14e-10	1.32e-08
multicellular organism development (GO:0007275)	4941	294	181.13	+	1.62	4.58e-19	1.21e-16
regulation of gene expression (GO:0010468)	4922	292	180.44	+	1.62	9.45e-19	2.37e-16
regulation of protein modification process (GO:0031399)	1654	98	60.63	+	1.62	5.32e-06	0.000296
protein metabolic process (GO:0019538)	4203	249	154.08	+	1.62	2.51e-15	4.73e-13
response to organonitrogen compound (GO:0010243)	1014	60	37.17	+	1.61	0.000471	0.0165
regulation of kinase activity (GO:0043549)	914	54	33.51	+	1.61	0.000926	0.0298
negative regulation of programmed cell death (GO:0043069)	914	54	33.51	+	1.61	0.000926	0.0298
cellular protein metabolic process (GO:0044267)	3590	212	131.61	+	1.61	1.44e-12	2.13e-10
positive regulation of cellular biosynthetic process (GO:0031328)	1969	116	72.18	+	1.61	7.15e-07	4.63e-05
cellular developmental process (GO:0048869)	3634	214	133.22	+	1.61	1.31e-12	1.96e-10
cell differentiation (GO:0030154)	3575	210	131.06	+	1.6	2.81e-12	3.9e-10
positive regulation of signal transduction (GO:0009967)	1584	93	58.07	+	1.6	1.3e-05	0.000674
positive regulation of intracellular signal transduction (GO:1902533)	1040	61	38.13	+	1.6	0.000547	0.0188
regulation of cell communication (GO:0010646)	3509	205	128.64	+	1.59	1.07e-11	1.41e-09
positive regulation of biosynthetic process (GO:0009891)	2004	117	73.47	+	1.59	1.15e-06	7.1e-05
regulation of signaling (GO:0023051)	3545	206	129.96	+	1.59	1.35e-11	1.74e-09
positive regulation of multicellular organismal process (GO:0051240)	1431	83	52.46	+	1.58	6.55e-05	0.00292
regulation of multicellular organismal process (GO:0051239)	2673	155	97.99	+	1.58	1.48e-08	1.28e-06
positive regulation of signaling (GO:0023056)	1761	102	64.56	+	1.58	9.58e-06	0.000507
anatomical structure development (GO:0048856)	5330	308	195.39	+	1.58	2.32e-18	5.73e-16
cellular response to chemical stimulus (GO:0070887)	2914	168	106.83	+	1.57	5.27e-09	4.9e-07
regulation of intracellular signal transduction (GO:1902531)	1839	106	67.42	+	1.57	7.82e-06	0.000419
positive regulation of cell communication (GO:0010647)	1755	101	64.34	+	1.57	1.27e-05	0.000662
protein-containing complex subunit organization (GO:0043933)	1605	92	58.84	+	1.56	3.63e-05	0.00172
negative regulation of cellular process (GO:0048523)	4902	280	179.7	+	1.56	1.51e-15	2.9e-13
cytoskeleton organization (GO:0007010)	1212	69	44.43	+	1.55	0.000554	0.0189
regulation of hydrolase activity (GO:0051336)	1072	61	39.3	+	1.55	0.00119	0.036
developmental process (GO:0032502)	5797	329	212.51	+	1.55	8.77e-19	2.24e-16
cellular macromolecule metabolic process (GO:0044260)	4909	278	179.96	+	1.54	6.35e-15	1.17e-12
positive regulation of RNA biosynthetic process (GO:1902680)	1629	92	59.72	+	1.54	7.2e-05	0.00318
positive regulation of RNA metabolic process (GO:0051254)	1773	100	65	+	1.54	3.34e-05	0.0016
cellular component organization (GO:0016043)	5783	324	212	+	1.53	1.58e-17	3.47e-15
regulation of macromolecule metabolic process (GO:0060255)	6340	355	232.42	+	1.53	5.8e-20	1.61e-17
positive regulation of nucleic acid-templated transcription (GO:1903508)	1628	91	59.68	+	1.52	9.74e-05	0.00417
positive regulation of transcription, DNA-templated (GO:0045893)	1628	91	59.68	+	1.52	9.74e-05	0.00416
positive regulation of gene expression (GO:0010628)	1169	65	42.85	+	1.52	0.00141	0.0415
positive regulation of transcription by RNA polymerase II (GO:0045944)	1212	67	44.43	+	1.51	0.0013	0.0389
regulation of protein phosphorylation (GO:0001932)	1218	67	44.65	+	1.5	0.00136	0.0403
positive regulation of cellular protein metabolic process (GO:0032270)	1474	81	54.04	+	1.5	0.00045	0.016
regulation of catalytic activity (GO:0050790)	2433	133	89.19	+	1.49	4.72e-06	0.000266
positive regulation of nucleobase-containing compound metabolic process (GO:0045935)	1941	106	71.16	+	1.49	6.79e-05	0.00302
regulation of metabolic process (GO:0019222)	6874	375	252	+	1.49	1.56e-19	4.18e-17
organonitrogen compound metabolic process (GO:1901564)	5246	284	192.32	+	1.48	6.29e-13	9.66e-11
regulation of phosphate metabolic process (GO:0019220)	1578	85	57.85	+	1.47	0.000532	0.0184
regulation of phosphorus metabolic process (GO:0051174)	1578	85	57.85	+	1.47	0.000532	0.0183
positive regulation of protein metabolic process (GO:0051247)	1562	84	57.26	+	1.47	0.000638	0.0215
cellular component assembly (GO:0022607)	2494	134	91.43	+	1.47	1.01e-05	0.000531
regulation of molecular function (GO:0065009)	3118	167	114.3	+	1.46	7.32e-07	4.72e-05
macromolecule metabolic process (GO:0043170)	6151	327	225.49	+	1.45	2.36e-14	4.1e-12
positive regulation of nitrogen compound metabolic process (GO:0051173)	3123	166	114.49	+	1.45	1.26e-06	7.69e-05
regulation of localization (GO:0032879)	2753	146	100.92	+	1.45	6.72e-06	0.000367
positive regulation of cellular metabolic process (GO:0031325)	3314	175	121.49	+	1.44	8.14e-07	5.17e-05
regulation of response to stimulus (GO:0048583)	4306	227	157.86	+	1.44	7.37e-09	6.66e-07
positive regulation of cellular process (GO:0048522)	5741	302	210.46	+	1.43	2.04e-12	2.91e-10
positive regulation of metabolic process (GO:0009893)	3820	199	140.04	+	1.42	2.17e-07	1.55e-05
positive regulation of macromolecule metabolic process (GO:0010604)	3522	183	129.11	+	1.42	1.16e-06	7.09e-05
regulation of cellular macromolecule biosynthetic process (GO:2000112)	3968	206	145.46	+	1.42	1.52e-07	1.12e-05
regulation of macromolecule biosynthetic process (GO:0010556)	3999	207	146.6	+	1.41	2.07e-07	1.49e-05
localization (GO:0051179)	5831	298	213.76	+	1.39	1.04e-10	1.21e-08
regulation of cellular biosynthetic process (GO:0031326)	4163	211	152.61	+	1.38	6.5e-07	4.23e-05
regulation of cellular component organization (GO:0051128)	2390	121	87.62	+	1.38	0.000354	0.0131
positive regulation of biological process (GO:0048518)	6331	320	232.09	+	1.38	4.27e-11	5.24e-09
nitrogen compound metabolic process (GO:0006807)	6886	348	252.44	+	1.38	1.85e-12	2.68e-10
regulation of biosynthetic process (GO:0009889)	4226	213	154.92	+	1.37	7.61e-07	4.89e-05
transport (GO:0006810)	4476	225	164.09	+	1.37	3.97e-07	2.67e-05
establishment of localization (GO:0051234)	4631	232	169.77	+	1.37	2.76e-07	1.91e-05
response to external stimulus (GO:0009605)	2525	126	92.56	+	1.36	0.000481	0.0167
regulation of nitrogen compound metabolic process (GO:0051171)	5740	285	210.42	+	1.35	9.19e-09	8.16e-07
organelle organization (GO:0006996)	3567	177	130.76	+	1.35	2.67e-05	0.00131
response to chemical (GO:0042221)	4381	217	160.6	+	1.35	2.07e-06	0.000122
cellular metabolic process (GO:0044237)	7542	373	276.49	+	1.35	2.26e-12	3.19e-10
regulation of cellular metabolic process (GO:0031323)	6138	303	225.02	+	1.35	3.29e-09	3.19e-07
positive regulation of response to stimulus (GO:0048584)	2312	114	84.76	+	1.35	0.00157	0.0454
multicellular organismal process (GO:0032501)	6926	341	253.9	+	1.34	1.2e-10	1.38e-08
regulation of primary metabolic process (GO:0080090)	5925	291	217.21	+	1.34	1.61e-08	1.39e-06
primary metabolic process (GO:0044238)	7352	358	269.52	+	1.33	9.87e-11	1.16e-08
metabolic process (GO:0008152)	8313	401	304.75	+	1.32	4.23e-12	5.76e-10
organic substance metabolic process (GO:0071704)	7840	377	287.41	+	1.31	8.15e-11	9.68e-09
regulation of RNA biosynthetic process (GO:2001141)	3480	167	127.57	+	1.31	0.000316	0.012
regulation of nucleic acid-templated transcription (GO:1903506)	3475	166	127.39	+	1.3	0.00038	0.0139
regulation of transcription, DNA-templated (GO:0006355)	3474	165	127.35	+	1.3	0.000547	0.0188
regulation of RNA metabolic process (GO:0051252)	3782	178	138.65	+	1.28	0.000414	0.015
regulation of biological quality (GO:0065008)	3995	184	146.45	+	1.26	0.00106	0.0329
regulation of biological process (GO:0050789)	11898	539	436.17	+	1.24	3.1e-14	5.28e-12
biological regulation (GO:0065007)	12568	553	460.74	+	1.2	4.44e-12	6e-10
cellular process (GO:0009987)	15495	671	568.04	+	1.18	2.02e-20	5.82e-18
response to stimulus (GO:0050896)	8540	359	313.07	+	1.15	0.000937	0.03
regulation of cellular process (GO:0050794)	11351	474	416.12	+	1.14	2.92e-05	0.00143
biological_process (GO:0008150)	17851	718	654.41	+	1.1	5.69e-14	9.47e-12
G protein-coupled receptor signaling pathway (GO:0007186)	1305	27	47.84	-	0.56	0.00125	0.0374
sensory perception (GO:0007600)	979	18	35.89	-	0.5	0.00147	0.0432
Unclassified (UNCLASSIFIED)	2744	37	100.59	-	0.37	5.69e-14	9.37e-12
detection of stimulus involved in sensory perception (GO:0050906)	557	4	20.42	-	0.2	2.31e-05	0.00115
detection of chemical stimulus (GO:0009593)	522	2	19.14	-	0.1	1.86e-06	0.00011
sensory perception of chemical stimulus (GO:0007606)	543	2	19.91	-	0.1	8.85e-07	5.55e-05
sensory perception of smell (GO:0007608)	468	1	17.16	-	0.06	1.49e-06	8.93e-05
detection of chemical stimulus involved in sensory perception of smell (GO:0050911)	441	0	16.17	-	< 0.01	2.7e-07	1.89e-05
detection of chemical stimulus involved in sensory perception (GO:0050907)	486	0	17.82	-	< 0.01	3.35e-08	2.71e-06
immunoglobulin mediated immune response (GO:0016064)	201	0	7.37	-	< 0.01	0.00152	0.0445
B cell mediated immunity (GO:0019724)	205	0	7.52	-	< 0.01	0.000978	0.0308

## Sheet: young_subpopulation4b
young subpopulation 4b
Analysis Type:	PANTHER Overrepresentation Test (Released 20210224)
Annotation Version and Release Date:	GO Ontology database DOI: 10.5281/zenodo.4735677 Released 2021-05-01
Analyzed List:	upload_1 (Homo sapiens)
Reference List:	Homo sapiens (all genes in database)
Test Type:	FISHER
Correction:	FDR
GO biological process complete	REFLIST (20595)	upload (258)	expected	over/under	fold Enrichment	raw P-value	FDR
antigen processing and presentation of endogenous peptide antigen via MHC class I via ER pathway, TAP-independent (GO:0002486)	8	3	0.1	+	29.93	0.000287	0.0253
antigen processing and presentation of endogenous peptide antigen via MHC class I via ER pathway (GO:0002484)	8	3	0.1	+	29.93	0.000287	0.0252
antigen processing and presentation of exogenous peptide antigen via MHC class I, TAP-independent (GO:0002480)	9	3	0.11	+	26.61	0.000379	0.0312
regulation of dendritic cell differentiation (GO:2001198)	12	4	0.15	+	26.61	3.71e-05	0.00484
keratan sulfate catabolic process (GO:0042340)	12	4	0.15	+	26.61	3.71e-05	0.0048
negative regulation of inclusion body assembly (GO:0090084)	11	3	0.14	+	21.77	0.000616	0.0433
protein refolding (GO:0042026)	19	4	0.24	+	16.81	0.000168	0.0161
vascular endothelial growth factor signaling pathway (GO:0038084)	23	4	0.29	+	13.88	0.000321	0.0273
cellular response to vitamin (GO:0071295)	24	4	0.3	+	13.3	0.000371	0.0309
positive regulation of positive chemotaxis (GO:0050927)	26	4	0.33	+	12.28	0.000487	0.0374
axis elongation (GO:0003401)	26	4	0.33	+	12.28	0.000487	0.0372
regulation of positive chemotaxis (GO:0050926)	27	4	0.34	+	11.83	0.000554	0.0398
protein kinase C-activating G protein-coupled receptor signaling pathway (GO:0007205)	28	4	0.35	+	11.4	0.000627	0.0438
keratan sulfate biosynthetic process (GO:0018146)	28	4	0.35	+	11.4	0.000627	0.0436
positive regulation of glial cell differentiation (GO:0045687)	42	5	0.53	+	9.5	0.00028	0.025
bone mineralization (GO:0030282)	51	6	0.64	+	9.39	7.24e-05	0.008
regulation of glycoprotein biosynthetic process (GO:0010559)	44	5	0.55	+	9.07	0.000341	0.0287
positive regulation of ATPase activity (GO:0032781)	48	5	0.6	+	8.32	0.000493	0.0373
response to cold (GO:0009409)	48	5	0.6	+	8.32	0.000493	0.0371
neuron recognition (GO:0008038)	48	5	0.6	+	8.32	0.000493	0.0369
regulation of ATPase activity (GO:0043462)	77	8	0.96	+	8.29	1.04e-05	0.00185
regulation of glycoprotein metabolic process (GO:1903018)	49	5	0.61	+	8.15	0.000538	0.0388
glycosaminoglycan catabolic process (GO:0006027)	62	6	0.78	+	7.73	0.000195	0.0185
regulation of osteoclast differentiation (GO:0045670)	66	6	0.83	+	7.26	0.000267	0.0244
positive regulation of response to wounding (GO:1903036)	68	6	0.85	+	7.04	0.00031	0.0268
aminoglycan catabolic process (GO:0006026)	68	6	0.85	+	7.04	0.00031	0.0267
developmental growth involved in morphogenesis (GO:0060560)	115	10	1.44	+	6.94	3.6e-06	0.000813
vascular endothelial growth factor receptor signaling pathway (GO:0048010)	71	6	0.89	+	6.75	0.000385	0.0315
regulation of glial cell differentiation (GO:0045685)	74	6	0.93	+	6.47	0.000473	0.0367
positive regulation of calcium ion transmembrane transport (GO:1904427)	75	6	0.94	+	6.39	0.000506	0.0377
platelet degranulation (GO:0002576)	129	10	1.62	+	6.19	9.29e-06	0.00171
response to heat (GO:0009408)	96	7	1.2	+	5.82	0.000295	0.0256
response to temperature stimulus (GO:0009266)	167	12	2.09	+	5.74	2.49e-06	0.000624
osteoblast differentiation (GO:0001649)	129	9	1.62	+	5.57	5.65e-05	0.00652
positive regulation of chemotaxis (GO:0050921)	145	10	1.82	+	5.51	2.41e-05	0.00359
negative regulation of leukocyte differentiation (GO:1902106)	102	7	1.28	+	5.48	0.000417	0.0338
transforming growth factor beta receptor signaling pathway (GO:0007179)	103	7	1.29	+	5.43	0.000441	0.0352
collagen fibril organization (GO:0030199)	103	7	1.29	+	5.43	0.000441	0.035
negative regulation of hemopoiesis (GO:1903707)	104	7	1.3	+	5.37	0.000466	0.0364
positive regulation of cell-substrate adhesion (GO:0010811)	127	8	1.59	+	5.03	0.000282	0.0251
positive regulation of angiogenesis (GO:0045766)	160	10	2	+	4.99	5.3e-05	0.00629
response to transforming growth factor beta (GO:0071559)	160	10	2	+	4.99	5.3e-05	0.00625
positive regulation of vasculature development (GO:1904018)	160	10	2	+	4.99	5.3e-05	0.0062
learning (GO:0007612)	146	9	1.83	+	4.92	0.000138	0.0138
response to glucocorticoid (GO:0051384)	149	9	1.87	+	4.82	0.00016	0.0156
ossification (GO:0001503)	267	16	3.34	+	4.78	5.26e-07	0.000173
regulation of vasculature development (GO:1901342)	286	17	3.58	+	4.74	2.57e-07	0.000102
response to mechanical stimulus (GO:0009612)	220	13	2.76	+	4.72	7.19e-06	0.00142
cellular response to transforming growth factor beta stimulus (GO:0071560)	153	9	1.92	+	4.7	0.000193	0.0184
negative regulation of transmembrane receptor protein serine/threonine kinase signaling pathway (GO:0090101)	140	8	1.75	+	4.56	0.000523	0.0383
regulation of angiogenesis (GO:0045765)	282	16	3.53	+	4.53	1.04e-06	0.000317
positive regulation of epithelial cell proliferation (GO:0050679)	194	11	2.43	+	4.53	5.21e-05	0.00624
ameboidal-type cell migration (GO:0001667)	181	10	2.27	+	4.41	0.00014	0.0139
regulation of cell-substrate adhesion (GO:0010810)	218	12	2.73	+	4.39	3.15e-05	0.00432
response to corticosteroid (GO:0031960)	168	9	2.1	+	4.28	0.000372	0.0308
regulation of chemotaxis (GO:0050920)	226	12	2.83	+	4.24	4.39e-05	0.00542
regulation of endothelial cell migration (GO:0010594)	170	9	2.13	+	4.23	0.000404	0.0329
negative regulation of cell motility (GO:2000146)	285	15	3.57	+	4.2	5.43e-06	0.0011
lung development (GO:0030324)	173	9	2.17	+	4.15	0.000456	0.0358
negative regulation of cell migration (GO:0030336)	270	14	3.38	+	4.14	1.31e-05	0.00223
regulation of myeloid cell differentiation (GO:0045637)	232	12	2.91	+	4.13	5.58e-05	0.00649
negative regulation of cellular component movement (GO:0051271)	293	15	3.67	+	4.09	7.45e-06	0.00145
respiratory tube development (GO:0030323)	177	9	2.22	+	4.06	0.000533	0.0387
negative regulation of locomotion (GO:0040013)	317	16	3.97	+	4.03	4.38e-06	0.000936
angiogenesis (GO:0001525)	318	16	3.98	+	4.02	4.55e-06	0.000959
regulation of epithelial cell proliferation (GO:0050678)	340	17	4.26	+	3.99	2.47e-06	0.00063
negative regulation of growth (GO:0045926)	249	12	3.12	+	3.85	0.000106	0.011
regulation of epithelial cell migration (GO:0010632)	229	11	2.87	+	3.83	0.000211	0.0197
extracellular matrix organization (GO:0030198)	383	18	4.8	+	3.75	2.87e-06	0.000708
extracellular structure organization (GO:0043062)	384	18	4.81	+	3.74	2.97e-06	0.000722
learning or memory (GO:0007611)	256	12	3.21	+	3.74	0.000136	0.0137
blood vessel development (GO:0001568)	492	23	6.16	+	3.73	1.26e-07	5.67e-05
vasculature development (GO:0001944)	514	24	6.44	+	3.73	6.74e-08	3.67e-05
external encapsulating structure organization (GO:0045229)	386	18	4.84	+	3.72	3.18e-06	0.00075
blood vessel morphogenesis (GO:0048514)	410	19	5.14	+	3.7	1.84e-06	0.000484
regulation of leukocyte differentiation (GO:1902105)	281	13	3.52	+	3.69	8.16e-05	0.00877
regulation of hemopoiesis (GO:1903706)	390	18	4.89	+	3.68	3.65e-06	0.000812
negative regulation of Wnt signaling pathway (GO:0030178)	219	10	2.74	+	3.65	0.000593	0.042
developmental growth (GO:0048589)	358	16	4.48	+	3.57	1.86e-05	0.00304
growth (GO:0040007)	361	16	4.52	+	3.54	2.06e-05	0.00322
regulation of neurogenesis (GO:0050767)	364	16	4.56	+	3.51	2.26e-05	0.00341
positive regulation of nervous system development (GO:0051962)	274	12	3.43	+	3.5	0.000248	0.0229
response to growth factor (GO:0070848)	526	23	6.59	+	3.49	3.88e-07	0.000139
regulation of cellular response to growth factor stimulus (GO:0090287)	299	13	3.75	+	3.47	0.000148	0.0145
regulation of transmembrane receptor protein serine/threonine kinase signaling pathway (GO:0090092)	253	11	3.17	+	3.47	0.000474	0.0365
regulation of nervous system development (GO:0051960)	443	19	5.55	+	3.42	5.38e-06	0.00111
response to steroid hormone (GO:0048545)	285	12	3.57	+	3.36	0.000349	0.0292
regulation of cell morphogenesis (GO:0022604)	310	13	3.88	+	3.35	0.000207	0.0195
negative regulation of cell differentiation (GO:0045596)	644	27	8.07	+	3.35	8.11e-08	4.13e-05
axonogenesis (GO:0007409)	385	16	4.82	+	3.32	4.32e-05	0.00538
positive regulation of cell migration (GO:0030335)	520	21	6.51	+	3.22	4.2e-06	0.000909
axon development (GO:0061564)	421	17	5.27	+	3.22	3.53e-05	0.00469
cognition (GO:0050890)	298	12	3.73	+	3.21	0.000512	0.0378
regulation of multicellular organismal development (GO:2000026)	1332	53	16.69	+	3.18	1.18e-13	4.65e-10
cell morphogenesis involved in neuron differentiation (GO:0048667)	453	18	5.67	+	3.17	2.55e-05	0.00376
cell projection morphogenesis (GO:0048858)	507	20	6.35	+	3.15	9.95e-06	0.00179
positive regulation of locomotion (GO:0040017)	560	22	7.02	+	3.14	3.77e-06	0.000827
regulated exocytosis (GO:0045055)	697	27	8.73	+	3.09	3.67e-07	0.000135
positive regulation of cell motility (GO:2000147)	545	21	6.83	+	3.08	8.37e-06	0.00156
negative regulation of cell population proliferation (GO:0008285)	703	27	8.81	+	3.07	4.32e-07	0.000152
tube morphogenesis (GO:0035239)	654	25	8.19	+	3.05	1.29e-06	0.00035
regulation of cell migration (GO:0030334)	892	34	11.17	+	3.04	1.44e-08	9.48e-06
neuron projection morphogenesis (GO:0048812)	499	19	6.25	+	3.04	2.66e-05	0.0039
regulation of neuron projection development (GO:0010975)	447	17	5.6	+	3.04	7.2e-05	0.00801
cell part morphogenesis (GO:0032990)	526	20	6.59	+	3.04	1.66e-05	0.00274
plasma membrane bounded cell projection morphogenesis (GO:0120039)	503	19	6.3	+	3.02	2.96e-05	0.00425
positive regulation of cellular component movement (GO:0051272)	558	21	6.99	+	3	1.18e-05	0.00203
response to hypoxia (GO:0001666)	347	13	4.35	+	2.99	0.000582	0.0414
tube development (GO:0035295)	856	32	10.72	+	2.98	6.14e-08	3.47e-05
regulation of cellular component movement (GO:0051270)	1032	38	12.93	+	2.94	4.55e-09	3.79e-06
regulation of cell motility (GO:2000145)	954	35	11.95	+	2.93	2.17e-08	1.32e-05
chemotaxis (GO:0006935)	547	20	6.85	+	2.92	2.84e-05	0.00412
negative regulation of developmental process (GO:0051093)	879	32	11.01	+	2.91	1.1e-07	5.11e-05
taxis (GO:0042330)	550	20	6.89	+	2.9	3.06e-05	0.00428
cellular response to growth factor stimulus (GO:0071363)	497	18	6.23	+	2.89	8.06e-05	0.00873
generation of neurons (GO:0048699)	1271	46	15.92	+	2.89	1.42e-10	2.8e-07
regulation of locomotion (GO:0040012)	997	36	12.49	+	2.88	1.98e-08	1.25e-05
regulation of cell development (GO:0060284)	500	18	6.26	+	2.87	8.67e-05	0.0092
cell morphogenesis involved in differentiation (GO:0000904)	559	20	7	+	2.86	3.81e-05	0.0049
response to abiotic stimulus (GO:0009628)	1175	42	14.72	+	2.85	1.46e-09	1.44e-06
exocytosis (GO:0006887)	785	28	9.83	+	2.85	1.07e-06	0.000321
leukocyte degranulation (GO:0043299)	507	18	6.35	+	2.83	0.000103	0.0107
biological adhesion (GO:0022610)	959	34	12.01	+	2.83	7.8e-08	4.11e-05
regulation of anatomical structure morphogenesis (GO:0022603)	967	34	12.11	+	2.81	9.43e-08	4.52e-05
cell adhesion (GO:0007155)	953	33	11.94	+	2.76	2.08e-07	8.66e-05
negative regulation of multicellular organismal process (GO:0051241)	1014	35	12.7	+	2.76	9.23e-08	4.56e-05
neuron differentiation (GO:0030182)	1043	36	13.07	+	2.76	5.92e-08	3.46e-05
myeloid leukocyte mediated immunity (GO:0002444)	522	18	6.54	+	2.75	0.000146	0.0144
circulatory system development (GO:0072359)	877	30	10.99	+	2.73	9.97e-07	0.000315
myeloid cell activation involved in immune response (GO:0002275)	528	18	6.61	+	2.72	0.000167	0.0161
granulocyte activation (GO:0036230)	503	17	6.3	+	2.7	0.000279	0.0251
neuron projection development (GO:0031175)	691	23	8.66	+	2.66	2.97e-05	0.00423
neutrophil degranulation (GO:0043312)	482	16	6.04	+	2.65	0.000508	0.0377
neurogenesis (GO:0022008)	1391	46	17.43	+	2.64	2.35e-09	2.18e-06
regulation of cell differentiation (GO:0045595)	1586	52	19.87	+	2.62	2.27e-10	3.59e-07
neutrophil activation involved in immune response (GO:0002283)	488	16	6.11	+	2.62	0.000577	0.0413
cellular component morphogenesis (GO:0032989)	611	20	7.65	+	2.61	0.000123	0.0126
export from cell (GO:0140352)	982	32	12.3	+	2.6	1.16e-06	0.000335
negative regulation of protein modification process (GO:0031400)	558	18	6.99	+	2.58	0.000319	0.0273
neutrophil mediated immunity (GO:0002446)	497	16	6.23	+	2.57	0.000698	0.0473
secretion by cell (GO:0032940)	932	30	11.68	+	2.57	3.28e-06	0.000763
positive regulation of apoptotic process (GO:0043065)	560	18	7.02	+	2.57	0.000333	0.0281
neutrophil activation (GO:0042119)	498	16	6.24	+	2.56	0.000712	0.0481
anatomical structure formation involved in morphogenesis (GO:0048646)	883	28	11.06	+	2.53	9.34e-06	0.0017
regulation of developmental process (GO:0050793)	2461	78	30.83	+	2.53	9.64e-15	1.52e-10
supramolecular fiber organization (GO:0097435)	601	19	7.53	+	2.52	0.000279	0.0252
negative regulation of protein metabolic process (GO:0051248)	1112	35	13.93	+	2.51	1.18e-06	0.000333
regulation of cell population proliferation (GO:0042127)	1654	52	20.72	+	2.51	1.19e-09	1.25e-06
positive regulation of cell death (GO:0010942)	638	20	7.99	+	2.5	0.000215	0.02
positive regulation of programmed cell death (GO:0043068)	575	18	7.2	+	2.5	0.000451	0.0356
tissue morphogenesis (GO:0048729)	545	17	6.83	+	2.49	0.000672	0.0458
positive regulation of cell differentiation (GO:0045597)	840	26	10.52	+	2.47	4.6e-05	0.00564
cell morphogenesis (GO:0000902)	715	22	8.96	+	2.46	0.000134	0.0136
neuron development (GO:0048666)	846	26	10.6	+	2.45	4.84e-05	0.00584
secretion (GO:0046903)	1047	32	13.12	+	2.44	5.33e-06	0.00111
myeloid leukocyte activation (GO:0002274)	590	18	7.39	+	2.44	0.000603	0.0426
regulation of growth (GO:0040008)	661	20	8.28	+	2.42	0.000515	0.0379
regulation of cell adhesion (GO:0030155)	731	22	9.16	+	2.4	0.000253	0.0233
response to organic cyclic compound (GO:0014070)	900	27	11.27	+	2.39	4.23e-05	0.00531
cell migration (GO:0016477)	968	29	12.13	+	2.39	2.1e-05	0.00319
negative regulation of cellular protein metabolic process (GO:0032269)	1040	31	13.03	+	2.38	1.11e-05	0.00195
regulation of multicellular organismal process (GO:0051239)	2673	79	33.49	+	2.36	2.74e-13	8.66e-10
positive regulation of developmental process (GO:0051094)	1271	37	15.92	+	2.32	3.07e-06	0.000736
locomotion (GO:0040011)	1345	39	16.85	+	2.31	1.56e-06	0.000419
localization of cell (GO:0051674)	1109	32	13.89	+	2.3	2.07e-05	0.0032
cell motility (GO:0048870)	1109	32	13.89	+	2.3	2.07e-05	0.00317
cellular response to cytokine stimulus (GO:0071345)	1016	29	12.73	+	2.28	6.59e-05	0.00745
nervous system development (GO:0007399)	2218	63	27.79	+	2.27	6.2e-10	7.54e-07
positive regulation of multicellular organismal process (GO:0051240)	1431	40	17.93	+	2.23	3.32e-06	0.000762
anatomical structure morphogenesis (GO:0009653)	2158	60	27.03	+	2.22	4.82e-09	3.81e-06
response to lipid (GO:0033993)	831	23	10.41	+	2.21	0.000648	0.0444
negative regulation of signal transduction (GO:0009968)	1305	36	16.35	+	2.2	1.54e-05	0.00258
response to cytokine (GO:0034097)	1106	30	13.86	+	2.17	8.42e-05	0.00899
negative regulation of cell communication (GO:0010648)	1401	37	17.55	+	2.11	3.05e-05	0.00431
negative regulation of molecular function (GO:0044092)	1137	30	14.24	+	2.11	0.000167	0.0162
negative regulation of signaling (GO:0023057)	1405	37	17.6	+	2.1	3.11e-05	0.00431
response to endogenous stimulus (GO:0009719)	1426	37	17.86	+	2.07	3.57e-05	0.00471
movement of cell or subcellular component (GO:0006928)	1596	41	19.99	+	2.05	1.88e-05	0.00303
regulation of programmed cell death (GO:0043067)	1532	39	19.19	+	2.03	3.87e-05	0.00489
regulation of apoptotic process (GO:0042981)	1493	38	18.7	+	2.03	3.49e-05	0.00472
regulation of protein phosphorylation (GO:0001932)	1218	31	15.26	+	2.03	0.000276	0.0251
regulation of hydrolase activity (GO:0051336)	1072	27	13.43	+	2.01	0.000646	0.0444
cellular response to organic substance (GO:0071310)	2344	59	29.36	+	2.01	2.05e-07	8.75e-05
regulation of response to external stimulus (GO:0032101)	1199	30	15.02	+	2	0.000423	0.0339
response to organic substance (GO:0010033)	3008	74	37.68	+	1.96	8.39e-09	5.77e-06
regulation of cell death (GO:0010941)	1668	41	20.9	+	1.96	4.72e-05	0.00574
regulation of protein modification process (GO:0031399)	1654	40	20.72	+	1.93	7.51e-05	0.00824
response to external stimulus (GO:0009605)	2525	61	31.63	+	1.93	5.09e-07	0.000171
negative regulation of response to stimulus (GO:0048585)	1831	44	22.94	+	1.92	3.82e-05	0.00486
multicellular organism development (GO:0007275)	4941	118	61.9	+	1.91	4.17e-14	3.3e-10
tissue development (GO:0009888)	1729	41	21.66	+	1.89	0.000104	0.0108
system development (GO:0048731)	4330	101	54.24	+	1.86	5.44e-11	1.23e-07
anatomical structure development (GO:0048856)	5330	123	66.77	+	1.84	1.06e-13	5.57e-10
cellular response to chemical stimulus (GO:0070887)	2914	67	36.5	+	1.84	6.38e-07	0.000206
cell development (GO:0048468)	1646	37	20.62	+	1.79	0.000728	0.049
negative regulation of nitrogen compound metabolic process (GO:0051172)	2453	55	30.73	+	1.79	1.9e-05	0.00303
regulation of immune system process (GO:0002682)	1717	38	21.51	+	1.77	0.000644	0.0444
cell differentiation (GO:0030154)	3575	79	44.79	+	1.76	2.27e-07	9.22e-05
developmental process (GO:0032502)	5797	128	72.62	+	1.76	5.26e-13	1.39e-09
negative regulation of cellular process (GO:0048523)	4902	108	61.41	+	1.76	2.37e-10	3.4e-07
cellular developmental process (GO:0048869)	3634	80	45.52	+	1.76	2.66e-07	0.000103
regulation of cellular protein metabolic process (GO:0032268)	2501	55	31.33	+	1.76	3.39e-05	0.00462
regulation of protein metabolic process (GO:0051246)	2665	58	33.39	+	1.74	3.5e-05	0.00469
regulation of cell communication (GO:0010646)	3509	76	43.96	+	1.73	1.08e-06	0.000317
regulation of signaling (GO:0023051)	3545	76	44.41	+	1.71	1.84e-06	0.000477
regulation of signal transduction (GO:0009966)	3128	67	39.19	+	1.71	7.78e-06	0.00148
regulation of molecular function (GO:0065009)	3118	66	39.06	+	1.69	1.62e-05	0.00269
negative regulation of biological process (GO:0048519)	5501	116	68.91	+	1.68	4.57e-10	6.02e-07
regulation of localization (GO:0032879)	2753	58	34.49	+	1.68	6.94e-05	0.00778
negative regulation of cellular metabolic process (GO:0031324)	2613	55	32.73	+	1.68	0.000109	0.0112
response to chemical (GO:0042221)	4381	92	54.88	+	1.68	1.5e-07	6.6e-05
regulation of cellular component organization (GO:0051128)	2390	50	29.94	+	1.67	0.000288	0.0251
positive regulation of response to stimulus (GO:0048584)	2312	48	28.96	+	1.66	0.000492	0.0374
regulation of response to stimulus (GO:0048583)	4306	88	53.94	+	1.63	1.04e-06	0.000322
animal organ development (GO:0048513)	3220	65	40.34	+	1.61	9.47e-05	0.00998
regulation of biological quality (GO:0065008)	3995	80	50.05	+	1.6	1.16e-05	0.00201
negative regulation of macromolecule metabolic process (GO:0010605)	2880	57	36.08	+	1.58	0.000418	0.0338
multicellular organismal process (GO:0032501)	6926	137	86.76	+	1.58	1.92e-10	3.37e-07
positive regulation of cellular process (GO:0048522)	5741	111	71.92	+	1.54	2.75e-07	0.000104
response to stress (GO:0006950)	3626	68	45.42	+	1.5	0.000527	0.0384
positive regulation of macromolecule metabolic process (GO:0010604)	3522	66	44.12	+	1.5	0.000628	0.0435
cell communication (GO:0007154)	5656	105	70.85	+	1.48	6.25e-06	0.00125
signal transduction (GO:0007165)	5227	97	65.48	+	1.48	1.97e-05	0.00311
signaling (GO:0023052)	5565	103	69.71	+	1.48	8.11e-06	0.00153
positive regulation of biological process (GO:0048518)	6331	117	79.31	+	1.48	1.22e-06	0.000338
cellular response to stimulus (GO:0051716)	6807	125	85.27	+	1.47	4.89e-07	0.000168
response to stimulus (GO:0050896)	8540	155	106.98	+	1.45	2.45e-09	2.15e-06
regulation of primary metabolic process (GO:0080090)	5925	104	74.22	+	1.4	7.73e-05	0.00843
regulation of nitrogen compound metabolic process (GO:0051171)	5740	98	71.91	+	1.36	0.000467	0.0364
regulation of cellular process (GO:0050794)	11351	188	142.2	+	1.32	6.95e-09	5e-06
regulation of biological process (GO:0050789)	11898	197	149.05	+	1.32	7.05e-10	7.96e-07
biological regulation (GO:0065007)	12568	202	157.44	+	1.28	5.05e-09	3.8e-06
cellular process (GO:0009987)	15495	224	194.11	+	1.15	7.77e-06	0.0015
biological_process (GO:0008150)	17851	244	223.63	+	1.09	5.98e-05	0.0068
Unclassified (UNCLASSIFIED)	2744	14	34.37	-	0.41	5.98e-05	0.00685

## Sheet: old_population1
old population 1
Analysis Type:	PANTHER Overrepresentation Test (Released 20210224)
Annotation Version and Release Date:	GO Ontology database DOI: 10.5281/zenodo.4735677 Released 2021-05-01
Analyzed List:	upload_1 (Homo sapiens)
Reference List:	Homo sapiens (all genes in database)
Test Type:	FISHER
Correction:	FDR
GO biological process complete	REFLIST (20595)	upload (488)	expected	over/under	fold Enrichment	raw P-value	FDR
spermine biosynthetic process (GO:0006597)	3	3	0.07	+	42.2	0.000234	0.0125
epithelial cell proliferation involved in renal tubule morphogenesis (GO:2001013)	4	3	0.09	+	31.65	0.000402	0.0196
regulation of smooth muscle cell chemotaxis (GO:0071671)	6	3	0.14	+	21.1	0.000933	0.0379
spermine metabolic process (GO:0008215)	6	3	0.14	+	21.1	0.000933	0.0378
negative regulation of cellular response to hypoxia (GO:1900038)	7	3	0.17	+	18.09	0.00131	0.0492
purine ribonucleoside biosynthetic process (GO:0046129)	11	4	0.26	+	15.35	0.000316	0.0158
elastic fiber assembly (GO:0048251)	11	4	0.26	+	15.35	0.000316	0.0158
ribonucleoside biosynthetic process (GO:0042455)	11	4	0.26	+	15.35	0.000316	0.0157
purine nucleoside biosynthetic process (GO:0042451)	11	4	0.26	+	15.35	0.000316	0.0157
positive regulation of vasculogenesis (GO:2001214)	12	4	0.28	+	14.07	0.000414	0.0201
endothelial tube morphogenesis (GO:0061154)	13	4	0.31	+	12.99	0.000531	0.0244
morphogenesis of an endothelium (GO:0003159)	13	4	0.31	+	12.99	0.000531	0.0243
regulation of vasculogenesis (GO:2001212)	17	5	0.4	+	12.41	0.000124	0.00724
positive regulation of ATP biosynthetic process (GO:2001171)	14	4	0.33	+	12.06	0.00067	0.0295
polyamine biosynthetic process (GO:0006596)	14	4	0.33	+	12.06	0.00067	0.0294
sequestering of extracellular ligand from receptor (GO:0035581)	14	4	0.33	+	12.06	0.00067	0.0294
negative regulation of amyloid-beta formation (GO:1902430)	18	5	0.43	+	11.72	0.000155	0.00888
negative regulation of cell migration involved in sprouting angiogenesis (GO:0090051)	15	4	0.36	+	11.25	0.000834	0.0347
negative regulation of interleukin-8 production (GO:0032717)	19	5	0.45	+	11.11	0.000192	0.0106
UDP-N-acetylglucosamine metabolic process (GO:0006047)	16	4	0.38	+	10.55	0.00102	0.0404
stress fiber assembly (GO:0043149)	16	4	0.38	+	10.55	0.00102	0.0403
extracellular negative regulation of signal transduction (GO:1900116)	16	4	0.38	+	10.55	0.00102	0.0402
extracellular regulation of signal transduction (GO:1900115)	16	4	0.38	+	10.55	0.00102	0.0401
contractile actin filament bundle assembly (GO:0030038)	16	4	0.38	+	10.55	0.00102	0.04
negative regulation of amyloid precursor protein catabolic process (GO:1902992)	21	5	0.5	+	10.05	0.000286	0.0146
negative regulation of smooth muscle cell migration (GO:0014912)	27	6	0.64	+	9.38	9.71e-05	0.0059
regulation of oxidative phosphorylation (GO:0002082)	23	5	0.54	+	9.17	0.000412	0.02
extracellular matrix assembly (GO:0085029)	33	7	0.78	+	8.95	3.28e-05	0.00236
nucleotide-sugar biosynthetic process (GO:0009226)	24	5	0.57	+	8.79	0.000488	0.023
cell adhesion mediated by integrin (GO:0033627)	25	5	0.59	+	8.44	0.000575	0.0257
cardiac epithelial to mesenchymal transition (GO:0060317)	26	5	0.62	+	8.12	0.000673	0.0294
nucleoside biosynthetic process (GO:0009163)	27	5	0.64	+	7.82	0.000782	0.0328
nucleotide-sugar metabolic process (GO:0009225)	39	7	0.92	+	7.57	8.35e-05	0.0052
negative regulation of cell-matrix adhesion (GO:0001953)	37	6	0.88	+	6.84	0.00044	0.0211
regulation of substrate adhesion-dependent cell spreading (GO:1900024)	58	9	1.37	+	6.55	2.3e-05	0.00176
substantia nigra development (GO:0021762)	47	7	1.11	+	6.29	0.000236	0.0125
extracellular matrix disassembly (GO:0022617)	68	10	1.61	+	6.21	1.24e-05	0.00103
regulation of transforming growth factor beta production (GO:0071634)	41	6	0.97	+	6.18	0.000716	0.0309
negative regulation of actin filament depolymerization (GO:0030835)	41	6	0.97	+	6.18	0.000716	0.0309
negative regulation of cell-substrate adhesion (GO:0010812)	62	9	1.47	+	6.13	3.69e-05	0.00262
regulation of vacuole organization (GO:0044088)	49	7	1.16	+	6.03	0.000297	0.015
positive regulation of substrate adhesion-dependent cell spreading (GO:1900026)	42	6	1	+	6.03	0.000803	0.0336
regulation of cell-substrate junction organization (GO:0150116)	70	10	1.66	+	6.03	1.56e-05	0.00125
actin filament bundle assembly (GO:0051017)	58	8	1.37	+	5.82	0.000138	0.00803
negative regulation of smooth muscle cell proliferation (GO:0048662)	51	7	1.21	+	5.79	0.00037	0.0182
regulation of smooth muscle cell migration (GO:0014910)	67	9	1.59	+	5.67	6.38e-05	0.00417
negative regulation of actin filament polymerization (GO:0030837)	60	8	1.42	+	5.63	0.00017	0.00961
actin filament bundle organization (GO:0061572)	61	8	1.45	+	5.53	0.000189	0.0105
cellular response to amino acid stimulus (GO:0071230)	69	9	1.63	+	5.5	7.84e-05	0.00494
regulation of mitochondrial outer membrane permeabilization involved in apoptotic signaling pathway (GO:1901028)	46	6	1.09	+	5.5	0.00123	0.0467
cellular response to acid chemical (GO:0071229)	77	10	1.82	+	5.48	3.27e-05	0.00236
sulfur compound catabolic process (GO:0044273)	55	7	1.3	+	5.37	0.000559	0.0252
cellular response to amino acid starvation (GO:0034198)	80	10	1.9	+	5.28	4.4e-05	0.00304
positive regulation of actin filament bundle assembly (GO:0032233)	64	8	1.52	+	5.28	0.000254	0.0133
regulation of focal adhesion assembly (GO:0051893)	65	8	1.54	+	5.19	0.00028	0.0144
regulation of cell-substrate junction assembly (GO:0090109)	65	8	1.54	+	5.19	0.00028	0.0143
regulation of cell-matrix adhesion (GO:0001952)	124	15	2.94	+	5.11	8.35e-07	9.85e-05
positive regulation of cell-matrix adhesion (GO:0001954)	58	7	1.37	+	5.09	0.000745	0.0319
negative regulation of chemotaxis (GO:0050922)	58	7	1.37	+	5.09	0.000745	0.0318
regulation of vascular associated smooth muscle cell proliferation (GO:1904705)	58	7	1.37	+	5.09	0.000745	0.0317
response to amino acid starvation (GO:1990928)	83	10	1.97	+	5.08	5.84e-05	0.00389
negative regulation of protein polymerization (GO:0032272)	75	9	1.78	+	5.06	0.00014	0.00811
iron ion transport (GO:0006826)	76	9	1.8	+	5	0.000154	0.00882
regulation of nitric oxide biosynthetic process (GO:0045428)	60	7	1.42	+	4.92	0.000895	0.0367
transforming growth factor beta receptor signaling pathway (GO:0007179)	103	12	2.44	+	4.92	1.47e-05	0.00119
regulation of cell morphogenesis involved in differentiation (GO:0010769)	96	11	2.27	+	4.84	3.83e-05	0.00269
negative regulation of protein depolymerization (GO:1901880)	70	8	1.66	+	4.82	0.000441	0.0211
positive regulation of epithelial cell migration (GO:0010634)	150	17	3.55	+	4.78	3.62e-07	4.61e-05
response to amino acid (GO:0043200)	115	13	2.72	+	4.77	8.79e-06	0.000767
positive regulation of macroautophagy (GO:0016239)	62	7	1.47	+	4.76	0.00107	0.0414
regulation of nitric oxide metabolic process (GO:0080164)	62	7	1.47	+	4.76	0.00107	0.0413
regulation of smooth muscle cell proliferation (GO:0048660)	142	16	3.36	+	4.76	8.56e-07	0.0001
regulation of macroautophagy (GO:0016241)	161	18	3.81	+	4.72	1.98e-07	2.79e-05
cellular iron ion homeostasis (GO:0006879)	72	8	1.71	+	4.69	0.000524	0.0242
positive regulation of endothelial cell migration (GO:0010595)	108	12	2.56	+	4.69	2.27e-05	0.00174
regulation of BMP signaling pathway (GO:0030510)	101	11	2.39	+	4.6	5.85e-05	0.00388
regulation of cell-substrate adhesion (GO:0010810)	218	23	5.17	+	4.45	1.09e-08	1.96e-06
cellular response to transforming growth factor beta stimulus (GO:0071560)	153	16	3.63	+	4.41	2.1e-06	0.000224
response to acid chemical (GO:0001101)	135	14	3.2	+	4.38	9.88e-06	0.000844
positive regulation of neuron death (GO:1901216)	97	10	2.3	+	4.35	0.000191	0.0106
endothelium development (GO:0003158)	97	10	2.3	+	4.35	0.000191	0.0105
positive regulation of cell-substrate adhesion (GO:0010811)	127	13	3.01	+	4.32	2.32e-05	0.00175
positive regulation of cell morphogenesis involved in differentiation (GO:0010770)	79	8	1.87	+	4.27	0.000918	0.0374
positive regulation of smooth muscle cell proliferation (GO:0048661)	89	9	2.11	+	4.27	0.00045	0.0214
postsynapse organization (GO:0099173)	89	9	2.11	+	4.27	0.00045	0.0214
midbrain development (GO:0030901)	89	9	2.11	+	4.27	0.00045	0.0213
negative regulation of supramolecular fiber organization (GO:1902904)	159	16	3.77	+	4.25	3.31e-06	0.000325
response to transforming growth factor beta (GO:0071559)	160	16	3.79	+	4.22	3.57e-06	0.000348
negative regulation of protein-containing complex disassembly (GO:0043242)	80	8	1.9	+	4.22	0.00099	0.0393
regulation of actin polymerization or depolymerization (GO:0008064)	190	19	4.5	+	4.22	4.41e-07	5.49e-05
regulation of actin filament length (GO:0030832)	191	19	4.53	+	4.2	4.75e-07	5.87e-05
regulation of protein depolymerization (GO:1901879)	91	9	2.16	+	4.17	0.000523	0.0242
regulation of fibroblast proliferation (GO:0048145)	81	8	1.92	+	4.17	0.00107	0.0415
regulation of actin filament polymerization (GO:0030833)	174	17	4.12	+	4.12	2.38e-06	0.000251
negative regulation of transforming growth factor beta receptor signaling pathway (GO:0030512)	83	8	1.97	+	4.07	0.00123	0.0466
regulation of transforming growth factor beta receptor signaling pathway (GO:0017015)	125	12	2.96	+	4.05	8.4e-05	0.0052
regulation of endothelial cell migration (GO:0010594)	170	16	4.03	+	3.97	7.27e-06	0.000646
positive regulation of protein polymerization (GO:0032273)	128	12	3.03	+	3.96	0.000103	0.00619
regulation of cellular response to transforming growth factor beta stimulus (GO:1903844)	128	12	3.03	+	3.96	0.000103	0.00617
regulation of protein polymerization (GO:0032271)	236	22	5.59	+	3.93	1.69e-07	2.45e-05
negative regulation of transmembrane receptor protein serine/threonine kinase signaling pathway (GO:0090101)	140	13	3.32	+	3.92	5.89e-05	0.00389
regulation of epithelial cell migration (GO:0010632)	229	21	5.43	+	3.87	4.13e-07	5.19e-05
tissue remodeling (GO:0048771)	99	9	2.35	+	3.84	0.000914	0.0373
regulation of transmembrane receptor protein serine/threonine kinase signaling pathway (GO:0090092)	253	23	5.99	+	3.84	1.34e-07	1.99e-05
positive regulation of supramolecular fiber organization (GO:1902905)	199	18	4.72	+	3.82	3.31e-06	0.000327
positive regulation of cell migration (GO:0030335)	520	47	12.32	+	3.81	3.84e-14	6.75e-11
maintenance of location (GO:0051235)	166	15	3.93	+	3.81	2.18e-05	0.00168
regulation of actin filament organization (GO:0110053)	277	25	6.56	+	3.81	4.36e-08	6.89e-06
glial cell development (GO:0021782)	111	10	2.63	+	3.8	0.000515	0.0239
positive regulation of cell motility (GO:2000147)	545	49	12.91	+	3.79	1.28e-14	2.89e-11
negative regulation of cytoskeleton organization (GO:0051494)	156	14	3.7	+	3.79	4.36e-05	0.00302
positive regulation of cellular component movement (GO:0051272)	558	50	13.22	+	3.78	7.61e-15	2e-11
transmembrane receptor protein serine/threonine kinase signaling pathway (GO:0007178)	191	17	4.53	+	3.76	7.52e-06	0.000664
regulation of supramolecular fiber organization (GO:1902903)	382	34	9.05	+	3.76	2.19e-10	8.04e-08
extracellular matrix organization (GO:0030198)	383	34	9.08	+	3.75	2.33e-10	8.19e-08
extracellular structure organization (GO:0043062)	384	34	9.1	+	3.74	2.48e-10	8.53e-08
regulation of actin filament bundle assembly (GO:0032231)	102	9	2.42	+	3.72	0.00111	0.0427
negative regulation of protein-containing complex assembly (GO:0031333)	136	12	3.22	+	3.72	0.000175	0.00986
external encapsulating structure organization (GO:0045229)	386	34	9.15	+	3.72	2.82e-10	9.48e-08
positive regulation of locomotion (GO:0040017)	560	49	13.27	+	3.69	3.33e-14	6.59e-11
regulation of ossification (GO:0030278)	115	10	2.72	+	3.67	0.000665	0.0294
cell-matrix adhesion (GO:0007160)	127	11	3.01	+	3.66	0.000375	0.0184
regulation of actin cytoskeleton organization (GO:0032956)	358	31	8.48	+	3.65	2.56e-09	5.48e-07
regulation of cellular response to growth factor stimulus (GO:0090287)	299	25	7.08	+	3.53	1.7e-07	2.44e-05
response to hypoxia (GO:0001666)	347	29	8.22	+	3.53	1.75e-08	2.97e-06
negative regulation of protein catabolic process (GO:0042177)	121	10	2.87	+	3.49	0.000957	0.0384
transition metal ion transport (GO:0000041)	123	10	2.91	+	3.43	0.00107	0.0415
positive regulation of angiogenesis (GO:0045766)	160	13	3.79	+	3.43	0.000204	0.011
positive regulation of vasculature development (GO:1904018)	160	13	3.79	+	3.43	0.000204	0.011
regulation of actin filament-based process (GO:0032970)	397	32	9.41	+	3.4	7.07e-09	1.35e-06
response to decreased oxygen levels (GO:0036293)	361	29	8.55	+	3.39	3.9e-08	6.23e-06
neutrophil degranulation (GO:0043312)	482	38	11.42	+	3.33	4.7e-10	1.35e-07
positive regulation of cytoskeleton organization (GO:0051495)	216	17	5.12	+	3.32	3.28e-05	0.00235
ossification (GO:0001503)	267	21	6.33	+	3.32	4.03e-06	0.000382
neutrophil activation (GO:0042119)	498	39	11.8	+	3.31	3.29e-10	1.04e-07
myeloid leukocyte activation (GO:0002274)	590	46	13.98	+	3.29	8.93e-12	6.72e-09
neutrophil activation involved in immune response (GO:0002283)	488	38	11.56	+	3.29	6.49e-10	1.71e-07
actin filament organization (GO:0007015)	270	21	6.4	+	3.28	4.74e-06	0.000438
granulocyte activation (GO:0036230)	503	39	11.92	+	3.27	4.3e-10	1.26e-07
response to oxygen levels (GO:0070482)	388	30	9.19	+	3.26	4.99e-08	7.82e-06
leukocyte degranulation (GO:0043299)	507	39	12.01	+	3.25	5.31e-10	1.5e-07
myeloid leukocyte mediated immunity (GO:0002444)	522	40	12.37	+	3.23	3.51e-10	1.07e-07
neutrophil mediated immunity (GO:0002446)	497	38	11.78	+	3.23	1.05e-09	2.58e-07
gliogenesis (GO:0042063)	223	17	5.28	+	3.22	4.77e-05	0.00326
cell-substrate adhesion (GO:0031589)	184	14	4.36	+	3.21	0.000222	0.0119
angiogenesis (GO:0001525)	318	24	7.54	+	3.19	1.64e-06	0.000177
negative regulation of cellular component movement (GO:0051271)	293	22	6.94	+	3.17	4.79e-06	0.000438
regulation of mitochondrion organization (GO:0010821)	160	12	3.79	+	3.17	0.000691	0.03
regulation of angiogenesis (GO:0045765)	282	21	6.68	+	3.14	8.84e-06	0.000768
cellular response to growth factor stimulus (GO:0071363)	497	37	11.78	+	3.14	3.42e-09	7.21e-07
regulation of cell migration (GO:0030334)	892	66	21.14	+	3.12	1.79e-15	9.42e-12
myeloid cell activation involved in immune response (GO:0002275)	528	39	12.51	+	3.12	1.56e-09	3.57e-07
regulation of vasculature development (GO:1901342)	286	21	6.78	+	3.1	1.08e-05	0.000907
negative regulation of locomotion (GO:0040013)	317	23	7.51	+	3.06	4.97e-06	0.000447
regulation of cell motility (GO:2000145)	954	69	22.61	+	3.05	1.1e-15	1.73e-11
response to growth factor (GO:0070848)	526	38	12.46	+	3.05	4.49e-09	8.87e-07
regulation of cytoskeleton organization (GO:0051493)	526	38	12.46	+	3.05	4.49e-09	8.76e-07
negative regulation of neuron death (GO:1901215)	209	15	4.95	+	3.03	0.000243	0.0127
regulation of leukocyte migration (GO:0002685)	210	15	4.98	+	3.01	0.000254	0.0133
blood vessel morphogenesis (GO:0048514)	410	29	9.71	+	2.99	4.77e-07	5.85e-05
negative regulation of cell migration (GO:0030336)	270	19	6.4	+	2.97	4.83e-05	0.00329
regulated exocytosis (GO:0045055)	697	49	16.52	+	2.97	5.56e-11	2.84e-08
regulation of locomotion (GO:0040012)	997	70	23.62	+	2.96	2.7e-15	1.07e-11
negative regulation of cell motility (GO:2000146)	285	20	6.75	+	2.96	3.19e-05	0.00233
negative regulation of peptidase activity (GO:0010466)	257	18	6.09	+	2.96	8.03e-05	0.00502
response to reactive oxygen species (GO:0000302)	186	13	4.41	+	2.95	0.000779	0.0328
regulation of cellular component movement (GO:0051270)	1032	72	24.45	+	2.94	1.38e-15	1.09e-11
regulation of neuron death (GO:1901214)	316	22	7.49	+	2.94	1.46e-05	0.00118
regulation of cell junction assembly (GO:1901888)	202	14	4.79	+	2.92	0.000537	0.0244
positive regulation of cell adhesion (GO:0045785)	438	30	10.38	+	2.89	5.7e-07	6.94e-05
cellular response to starvation (GO:0009267)	190	13	4.5	+	2.89	0.000937	0.0379
regulation of cell morphogenesis (GO:0022604)	310	21	7.35	+	2.86	3.31e-05	0.00236
muscle structure development (GO:0061061)	473	32	11.21	+	2.86	3.08e-07	4.06e-05
cellular response to oxidative stress (GO:0034599)	238	16	5.64	+	2.84	0.000304	0.0153
cellular response to extracellular stimulus (GO:0031668)	269	18	6.37	+	2.82	0.000138	0.00801
regulation of cellular component size (GO:0032535)	389	26	9.22	+	2.82	4.92e-06	0.000444
negative regulation of cell adhesion (GO:0007162)	285	19	6.75	+	2.81	9.48e-05	0.00581
regulation of neuron apoptotic process (GO:0043523)	210	14	4.98	+	2.81	0.000768	0.0325
regulation of endocytosis (GO:0030100)	210	14	4.98	+	2.81	0.000768	0.0324
regulation of chemotaxis (GO:0050920)	226	15	5.36	+	2.8	0.000527	0.0243
regulation of protein binding (GO:0043393)	196	13	4.64	+	2.8	0.00122	0.0464
exocytosis (GO:0006887)	785	52	18.6	+	2.8	1.04e-10	4.58e-08
vasculature development (GO:0001944)	514	34	12.18	+	2.79	2.14e-07	2.97e-05
regulation of cell adhesion (GO:0030155)	731	48	17.32	+	2.77	7.56e-10	1.93e-07
carbohydrate derivative catabolic process (GO:1901136)	198	13	4.69	+	2.77	0.00133	0.0496
renal system development (GO:0072001)	291	19	6.9	+	2.76	0.000122	0.00719
negative regulation of apoptotic signaling pathway (GO:2001234)	230	15	5.45	+	2.75	0.000625	0.0277
blood vessel development (GO:0001568)	492	32	11.66	+	2.74	6.95e-07	8.32e-05
muscle cell differentiation (GO:0042692)	247	16	5.85	+	2.73	0.000447	0.0213
response to starvation (GO:0042594)	232	15	5.5	+	2.73	0.000679	0.0296
leukocyte activation involved in immune response (GO:0002366)	635	41	15.05	+	2.72	2.18e-08	3.59e-06
tube morphogenesis (GO:0035239)	654	42	15.5	+	2.71	1.68e-08	2.89e-06
cell activation involved in immune response (GO:0002263)	639	41	15.14	+	2.71	2.57e-08	4.19e-06
kidney development (GO:0001822)	282	18	6.68	+	2.69	0.000238	0.0126
cellular response to chemical stress (GO:0062197)	282	18	6.68	+	2.69	0.000238	0.0125
regulation of peptidase activity (GO:0052547)	457	29	10.83	+	2.68	3.66e-06	0.000355
regulation of autophagy (GO:0010506)	331	21	7.84	+	2.68	8.02e-05	0.00503
secretion by cell (GO:0032940)	932	59	22.08	+	2.67	2.85e-11	1.55e-08
positive regulation of protein-containing complex assembly (GO:0031334)	254	16	6.02	+	2.66	0.000594	0.0265
cell adhesion (GO:0007155)	953	60	22.58	+	2.66	2.34e-11	1.37e-08
negative regulation of cytokine production (GO:0001818)	286	18	6.78	+	2.66	0.00028	0.0144
negative regulation of organelle organization (GO:0010639)	334	21	7.91	+	2.65	9.04e-05	0.00556
biological adhesion (GO:0022610)	959	60	22.72	+	2.64	2.97e-11	1.57e-08
cellular response to nutrient levels (GO:0031669)	240	15	5.69	+	2.64	0.00094	0.0378
enzyme linked receptor protein signaling pathway (GO:0007167)	723	45	17.13	+	2.63	1.23e-08	2.18e-06
regulation of anatomical structure morphogenesis (GO:0022603)	967	60	22.91	+	2.62	6.02e-11	2.97e-08
urogenital system development (GO:0001655)	324	20	7.68	+	2.61	0.000167	0.00944
supramolecular fiber organization (GO:0097435)	601	37	14.24	+	2.6	3.31e-07	4.25e-05
response to oxidative stress (GO:0006979)	390	24	9.24	+	2.6	4e-05	0.0028
regulation of protein-containing complex assembly (GO:0043254)	455	28	10.78	+	2.6	9.23e-06	0.000797
leukocyte activation (GO:0045321)	939	57	22.25	+	2.56	3.3e-10	1.02e-07
actin cytoskeleton organization (GO:0030036)	531	32	12.58	+	2.54	4.78e-06	0.000439
negative regulation of endopeptidase activity (GO:0010951)	249	15	5.9	+	2.54	0.00133	0.0498
negative regulation of growth (GO:0045926)	249	15	5.9	+	2.54	0.00133	0.0497
export from cell (GO:0140352)	982	59	23.27	+	2.54	2.12e-10	8.15e-08
negative regulation of protein phosphorylation (GO:0001933)	353	21	8.36	+	2.51	0.000186	0.0104
negative regulation of cellular component organization (GO:0051129)	724	43	17.16	+	2.51	1.03e-07	1.55e-05
regulation of apoptotic signaling pathway (GO:2001233)	354	21	8.39	+	2.5	0.000193	0.0106
regulation of cell growth (GO:0001558)	422	25	10	+	2.5	7.52e-05	0.00477
secretion (GO:0046903)	1047	62	24.81	+	2.5	1.87e-10	7.39e-08
positive regulation of developmental process (GO:0051094)	1271	75	30.12	+	2.49	1.35e-12	1.42e-09
morphogenesis of an epithelium (GO:0002009)	441	26	10.45	+	2.49	5.39e-05	0.00362
synapse organization (GO:0050808)	289	17	6.85	+	2.48	0.000838	0.0348
tube development (GO:0035295)	856	50	20.28	+	2.47	1.32e-08	2.31e-06
positive regulation of cell differentiation (GO:0045597)	840	49	19.9	+	2.46	1.94e-08	3.22e-06
negative regulation of phosphorylation (GO:0042326)	395	23	9.36	+	2.46	0.000177	0.0099
negative regulation of multicellular organismal process (GO:0051241)	1014	59	24.03	+	2.46	8.07e-10	2.02e-07
cellular response to external stimulus (GO:0071496)	344	20	8.15	+	2.45	0.000533	0.0243
regulation of MAP kinase activity (GO:0043405)	310	18	7.35	+	2.45	0.00112	0.043
negative regulation of proteolysis (GO:0045861)	345	20	8.17	+	2.45	0.000541	0.0245
cell activation (GO:0001775)	1089	63	25.8	+	2.44	2.2e-10	7.9e-08
actin filament-based process (GO:0030029)	605	35	14.34	+	2.44	2.88e-06	0.000289
leukocyte mediated immunity (GO:0002443)	764	44	18.1	+	2.43	2.34e-07	3.16e-05
regulation of binding (GO:0051098)	365	21	8.65	+	2.43	0.000394	0.0193
positive regulation of protein kinase activity (GO:0045860)	539	31	12.77	+	2.43	1.23e-05	0.00103
transmembrane receptor protein tyrosine kinase signaling pathway (GO:0007169)	522	30	12.37	+	2.43	1.75e-05	0.00139
negative regulation of intracellular signal transduction (GO:1902532)	507	29	12.01	+	2.41	2.63e-05	0.00197
negative regulation of cell population proliferation (GO:0008285)	703	40	16.66	+	2.4	1.13e-06	0.000128
response to molecule of bacterial origin (GO:0002237)	336	19	7.96	+	2.39	0.000896	0.0367
negative regulation of cell death (GO:0060548)	1008	57	23.88	+	2.39	3.61e-09	7.5e-07
regulation of anatomical structure size (GO:0090066)	514	29	12.18	+	2.38	3.2e-05	0.00232
negative regulation of phosphate metabolic process (GO:0045936)	483	27	11.44	+	2.36	6.98e-05	0.00452
positive regulation of proteolysis (GO:0045862)	376	21	8.91	+	2.36	0.000498	0.0234
negative regulation of phosphorus metabolic process (GO:0010563)	484	27	11.47	+	2.35	7.18e-05	0.00461
cell junction organization (GO:0034330)	502	28	11.89	+	2.35	5.23e-05	0.00354
regulation of proteolysis (GO:0030162)	743	41	17.61	+	2.33	1.28e-06	0.000142
negative regulation of hydrolase activity (GO:0051346)	401	22	9.5	+	2.32	0.000428	0.0206
circulatory system development (GO:0072359)	877	48	20.78	+	2.31	2.32e-07	3.16e-05
response to extracellular stimulus (GO:0009991)	531	29	12.58	+	2.3	7.6e-05	0.00481
response to nutrient levels (GO:0031667)	501	27	11.87	+	2.27	0.000165	0.00935
positive regulation of kinase activity (GO:0033674)	614	33	14.55	+	2.27	2.48e-05	0.00186
negative regulation of signal transduction (GO:0009968)	1305	70	30.92	+	2.26	6.22e-10	1.67e-07
regulation of protein kinase activity (GO:0045859)	802	43	19	+	2.26	1.65e-06	0.000178
negative regulation of programmed cell death (GO:0043069)	914	49	21.66	+	2.26	2.46e-07	3.27e-05
immune effector process (GO:0002252)	939	50	22.25	+	2.25	2.13e-07	2.98e-05
tissue morphogenesis (GO:0048729)	545	29	12.91	+	2.25	9.73e-05	0.0059
regulation of growth (GO:0040008)	661	35	15.66	+	2.23	2.64e-05	0.00197
positive regulation of organelle organization (GO:0010638)	605	32	14.34	+	2.23	4.24e-05	0.00295
regulation of protein catabolic process (GO:0042176)	398	21	9.43	+	2.23	0.000879	0.0362
response to endogenous stimulus (GO:0009719)	1426	75	33.79	+	2.22	3.05e-10	9.85e-08
negative regulation of apoptotic process (GO:0043066)	895	47	21.21	+	2.22	1.06e-06	0.00012
positive regulation of cellular component biogenesis (GO:0044089)	534	28	12.65	+	2.21	0.000156	0.00892
regulation of cell development (GO:0060284)	500	26	11.85	+	2.19	0.000311	0.0156
positive regulation of transferase activity (GO:0051347)	693	36	16.42	+	2.19	2.31e-05	0.00175
negative regulation of catalytic activity (GO:0043086)	776	40	18.39	+	2.18	8.03e-06	0.000705
regulation of neuron projection development (GO:0010975)	447	23	10.59	+	2.17	0.000844	0.0348
regulation of endopeptidase activity (GO:0052548)	429	22	10.17	+	2.16	0.00117	0.0448
negative regulation of developmental process (GO:0051093)	879	45	20.83	+	2.16	2.82e-06	0.000288
regulation of MAPK cascade (GO:0043408)	707	36	16.75	+	2.15	3.06e-05	0.00225
cell migration (GO:0016477)	968	49	22.94	+	2.14	1.56e-06	0.000171
regulation of organelle organization (GO:0033043)	1208	61	28.62	+	2.13	6.44e-08	9.88e-06
regulation of cell differentiation (GO:0045595)	1586	80	37.58	+	2.13	4.25e-10	1.27e-07
regulation of cell death (GO:0010941)	1668	84	39.52	+	2.13	1.25e-10	5.33e-08
regulation of kinase activity (GO:0043549)	914	46	21.66	+	2.12	4.28e-06	0.0004
regulation of programmed cell death (GO:0043067)	1532	77	36.3	+	2.12	1.22e-09	2.83e-07
negative regulation of response to stimulus (GO:0048585)	1831	92	43.39	+	2.12	1.55e-11	1.07e-08
negative regulation of protein modification process (GO:0031400)	558	28	13.22	+	2.12	0.000369	0.0182
response to hormone (GO:0009725)	819	41	19.41	+	2.11	1.3e-05	0.00106
negative regulation of cell communication (GO:0010648)	1401	70	33.2	+	2.11	7.93e-09	1.49e-06
negative regulation of signaling (GO:0023057)	1405	70	33.29	+	2.1	8.59e-09	1.6e-06
regulation of apoptotic process (GO:0042981)	1493	74	35.38	+	2.09	4.19e-09	8.49e-07
cellular response to endogenous stimulus (GO:0071495)	1152	57	27.3	+	2.09	3.21e-07	4.15e-05
regulation of cytokine production (GO:0001817)	748	37	17.72	+	2.09	4.76e-05	0.00327
negative regulation of protein metabolic process (GO:0051248)	1112	55	26.35	+	2.09	5.74e-07	6.92e-05
regulation of cellular component biogenesis (GO:0044087)	974	48	23.08	+	2.08	3.24e-06	0.000324
regulation of protein phosphorylation (GO:0001932)	1218	60	28.86	+	2.08	2.15e-07	2.96e-05
anatomical structure formation involved in morphogenesis (GO:0048646)	883	43	20.92	+	2.06	1.56e-05	0.00125
regulation of developmental process (GO:0050793)	2461	119	58.31	+	2.04	7.25e-14	1.15e-10
positive regulation of cellular component organization (GO:0051130)	1161	56	27.51	+	2.04	9.81e-07	0.000112
positive regulation of apoptotic process (GO:0043065)	560	27	13.27	+	2.03	0.00071	0.0307
regulation of phosphorylation (GO:0042325)	1391	67	32.96	+	2.03	6.52e-08	9.91e-06
regulation of phosphate metabolic process (GO:0019220)	1578	76	37.39	+	2.03	1.05e-08	1.93e-06
regulation of phosphorus metabolic process (GO:0051174)	1578	76	37.39	+	2.03	1.05e-08	1.91e-06
positive regulation of intracellular signal transduction (GO:1902533)	1040	50	24.64	+	2.03	3.93e-06	0.000379
negative regulation of cellular protein metabolic process (GO:0032269)	1040	50	24.64	+	2.03	3.93e-06	0.000377
regulation of multicellular organismal development (GO:2000026)	1332	64	31.56	+	2.03	1.58e-07	2.31e-05
localization of cell (GO:0051674)	1109	53	26.28	+	2.02	2.66e-06	0.000275
cell motility (GO:0048870)	1109	53	26.28	+	2.02	2.66e-06	0.000273
regulation of plasma membrane bounded cell projection organization (GO:0120035)	631	30	14.95	+	2.01	0.000508	0.0237
endocytosis (GO:0006897)	569	27	13.48	+	2	0.00121	0.0459
response to organonitrogen compound (GO:0010243)	1014	48	24.03	+	2	1.27e-05	0.00104
regulation of cell population proliferation (GO:0042127)	1654	78	39.19	+	1.99	1.32e-08	2.3e-06
positive regulation of phosphorus metabolic process (GO:0010562)	998	47	23.65	+	1.99	1.78e-05	0.0014
positive regulation of phosphate metabolic process (GO:0045937)	998	47	23.65	+	1.99	1.78e-05	0.00139
positive regulation of programmed cell death (GO:0043068)	575	27	13.62	+	1.98	0.00128	0.0482
positive regulation of multicellular organismal process (GO:0051240)	1431	67	33.91	+	1.98	2.41e-07	3.23e-05
vesicle-mediated transport (GO:0016192)	1969	92	46.66	+	1.97	6.12e-10	1.67e-07
positive regulation of protein phosphorylation (GO:0001934)	838	39	19.86	+	1.96	0.000119	0.00707
regulation of transferase activity (GO:0051338)	1033	48	24.48	+	1.96	1.58e-05	0.00126
regulation of multicellular organismal process (GO:0051239)	2673	124	63.34	+	1.96	3.28e-13	4.32e-10
cellular response to organonitrogen compound (GO:0071417)	604	28	14.31	+	1.96	0.00108	0.0417
regulation of cell projection organization (GO:0031344)	648	30	15.35	+	1.95	0.000973	0.0387
response to organic substance (GO:0010033)	3008	139	71.27	+	1.95	7.35e-15	2.32e-11
locomotion (GO:0040011)	1345	62	31.87	+	1.95	1.27e-06	0.000142
negative regulation of molecular function (GO:0044092)	1137	52	26.94	+	1.93	9.91e-06	0.000842
positive regulation of phosphorylation (GO:0042327)	921	42	21.82	+	1.92	9.74e-05	0.00587
response to nitrogen compound (GO:1901698)	1101	50	26.09	+	1.92	1.83e-05	0.00143
anatomical structure morphogenesis (GO:0009653)	2158	98	51.13	+	1.92	6.95e-10	1.8e-07
regulation of cellular component organization (GO:0051128)	2390	108	56.63	+	1.91	9.38e-11	4.36e-08
cellular response to nitrogen compound (GO:1901699)	664	30	15.73	+	1.91	0.00113	0.0434
positive regulation of cell population proliferation (GO:0008284)	939	42	22.25	+	1.89	0.000122	0.00721
cellular response to chemical stimulus (GO:0070887)	2914	130	69.05	+	1.88	1.41e-12	1.4e-09
tissue development (GO:0009888)	1729	77	40.97	+	1.88	1.73e-07	2.46e-05
response to organic cyclic compound (GO:0014070)	900	40	21.33	+	1.88	0.000214	0.0115
response to abiotic stimulus (GO:0009628)	1175	52	27.84	+	1.87	3.14e-05	0.0023
cellular response to organic substance (GO:0071310)	2344	103	55.54	+	1.85	1.19e-09	2.82e-07
cytoskeleton organization (GO:0007010)	1212	53	28.72	+	1.85	2.79e-05	0.00207
regulation of protein modification process (GO:0031399)	1654	72	39.19	+	1.84	9.57e-07	0.00011
response to lipid (GO:0033993)	831	36	19.69	+	1.83	0.000727	0.0312
response to oxygen-containing compound (GO:1901700)	1604	69	38.01	+	1.82	2.49e-06	0.000259
regulation of intracellular signal transduction (GO:1902531)	1839	79	43.58	+	1.81	4.02e-07	5.09e-05
positive regulation of signal transduction (GO:0009967)	1584	68	37.53	+	1.81	3.29e-06	0.000327
regulation of hydrolase activity (GO:0051336)	1072	46	25.4	+	1.81	0.000197	0.0108
regulation of localization (GO:0032879)	2753	118	65.23	+	1.81	2.12e-10	7.97e-08
cellular response to oxygen-containing compound (GO:1901701)	1075	46	25.47	+	1.81	0.0002	0.0109
regulation of catalytic activity (GO:0050790)	2433	104	57.65	+	1.8	5.08e-09	9.79e-07
positive regulation of catalytic activity (GO:0043085)	1240	53	29.38	+	1.8	5.16e-05	0.0035
movement of cell or subcellular component (GO:0006928)	1596	68	37.82	+	1.8	5.28e-06	0.000471
regulation of protein metabolic process (GO:0051246)	2665	113	63.15	+	1.79	1.1e-09	2.68e-07
positive regulation of protein metabolic process (GO:0051247)	1562	66	37.01	+	1.78	9.68e-06	0.000832
membrane organization (GO:0061024)	972	41	23.03	+	1.78	0.000538	0.0244
positive regulation of signaling (GO:0023056)	1761	74	41.73	+	1.77	2.84e-06	0.000288
positive regulation of cell communication (GO:0010647)	1755	73	41.58	+	1.76	4.17e-06	0.000392
regulation of cellular protein metabolic process (GO:0032268)	2501	104	59.26	+	1.75	1.84e-08	3.1e-06
regulation of signal transduction (GO:0009966)	3128	130	74.12	+	1.75	1.44e-10	5.98e-08
regulation of catabolic process (GO:0009894)	1066	44	25.26	+	1.74	0.000628	0.0278
positive regulation of cellular protein metabolic process (GO:0032270)	1474	60	34.93	+	1.72	6.31e-05	0.00414
cellular localization (GO:0051641)	2985	121	70.73	+	1.71	4.16e-09	8.54e-07
epithelium development (GO:0060429)	1113	45	26.37	+	1.71	0.00081	0.0338
regulation of molecular function (GO:0065009)	3118	126	73.88	+	1.71	1.68e-09	3.74e-07
positive regulation of gene expression (GO:0010628)	1169	47	27.7	+	1.7	0.000543	0.0245
response to chemical (GO:0042221)	4381	176	103.81	+	1.7	1.6e-13	2.29e-10
regulation of signaling (GO:0023051)	3545	142	84	+	1.69	1.6e-10	6.5e-08
plasma membrane bounded cell projection organization (GO:0120036)	1175	47	27.84	+	1.69	0.000771	0.0325
regulation of cell communication (GO:0010646)	3509	140	83.15	+	1.68	3.03e-10	9.99e-08
establishment of localization in cell (GO:0051649)	2335	93	55.33	+	1.68	8.73e-07	0.000102
positive regulation of molecular function (GO:0044093)	1618	64	38.34	+	1.67	8.81e-05	0.00544
neurogenesis (GO:0022008)	1391	55	32.96	+	1.67	0.000266	0.0138
cell differentiation (GO:0030154)	3575	141	84.71	+	1.66	5.96e-10	1.65e-07
cell projection organization (GO:0030030)	1221	48	28.93	+	1.66	0.00096	0.0383
cellular developmental process (GO:0048869)	3634	142	86.11	+	1.65	1.12e-09	2.68e-07
immune system process (GO:0002376)	2903	113	68.79	+	1.64	1.31e-07	1.95e-05
regulation of response to stimulus (GO:0048583)	4306	167	102.03	+	1.64	1.73e-11	1.05e-08
cell development (GO:0048468)	1646	63	39	+	1.62	0.000278	0.0144
homeostatic process (GO:0042592)	1680	64	39.81	+	1.61	0.000232	0.0124
cell surface receptor signaling pathway (GO:0007166)	2495	95	59.12	+	1.61	4.9e-06	0.000446
negative regulation of cellular process (GO:0048523)	4902	186	116.15	+	1.6	4.47e-12	3.72e-09
cellular macromolecule localization (GO:0070727)	1480	56	35.07	+	1.6	0.000749	0.0318
immune response (GO:0006955)	2075	78	49.17	+	1.59	7.49e-05	0.00478
regulation of biological quality (GO:0065008)	3995	150	94.66	+	1.58	4.37e-09	8.75e-07
cellular protein localization (GO:0034613)	1470	55	34.83	+	1.58	0.00101	0.0401
system development (GO:0048731)	4330	161	102.6	+	1.57	1.58e-09	3.58e-07
multicellular organism development (GO:0007275)	4941	182	117.08	+	1.55	1.04e-10	4.68e-08
cellular response to stress (GO:0033554)	1741	64	41.25	+	1.55	0.000561	0.0252
negative regulation of biological process (GO:0048519)	5501	202	130.35	+	1.55	4.56e-12	3.61e-09
anatomical structure development (GO:0048856)	5330	195	126.29	+	1.54	2.49e-11	1.41e-08
response to external stimulus (GO:0009605)	2525	92	59.83	+	1.54	3.78e-05	0.00267
positive regulation of cellular process (GO:0048522)	5741	209	136.03	+	1.54	2.97e-12	2.61e-09
response to stress (GO:0006950)	3626	132	85.92	+	1.54	3.12e-07	4.07e-05
developmental process (GO:0032502)	5797	208	137.36	+	1.51	1.48e-11	1.06e-08
nervous system development (GO:0007399)	2218	79	52.56	+	1.5	0.000301	0.0152
positive regulation of biological process (GO:0048518)	6331	225	150.01	+	1.5	2.76e-12	2.57e-09
positive regulation of response to stimulus (GO:0048584)	2312	82	54.78	+	1.5	0.000286	0.0146
localization (GO:0051179)	5831	206	138.17	+	1.49	9.16e-11	4.39e-08
negative regulation of cellular metabolic process (GO:0031324)	2613	92	61.92	+	1.49	0.000153	0.00884
protein localization (GO:0008104)	2063	72	48.88	+	1.47	0.00106	0.0413
cellular component assembly (GO:0022607)	2494	87	59.1	+	1.47	0.000269	0.014
negative regulation of nitrogen compound metabolic process (GO:0051172)	2453	85	58.12	+	1.46	0.000415	0.0201
negative regulation of metabolic process (GO:0009892)	3095	107	73.34	+	1.46	7.02e-05	0.00453
transport (GO:0006810)	4476	154	106.06	+	1.45	7.4e-07	8.8e-05
establishment of localization (GO:0051234)	4631	156	109.73	+	1.42	2.31e-06	0.000245
negative regulation of macromolecule metabolic process (GO:0010605)	2880	97	68.24	+	1.42	0.000466	0.022
macromolecule localization (GO:0033036)	2496	84	59.14	+	1.42	0.00125	0.0471
animal organ development (GO:0048513)	3220	108	76.3	+	1.42	0.000199	0.0109
positive regulation of metabolic process (GO:0009893)	3820	127	90.52	+	1.4	6.12e-05	0.00403
response to stimulus (GO:0050896)	8540	282	202.36	+	1.39	8.27e-13	9.34e-10
cellular component organization (GO:0016043)	5783	187	137.03	+	1.36	1.59e-06	0.000174
cellular response to stimulus (GO:0051716)	6807	220	161.29	+	1.36	5.94e-08	9.21e-06
positive regulation of cellular metabolic process (GO:0031325)	3314	107	78.53	+	1.36	0.000957	0.0383
cell communication (GO:0007154)	5656	179	134.02	+	1.34	1.27e-05	0.00104
cellular component organization or biogenesis (GO:0071840)	6006	188	142.31	+	1.32	1.16e-05	0.000968
regulation of cellular metabolic process (GO:0031323)	6138	192	145.44	+	1.32	1.02e-05	0.000864
regulation of metabolic process (GO:0019222)	6874	215	162.88	+	1.32	1.45e-06	0.00016
signal transduction (GO:0007165)	5227	163	123.85	+	1.32	9.78e-05	0.00588
signaling (GO:0023052)	5565	173	131.86	+	1.31	5.71e-05	0.00382
multicellular organismal process (GO:0032501)	6926	215	164.11	+	1.31	2.48e-06	0.000259
regulation of macromolecule metabolic process (GO:0060255)	6340	191	150.23	+	1.27	0.000109	0.00646
regulation of nitrogen compound metabolic process (GO:0051171)	5740	172	136.01	+	1.26	0.000511	0.0238
regulation of primary metabolic process (GO:0080090)	5925	175	140.39	+	1.25	0.00084	0.0348
regulation of biological process (GO:0050789)	11898	347	281.92	+	1.23	2.3e-09	4.97e-07
regulation of cellular process (GO:0050794)	11351	330	268.96	+	1.23	2.82e-08	4.55e-06
biological regulation (GO:0065007)	12568	362	297.8	+	1.22	1.88e-09	4.12e-07
cellular process (GO:0009987)	15495	432	367.16	+	1.18	5.24e-13	6.37e-10
biological_process (GO:0008150)	17851	468	422.98	+	1.11	1.56e-11	9.88e-09
Unclassified (UNCLASSIFIED)	2744	20	65.02	-	0.31	1.56e-11	1.03e-08
detection of stimulus (GO:0051606)	721	3	17.08	-	0.18	7.18e-05	0.00459
ncRNA metabolic process (GO:0034660)	521	2	12.35	-	0.16	0.000939	0.0379
ncRNA processing (GO:0034470)	436	1	10.33	-	0.1	0.000613	0.0273
detection of chemical stimulus (GO:0009593)	522	1	12.37	-	0.08	9.5e-05	0.0058
detection of chemical stimulus involved in sensory perception of smell (GO:0050911)	441	0	10.45	-	< 0.01	6.93e-05	0.00451
detection of chemical stimulus involved in sensory perception (GO:0050907)	486	0	11.52	-	< 0.01	2.03e-05	0.00157
detection of stimulus involved in sensory perception (GO:0050906)	557	0	13.2	-	< 0.01	4.38e-06	0.000407
sensory perception of smell (GO:0007608)	468	0	11.09	-	< 0.01	2.99e-05	0.00221
sensory perception of chemical stimulus (GO:0007606)	543	0	12.87	-	< 0.01	4.03e-06	0.000384

## Sheet: old_population2
old population 2
Analysis Type:	PANTHER Overrepresentation Test (Released 20210224)
Annotation Version and Release Date:	GO Ontology database DOI: 10.5281/zenodo.4735677 Released 2021-05-01
Analyzed List:	upload_1 (Homo sapiens)
Reference List:	Homo sapiens (all genes in database)
Test Type:	FISHER
Correction:	FDR
GO biological process complete	REFLIST (20595)	upload (1305)	expected	over/under	fold Enrichment	raw P-value	FDR
protein transport to vacuole involved in ubiquitin-dependent protein catabolic process via the multivesicular body sorting pathway (GO:0043328)	5	4	0.32	+	12.63	0.00124	0.035
ribonucleoside diphosphate biosynthetic process (GO:0009188)	7	5	0.44	+	11.27	0.000415	0.0146
negative regulation of monocyte chemotaxis (GO:0090027)	6	4	0.38	+	10.52	0.00197	0.0498
positive regulation of vascular endothelial growth factor signaling pathway (GO:1900748)	6	4	0.38	+	10.52	0.00197	0.0497
COPI-coated vesicle budding (GO:0035964)	6	4	0.38	+	10.52	0.00197	0.0496
COPI coating of Golgi vesicle (GO:0048205)	6	4	0.38	+	10.52	0.00197	0.0495
Golgi transport vesicle coating (GO:0048200)	6	4	0.38	+	10.52	0.00197	0.0495
methylglyoxal metabolic process (GO:0009438)	6	4	0.38	+	10.52	0.00197	0.0494
purine ribonucleoside diphosphate biosynthetic process (GO:0009180)	6	4	0.38	+	10.52	0.00197	0.0493
purine nucleoside diphosphate biosynthetic process (GO:0009136)	6	4	0.38	+	10.52	0.00197	0.0492
negative regulation of plasminogen activation (GO:0010757)	6	4	0.38	+	10.52	0.00197	0.0492
collagen biosynthetic process (GO:0032964)	9	6	0.57	+	10.52	0.000139	0.00579
lysosomal lumen acidification (GO:0007042)	11	6	0.7	+	8.61	0.00031	0.0116
regulation of cellular response to hypoxia (GO:1900037)	12	6	0.76	+	7.89	0.000441	0.0154
nucleoside diphosphate biosynthetic process (GO:0009133)	10	5	0.63	+	7.89	0.00135	0.0377
mitochondrial electron transport, NADH to ubiquinone (GO:0006120)	49	24	3.1	+	7.73	2.3e-12	6.98e-10
aerobic electron transport chain (GO:0019646)	88	42	5.58	+	7.53	2.87e-20	2.84e-17
mitochondrial ATP synthesis coupled electron transport (GO:0042775)	93	43	5.89	+	7.3	2.62e-20	2.96e-17
ATP synthesis coupled electron transport (GO:0042773)	93	43	5.89	+	7.3	2.62e-20	2.76e-17
negative regulation of release of sequestered calcium ion into cytosol (GO:0051280)	13	6	0.82	+	7.28	0.000613	0.02
regulation of plasminogen activation (GO:0010755)	13	6	0.82	+	7.28	0.000613	0.02
mitochondrial electron transport, cytochrome c to oxygen (GO:0006123)	24	11	1.52	+	7.23	3.56e-06	0.000264
negative regulation of ryanodine-sensitive calcium-release channel activity (GO:0060315)	11	5	0.7	+	7.17	0.00187	0.0482
protein folding in endoplasmic reticulum (GO:0034975)	11	5	0.7	+	7.17	0.00187	0.0481
negative regulation of membrane potential (GO:0045837)	14	6	0.89	+	6.76	0.000831	0.0258
oxidative phosphorylation (GO:0006119)	120	51	7.6	+	6.71	1.53e-22	3.45e-19
NADH dehydrogenase complex assembly (GO:0010257)	66	28	4.18	+	6.7	5.5e-13	1.93e-10
mitochondrial respiratory chain complex I assembly (GO:0032981)	66	28	4.18	+	6.7	5.5e-13	1.89e-10
late endosome to vacuole transport via multivesicular body sorting pathway (GO:0032511)	17	7	1.08	+	6.5	0.00037	0.0134
respiratory electron transport chain (GO:0022904)	112	46	7.1	+	6.48	5.45e-20	5.07e-17
proteasomal ubiquitin-independent protein catabolic process (GO:0010499)	22	9	1.39	+	6.46	5.62e-05	0.00282
late endosome to vacuole transport (GO:0045324)	25	10	1.58	+	6.31	2.54e-05	0.00143
positive regulation of sequestering of calcium ion (GO:0051284)	15	6	0.95	+	6.31	0.00111	0.0319
regulation of ER to Golgi vesicle-mediated transport (GO:0060628)	15	6	0.95	+	6.31	0.00111	0.0319
regulation of lysosomal lumen pH (GO:0035751)	16	6	1.01	+	5.92	0.00144	0.0398
aerobic respiration (GO:0009060)	160	58	10.14	+	5.72	1.1e-22	3.49e-19
post-embryonic animal organ development (GO:0048569)	17	6	1.08	+	5.57	0.00186	0.0482
retrograde protein transport, ER to cytosol (GO:0030970)	17	6	1.08	+	5.57	0.00186	0.0481
endoplasmic reticulum to cytosol transport (GO:1903513)	17	6	1.08	+	5.57	0.00186	0.048
collagen fibril organization (GO:0030199)	103	36	6.53	+	5.52	3.34e-14	1.39e-11
nucleotide-excision repair, DNA damage recognition (GO:0000715)	23	8	1.46	+	5.49	0.000358	0.013
protein peptidyl-prolyl isomerization (GO:0000413)	48	16	3.04	+	5.26	7.42e-07	6.23e-05
nucleobase-containing small molecule interconversion (GO:0015949)	27	9	1.71	+	5.26	0.0002	0.00788
response to increased oxygen levels (GO:0036296)	30	10	1.9	+	5.26	8.92e-05	0.00409
negative regulation of protein processing (GO:0010955)	30	10	1.9	+	5.26	8.92e-05	0.00408
negative regulation of protein maturation (GO:1903318)	30	10	1.9	+	5.26	8.92e-05	0.00407
mitochondrial respiratory chain complex assembly (GO:0033108)	101	33	6.4	+	5.16	1.79e-12	5.66e-10
cellular respiration (GO:0045333)	187	61	11.85	+	5.15	7.24e-22	1.27e-18
endosome transport via multivesicular body sorting pathway (GO:0032509)	31	10	1.96	+	5.09	0.000112	0.00485
ATP metabolic process (GO:0046034)	206	65	13.05	+	4.98	1.41e-22	3.72e-19
peptidyl-proline modification (GO:0018208)	64	20	4.06	+	4.93	7.59e-08	8.1e-06
electron transport chain (GO:0022900)	170	53	10.77	+	4.92	1.86e-18	1.47e-15
regulation of protein exit from endoplasmic reticulum (GO:0070861)	26	8	1.65	+	4.86	0.000702	0.0225
response to hyperoxia (GO:0055093)	23	7	1.46	+	4.8	0.00159	0.0429
positive regulation of hemostasis (GO:1900048)	23	7	1.46	+	4.8	0.00159	0.0428
positive regulation of blood coagulation (GO:0030194)	23	7	1.46	+	4.8	0.00159	0.0428
antigen processing and presentation of exogenous peptide antigen via MHC class I, TAP-dependent (GO:0002479)	76	23	4.82	+	4.78	1.35e-08	1.83e-06
response to copper ion (GO:0046688)	43	13	2.72	+	4.77	1.92e-05	0.00114
multivesicular body assembly (GO:0036258)	30	9	1.9	+	4.73	0.000384	0.0138
vacuolar acidification (GO:0007035)	24	7	1.52	+	4.6	0.00195	0.0496
protein exit from endoplasmic reticulum (GO:0032527)	24	7	1.52	+	4.6	0.00195	0.0496
positive regulation of coagulation (GO:0050820)	24	7	1.52	+	4.6	0.00195	0.0495
regulation of monocyte chemotaxis (GO:0090025)	31	9	1.96	+	4.58	0.000469	0.0162
multivesicular body organization (GO:0036257)	31	9	1.96	+	4.58	0.000469	0.0162
antigen processing and presentation of peptide antigen via MHC class I (GO:0002474)	100	29	6.34	+	4.58	4.12e-10	7.4e-08
nuclear-transcribed mRNA catabolic process, exonucleolytic (GO:0000291)	35	10	2.22	+	4.51	0.000256	0.00984
antigen processing and presentation of exogenous peptide antigen via MHC class I (GO:0042590)	81	23	5.13	+	4.48	3.62e-08	4.31e-06
aortic valve morphogenesis (GO:0003180)	32	9	2.03	+	4.44	0.00057	0.0189
negative regulation of endothelial cell proliferation (GO:0001937)	43	12	2.72	+	4.4	7.66e-05	0.00358
exonucleolytic catabolism of deadenylated mRNA (GO:0043928)	33	9	2.09	+	4.3	0.000687	0.0222
extracellular matrix assembly (GO:0085029)	33	9	2.09	+	4.3	0.000687	0.0221
multivesicular body sorting pathway (GO:0071985)	37	10	2.34	+	4.27	0.000373	0.0134
protein insertion into ER membrane (GO:0045048)	37	10	2.34	+	4.27	0.000373	0.0134
vesicle coating (GO:0006901)	67	18	4.25	+	4.24	2.12e-06	0.000164
protein N-linked glycosylation via asparagine (GO:0018279)	30	8	1.9	+	4.21	0.00153	0.0415
positive regulation of epithelial to mesenchymal transition (GO:0010718)	49	13	3.1	+	4.19	6.04e-05	0.00301
tricarboxylic acid cycle (GO:0006099)	34	9	2.15	+	4.18	0.000824	0.0256
platelet degranulation (GO:0002576)	129	34	8.17	+	4.16	1.15e-10	2.24e-08
collagen metabolic process (GO:0032963)	61	16	3.87	+	4.14	9.97e-06	0.000646
response to X-ray (GO:0010165)	31	8	1.96	+	4.07	0.00183	0.0476
peptidyl-asparagine modification (GO:0018196)	31	8	1.96	+	4.07	0.00183	0.0475
Wnt signaling pathway, planar cell polarity pathway (GO:0060071)	97	25	6.15	+	4.07	4.71e-08	5.47e-06
regulation of cellular amino acid metabolic process (GO:0006521)	66	17	4.18	+	4.06	6.51e-06	0.000442
vesicle targeting, to, from or within Golgi (GO:0048199)	70	18	4.44	+	4.06	3.58e-06	0.000265
regulation of transcription from RNA polymerase II promoter in response to hypoxia (GO:0061418)	78	20	4.94	+	4.05	1.09e-06	9e-05
COPII vesicle coating (GO:0048208)	63	16	3.99	+	4.01	1.41e-05	0.000871
vesicle targeting, rough ER to cis-Golgi (GO:0048207)	63	16	3.99	+	4.01	1.41e-05	0.000868
energy derivation by oxidation of organic compounds (GO:0015980)	256	64	16.22	+	3.95	6.78e-18	4.87e-15
positive regulation of response to wounding (GO:1903036)	68	17	4.31	+	3.95	9.12e-06	0.000601
regulation of hematopoietic stem cell differentiation (GO:1902036)	74	18	4.69	+	3.84	6.94e-06	0.000467
aortic valve development (GO:0003176)	37	9	2.34	+	3.84	0.00137	0.0381
COPII-coated vesicle budding (GO:0090114)	70	17	4.44	+	3.83	1.26e-05	0.000801
pre-replicative complex assembly (GO:0036388)	66	16	4.18	+	3.83	2.3e-05	0.00131
interleukin-12-mediated signaling pathway (GO:0035722)	46	11	2.91	+	3.77	0.000471	0.0162
purine ribonucleoside triphosphate biosynthetic process (GO:0009206)	46	11	2.91	+	3.77	0.000471	0.0162
antigen processing and presentation of exogenous peptide antigen (GO:0002478)	178	42	11.28	+	3.72	1.61e-11	3.92e-09
regulation of establishment of planar polarity (GO:0090175)	115	27	7.29	+	3.71	7.21e-08	7.8e-06
nucleoside triphosphate biosynthetic process (GO:0009142)	64	15	4.06	+	3.7	5.72e-05	0.00286
substantia nigra development (GO:0021762)	47	11	2.98	+	3.69	0.00055	0.0184
purine nucleoside triphosphate biosynthetic process (GO:0009145)	47	11	2.98	+	3.69	0.00055	0.0183
vesicle budding from membrane (GO:0006900)	103	24	6.53	+	3.68	4.25e-07	3.84e-05
maintenance of protein localization in organelle (GO:0072595)	43	10	2.72	+	3.67	0.00101	0.0298
neuromuscular junction development (GO:0007528)	39	9	2.47	+	3.64	0.00188	0.0481
anaphase-promoting complex-dependent catabolic process (GO:0031145)	87	20	5.51	+	3.63	4.55e-06	0.000321
purine ribonucleoside triphosphate metabolic process (GO:0009205)	61	14	3.87	+	3.62	0.000121	0.00516
cellular response to interleukin-12 (GO:0071349)	48	11	3.04	+	3.62	0.000641	0.0207
endoplasmic reticulum to Golgi vesicle-mediated transport (GO:0006888)	197	45	12.48	+	3.6	7.83e-12	2.1e-09
positive regulation of wound healing (GO:0090303)	57	13	3.61	+	3.6	0.000222	0.00865
antigen processing and presentation of exogenous antigen (GO:0019884)	186	42	11.79	+	3.56	5.31e-11	1.1e-08
positive regulation of canonical Wnt signaling pathway (GO:0090263)	151	34	9.57	+	3.55	3.8e-09	5.78e-07
response to interleukin-12 (GO:0070671)	49	11	3.1	+	3.54	0.000743	0.0234
positive regulation of fibroblast proliferation (GO:0048146)	49	11	3.1	+	3.54	0.000743	0.0234
purine nucleoside triphosphate metabolic process (GO:0009144)	67	15	4.25	+	3.53	8.94e-05	0.00406
antigen processing and presentation of peptide antigen (GO:0048002)	193	43	12.23	+	3.52	4.54e-11	9.57e-09
NIK/NF-kappaB signaling (GO:0038061)	81	18	5.13	+	3.51	2e-05	0.00117
tissue regeneration (GO:0042246)	63	14	3.99	+	3.51	0.000163	0.00668
extracellular matrix organization (GO:0030198)	383	85	24.27	+	3.5	1.62e-20	2.33e-17
extracellular structure organization (GO:0043062)	384	85	24.33	+	3.49	1.87e-20	2.46e-17
cellular aldehyde metabolic process (GO:0006081)	59	13	3.74	+	3.48	0.000296	0.0112
external encapsulating structure organization (GO:0045229)	386	85	24.46	+	3.48	2.48e-20	3.01e-17
nucleoside triphosphate metabolic process (GO:0009141)	91	20	5.77	+	3.47	8.13e-06	0.000538
transcription-coupled nucleotide-excision repair (GO:0006283)	73	16	4.63	+	3.46	6.56e-05	0.00319
cellular response to amino acid stimulus (GO:0071230)	69	15	4.37	+	3.43	0.000119	0.00506
actin polymerization or depolymerization (GO:0008154)	60	13	3.8	+	3.42	0.000341	0.0125
mitochondrial translational elongation (GO:0070125)	88	19	5.58	+	3.41	1.69e-05	0.00101
regulation of cellular amine metabolic process (GO:0033238)	84	18	5.32	+	3.38	3.04e-05	0.00166
mitochondrial translational termination (GO:0070126)	89	19	5.64	+	3.37	1.93e-05	0.00114
regulation of coagulation (GO:0050818)	75	16	4.75	+	3.37	8.65e-05	0.004
nucleotide phosphorylation (GO:0046939)	61	13	3.87	+	3.36	0.000392	0.014
regulation of protein processing (GO:0070613)	66	14	4.18	+	3.35	0.000247	0.00953
ribonucleoside triphosphate biosynthetic process (GO:0009201)	52	11	3.29	+	3.34	0.00113	0.0326
pH reduction (GO:0045851)	52	11	3.29	+	3.34	0.00113	0.0325
lysosome organization (GO:0007040)	72	15	4.56	+	3.29	0.000179	0.00717
protein insertion into membrane (GO:0051205)	72	15	4.56	+	3.29	0.000179	0.00715
regulation of hemostasis (GO:1900046)	72	15	4.56	+	3.29	0.000179	0.00713
lytic vacuole organization (GO:0080171)	72	15	4.56	+	3.29	0.000179	0.00711
cellular response to acid chemical (GO:0071229)	77	16	4.88	+	3.28	0.000113	0.00489
translational termination (GO:0006415)	97	20	6.15	+	3.25	1.83e-05	0.00109
ribonucleoside triphosphate metabolic process (GO:0009199)	68	14	4.31	+	3.25	0.000323	0.012
regulation of protein maturation (GO:1903317)	68	14	4.31	+	3.25	0.000323	0.012
regulation of transcription from RNA polymerase II promoter in response to stress (GO:0043618)	112	23	7.1	+	3.24	4.71e-06	0.000331
SCF-dependent proteasomal ubiquitin-dependent protein catabolic process (GO:0031146)	93	19	5.89	+	3.22	3.28e-05	0.00179
negative regulation of ion transmembrane transport (GO:0034766)	98	20	6.21	+	3.22	2.08e-05	0.00121
inner mitochondrial membrane organization (GO:0007007)	54	11	3.42	+	3.21	0.00148	0.0404
generation of precursor metabolites and energy (GO:0006091)	403	82	25.54	+	3.21	7.16e-18	4.92e-15
sprouting angiogenesis (GO:0002040)	59	12	3.74	+	3.21	0.000927	0.0279
nucleoside diphosphate phosphorylation (GO:0006165)	59	12	3.74	+	3.21	0.000927	0.0279
regulation of DNA-templated transcription in response to stress (GO:0043620)	118	24	7.48	+	3.21	3.4e-06	0.000254
negative regulation of canonical Wnt signaling pathway (GO:0090090)	187	38	11.85	+	3.21	5.5e-09	7.9e-07
vesicle targeting (GO:0006903)	94	19	5.96	+	3.19	3.72e-05	0.00198
heart valve morphogenesis (GO:0003179)	55	11	3.49	+	3.16	0.00168	0.0448
regulation of mitochondrial membrane potential (GO:0051881)	75	15	4.75	+	3.16	0.000263	0.01
response to cadmium ion (GO:0046686)	70	14	4.44	+	3.16	0.000417	0.0147
regulation of blood coagulation (GO:0030193)	70	14	4.44	+	3.16	0.000417	0.0146
positive regulation of Wnt signaling pathway (GO:0030177)	186	37	11.79	+	3.14	1.42e-08	1.9e-06
regulation of stem cell differentiation (GO:2000736)	116	23	7.35	+	3.13	7.79e-06	0.000517
regulation of hematopoietic progenitor cell differentiation (GO:1901532)	91	18	5.77	+	3.12	7.54e-05	0.00356
regulation of epithelial to mesenchymal transition (GO:0010717)	91	18	5.77	+	3.12	7.54e-05	0.00355
negative regulation of Wnt signaling pathway (GO:0030178)	219	43	13.88	+	3.1	1.38e-09	2.27e-07
endoplasmic reticulum organization (GO:0007029)	102	20	6.46	+	3.09	3.43e-05	0.00186
antigen processing and presentation (GO:0019882)	225	44	14.26	+	3.09	9.91e-10	1.68e-07
negative regulation of G2/M transition of mitotic cell cycle (GO:0010972)	109	21	6.91	+	3.04	2.77e-05	0.00153
non-canonical Wnt signaling pathway (GO:0035567)	135	26	8.55	+	3.04	3.25e-06	0.000244
nucleotide-excision repair (GO:0006289)	104	20	6.59	+	3.03	4.36e-05	0.00224
tissue remodeling (GO:0048771)	99	19	6.27	+	3.03	6.86e-05	0.00332
antigen processing and presentation of exogenous peptide antigen via MHC class II (GO:0019886)	99	19	6.27	+	3.03	6.86e-05	0.00331
cellular response to hypoxia (GO:0071456)	193	37	12.23	+	3.03	3.29e-08	3.94e-06
chondrocyte differentiation (GO:0002062)	68	13	4.31	+	3.02	0.000955	0.0284
positive regulation of viral process (GO:0048524)	89	17	5.64	+	3.01	0.000171	0.0069
response to unfolded protein (GO:0006986)	168	32	10.65	+	3.01	3.11e-07	2.92e-05
endoplasmic reticulum unfolded protein response (GO:0030968)	105	20	6.65	+	3.01	4.9e-05	0.00248
nucleoside diphosphate metabolic process (GO:0009132)	84	16	5.32	+	3.01	0.00027	0.0103
negative regulation of cell cycle G2/M phase transition (GO:1902750)	111	21	7.03	+	2.99	3.5e-05	0.00189
negative regulation of cation transmembrane transport (GO:1904063)	90	17	5.7	+	2.98	0.000192	0.00757
negative regulation of transmembrane transport (GO:0034763)	122	23	7.73	+	2.98	1.59e-05	0.000974
response to topologically incorrect protein (GO:0035966)	191	36	12.1	+	2.97	7.29e-08	7.84e-06
retrograde vesicle-mediated transport, Golgi to endoplasmic reticulum (GO:0006890)	85	16	5.39	+	2.97	0.000303	0.0114
antigen processing and presentation of peptide antigen via MHC class II (GO:0002495)	101	19	6.4	+	2.97	8.67e-05	0.00399
mitochondrial translation (GO:0032543)	112	21	7.1	+	2.96	3.93e-05	0.00207
interleukin-1-mediated signaling pathway (GO:0070498)	96	18	6.08	+	2.96	0.000137	0.00576
chaperone-mediated protein folding (GO:0061077)	64	12	4.06	+	2.96	0.00171	0.0452
cellular response to oxygen levels (GO:0071453)	220	41	13.94	+	2.94	1.22e-08	1.68e-06
positive regulation of endothelial cell migration (GO:0010595)	108	20	6.84	+	2.92	6.91e-05	0.00332
ribonucleoside diphosphate metabolic process (GO:0009185)	65	12	4.12	+	2.91	0.00192	0.049
antigen processing and presentation of peptide or polysaccharide antigen via MHC class II (GO:0002504)	103	19	6.53	+	2.91	0.000109	0.00478
regulation of bone mineralization (GO:0030500)	76	14	4.82	+	2.91	0.000851	0.0262
maintenance of protein location (GO:0045185)	98	18	6.21	+	2.9	0.000171	0.0069
odontogenesis (GO:0042476)	120	22	7.6	+	2.89	3.5e-05	0.00188
cellular response to decreased oxygen levels (GO:0036294)	202	37	12.8	+	2.89	9.13e-08	9.55e-06
cellular protein complex disassembly (GO:0043624)	138	25	8.74	+	2.86	1.26e-05	0.000799
translational elongation (GO:0006414)	127	23	8.05	+	2.86	2.78e-05	0.00153
regulation of animal organ morphogenesis (GO:2000027)	183	33	11.6	+	2.85	6.07e-07	5.3e-05
midbrain development (GO:0030901)	89	16	5.64	+	2.84	0.000475	0.0163
positive regulation of reactive oxygen species metabolic process (GO:2000379)	73	13	4.63	+	2.81	0.00168	0.0448
epithelial cell proliferation (GO:0050673)	90	16	5.7	+	2.81	0.000529	0.0177
negative regulation of cellular protein localization (GO:1903828)	120	21	7.6	+	2.76	9.39e-05	0.0042
supramolecular fiber organization (GO:0097435)	601	105	38.08	+	2.76	2.42e-18	1.82e-15
regulation of canonical Wnt signaling pathway (GO:0060828)	298	52	18.88	+	2.75	1.44e-09	2.35e-07
ephrin receptor signaling pathway (GO:0048013)	86	15	5.45	+	2.75	0.000926	0.0279
response to amino acid (GO:0043200)	115	20	7.29	+	2.74	0.000147	0.00611
establishment of vesicle localization (GO:0051650)	202	35	12.8	+	2.73	6.39e-07	5.49e-05
tumor necrosis factor-mediated signaling pathway (GO:0033209)	127	22	8.05	+	2.73	7.38e-05	0.00349
regulation of fibroblast proliferation (GO:0048145)	81	14	5.13	+	2.73	0.00146	0.0402
negative regulation of cysteine-type endopeptidase activity involved in apoptotic process (GO:0043154)	81	14	5.13	+	2.73	0.00146	0.0401
regulation of biomineral tissue development (GO:0070167)	93	16	5.89	+	2.72	0.000724	0.023
protein-containing complex disassembly (GO:0032984)	228	39	14.45	+	2.7	2.68e-07	2.55e-05
mitochondrion organization (GO:0007005)	468	80	29.65	+	2.7	1.41e-13	5.18e-11
Golgi vesicle transport (GO:0048193)	398	68	25.22	+	2.7	6.82e-12	1.86e-09
negative regulation of epithelial cell proliferation (GO:0050680)	129	22	8.17	+	2.69	9.03e-05	0.00409
response to vitamin (GO:0033273)	88	15	5.58	+	2.69	0.00114	0.0326
response to acid chemical (GO:0001101)	135	23	8.55	+	2.69	6.4e-05	0.00314
regulation of protein localization to plasma membrane (GO:1903076)	106	18	6.72	+	2.68	0.000399	0.0142
response to endoplasmic reticulum stress (GO:0034976)	260	44	16.47	+	2.67	5.11e-08	5.89e-06
negative regulation of transforming growth factor beta receptor signaling pathway (GO:0030512)	83	14	5.26	+	2.66	0.00179	0.0469
negative regulation of cysteine-type endopeptidase activity (GO:2000117)	89	15	5.64	+	2.66	0.00126	0.0354
regulation of biomineralization (GO:0110149)	95	16	6.02	+	2.66	0.000885	0.0271
cellular response to unfolded protein (GO:0034620)	131	22	8.3	+	2.65	0.00011	0.00481
regulation of wound healing (GO:0061041)	131	22	8.3	+	2.65	0.00011	0.00479
protein folding (GO:0006457)	233	39	14.76	+	2.64	3.76e-07	3.46e-05
maintenance of location in cell (GO:0051651)	96	16	6.08	+	2.63	0.000977	0.029
post-translational protein modification (GO:0043687)	361	60	22.87	+	2.62	4.28e-10	7.6e-08
proton transmembrane transport (GO:1902600)	133	22	8.43	+	2.61	0.000204	0.00801
response to hydrogen peroxide (GO:0042542)	121	20	7.67	+	2.61	0.000435	0.0152
developmental growth involved in morphogenesis (GO:0060560)	115	19	7.29	+	2.61	0.000378	0.0136
negative regulation of cellular response to growth factor stimulus (GO:0090288)	109	18	6.91	+	2.61	0.000535	0.0179
vesicle localization (GO:0051648)	212	35	13.43	+	2.61	1.94e-06	0.000151
cellular response to topologically incorrect protein (GO:0035967)	152	25	9.63	+	2.6	7.04e-05	0.00336
negative regulation of transmembrane receptor protein serine/threonine kinase signaling pathway (GO:0090101)	140	23	8.87	+	2.59	0.000147	0.0061
transition metal ion homeostasis (GO:0055076)	140	23	8.87	+	2.59	0.000147	0.00609
regulated exocytosis (GO:0045055)	697	114	44.17	+	2.58	8.34e-18	5.49e-15
positive regulation of endocytosis (GO:0045807)	104	17	6.59	+	2.58	0.000834	0.0257
ERAD pathway (GO:0036503)	92	15	5.83	+	2.57	0.00168	0.0447
negative regulation of protein-containing complex assembly (GO:0031333)	136	22	8.62	+	2.55	0.000236	0.00914
response to corticosteroid (GO:0031960)	168	27	10.65	+	2.54	4.41e-05	0.00226
regulation of response to wounding (GO:1903034)	162	26	10.27	+	2.53	6.29e-05	0.00312
angiogenesis (GO:0001525)	318	51	20.15	+	2.53	2.11e-08	2.67e-06
response to oxygen levels (GO:0070482)	388	62	24.59	+	2.52	9.39e-10	1.61e-07
neutrophil degranulation (GO:0043312)	482	77	30.54	+	2.52	5.51e-12	1.53e-09
response to hypoxia (GO:0001666)	347	55	21.99	+	2.5	7.68e-09	1.07e-06
neutrophil activation involved in immune response (GO:0002283)	488	77	30.92	+	2.49	1.32e-11	3.37e-09
mitochondrial membrane organization (GO:0007006)	146	23	9.25	+	2.49	0.00021	0.00822
regulation of protein localization to cell periphery (GO:1904375)	127	20	8.05	+	2.49	0.000581	0.0192
regulation of Wnt signaling pathway (GO:0030111)	377	59	23.89	+	2.47	3.9e-09	5.87e-07
regulation of cellular response to transforming growth factor beta stimulus (GO:1903844)	128	20	8.11	+	2.47	0.000617	0.02
regulation of cysteine-type endopeptidase activity involved in apoptotic process (GO:0043281)	218	34	13.81	+	2.46	1.01e-05	0.00065
leukocyte degranulation (GO:0043299)	507	79	32.13	+	2.46	9.26e-12	2.4e-09
regulation of endothelial cell proliferation (GO:0001936)	135	21	8.55	+	2.45	0.000459	0.016
negative regulation of ion transport (GO:0043271)	148	23	9.38	+	2.45	0.000242	0.00933
stimulatory C-type lectin receptor signaling pathway (GO:0002223)	116	18	7.35	+	2.45	0.00128	0.0357
granulocyte activation (GO:0036230)	503	78	31.87	+	2.45	1.51e-11	3.72e-09
response to ketone (GO:1901654)	200	31	12.67	+	2.45	2.98e-05	0.00164
neutrophil mediated immunity (GO:0002446)	497	77	31.49	+	2.45	2.14e-11	5.13e-09
mitochondrial gene expression (GO:0140053)	142	22	9	+	2.45	0.000344	0.0126
neutrophil activation (GO:0042119)	498	77	31.56	+	2.44	2.29e-11	5.41e-09
response to glucocorticoid (GO:0051384)	149	23	9.44	+	2.44	0.000259	0.00995
cell-cell signaling by wnt (GO:0198738)	350	54	22.18	+	2.43	2.72e-08	3.36e-06
Wnt signaling pathway (GO:0016055)	350	54	22.18	+	2.43	2.72e-08	3.33e-06
cellular response to lectin (GO:1990858)	117	18	7.41	+	2.43	0.00135	0.0378
response to lectin (GO:1990840)	117	18	7.41	+	2.43	0.00135	0.0377
dendrite development (GO:0016358)	111	17	7.03	+	2.42	0.00195	0.0496
regulation of endothelial cell migration (GO:0010594)	170	26	10.77	+	2.41	0.000114	0.00493
negative regulation of endopeptidase activity (GO:0010951)	249	38	15.78	+	2.41	3.71e-06	0.00027
response to decreased oxygen levels (GO:0036293)	361	55	22.87	+	2.4	2.67e-08	3.35e-06
positive regulation of apoptotic signaling pathway (GO:2001235)	125	19	7.92	+	2.4	0.00107	0.0312
regulation of transforming growth factor beta receptor signaling pathway (GO:0017015)	125	19	7.92	+	2.4	0.00107	0.0311
actin filament organization (GO:0007015)	270	41	17.11	+	2.4	2.51e-06	0.000193
negative regulation of peptidase activity (GO:0010466)	257	39	16.28	+	2.39	3.03e-06	0.000228
exocytosis (GO:0006887)	785	119	49.74	+	2.39	1.91e-16	1.12e-13
myeloid cell activation involved in immune response (GO:0002275)	528	80	33.46	+	2.39	2.38e-11	5.54e-09
myeloid leukocyte mediated immunity (GO:0002444)	522	79	33.08	+	2.39	3.39e-11	7.54e-09
cellular transition metal ion homeostasis (GO:0046916)	119	18	7.54	+	2.39	0.00153	0.0415
blood vessel morphogenesis (GO:0048514)	410	62	25.98	+	2.39	5e-09	7.25e-07
positive regulation of cysteine-type endopeptidase activity involved in apoptotic process (GO:0043280)	139	21	8.81	+	2.38	0.000605	0.0198
blood vessel development (GO:0001568)	492	74	31.18	+	2.37	1.97e-10	3.75e-08
secretion by cell (GO:0032940)	932	140	59.06	+	2.37	6.68e-19	5.55e-16
vesicle organization (GO:0016050)	313	47	19.83	+	2.37	4.24e-07	3.85e-05
innate immune response activating cell surface receptor signaling pathway (GO:0002220)	120	18	7.6	+	2.37	0.00163	0.0437
response to transforming growth factor beta (GO:0071559)	160	24	10.14	+	2.37	0.000404	0.0143
regulation of mRNA stability (GO:0043488)	241	36	15.27	+	2.36	9.79e-06	0.000637
innate immune response-activating signal transduction (GO:0002758)	121	18	7.67	+	2.35	0.00174	0.046
connective tissue development (GO:0061448)	202	30	12.8	+	2.34	6.36e-05	0.00313
regulation of cell shape (GO:0008360)	155	23	9.82	+	2.34	0.000598	0.0197
regulation of cysteine-type endopeptidase activity (GO:2000116)	243	36	15.4	+	2.34	1.64e-05	0.001
vasculature development (GO:0001944)	514	76	32.57	+	2.33	2.61e-10	4.91e-08
regulation of DNA binding (GO:0051101)	122	18	7.73	+	2.33	0.00186	0.0482
osteoblast differentiation (GO:0001649)	129	19	8.17	+	2.32	0.0014	0.0389
regulation of epithelial cell proliferation (GO:0050678)	340	50	21.54	+	2.32	3.66e-07	3.39e-05
response to organophosphorus (GO:0046683)	136	20	8.62	+	2.32	0.00106	0.031
protein localization to endoplasmic reticulum (GO:0070972)	143	21	9.06	+	2.32	0.00123	0.0348
regulation of mRNA catabolic process (GO:0061013)	252	37	15.97	+	2.32	1.3e-05	0.000816
growth (GO:0040007)	361	53	22.87	+	2.32	1.51e-07	1.51e-05
positive regulation of epithelial cell migration (GO:0010634)	150	22	9.5	+	2.31	0.000887	0.0271
regulation of peptidase activity (GO:0052547)	457	67	28.96	+	2.31	3.35e-09	5.2e-07
negative regulation of mitotic cell cycle phase transition (GO:1901991)	240	35	15.21	+	2.3	2.61e-05	0.00146
positive regulation of supramolecular fiber organization (GO:1902905)	199	29	12.61	+	2.3	0.000108	0.00476
developmental growth (GO:0048589)	358	52	22.68	+	2.29	2.54e-07	2.45e-05
positive regulation of peptidase activity (GO:0010952)	200	29	12.67	+	2.29	0.000115	0.00497
maintenance of location (GO:0051235)	166	24	10.52	+	2.28	0.000517	0.0174
regulation of endopeptidase activity (GO:0052548)	429	62	27.18	+	2.28	2.1e-08	2.67e-06
cartilage development (GO:0051216)	153	22	9.69	+	2.27	0.000998	0.0295
export from cell (GO:0140352)	982	141	62.22	+	2.27	1.58e-17	1e-14
positive regulation of neuron projection development (GO:0010976)	161	23	10.2	+	2.25	0.000772	0.0242
regulation of RNA stability (GO:0043487)	253	36	16.03	+	2.25	2.65e-05	0.00148
vacuolar transport (GO:0007034)	155	22	9.82	+	2.24	0.00109	0.0317
regeneration (GO:0031099)	163	23	10.33	+	2.23	0.000858	0.0264
purine ribonucleotide biosynthetic process (GO:0009152)	149	21	9.44	+	2.22	0.00155	0.042
myeloid leukocyte activation (GO:0002274)	590	83	37.39	+	2.22	2.64e-10	4.91e-08
secretion (GO:0046903)	1047	147	66.34	+	2.22	2.43e-17	1.48e-14
positive regulation of cysteine-type endopeptidase activity (GO:2001056)	157	22	9.95	+	2.21	0.00121	0.0343
response to reactive oxygen species (GO:0000302)	186	26	11.79	+	2.21	0.000604	0.0198
negative regulation of mitotic cell cycle (GO:0045930)	294	41	18.63	+	2.2	1.19e-05	0.000756
ossification (GO:0001503)	267	37	16.92	+	2.19	3.98e-05	0.00209
establishment of organelle localization (GO:0051656)	398	55	25.22	+	2.18	5.49e-07	4.88e-05
regulation of actin filament polymerization (GO:0030833)	174	24	11.03	+	2.18	0.00121	0.0343
regulation of mitochondrion organization (GO:0010821)	160	22	10.14	+	2.17	0.00143	0.0395
actin cytoskeleton organization (GO:0030036)	531	73	33.65	+	2.17	8.16e-09	1.13e-06
cellular response to transforming growth factor beta stimulus (GO:0071560)	153	21	9.69	+	2.17	0.0019	0.0488
negative regulation of hydrolase activity (GO:0051346)	401	55	25.41	+	2.16	6.3e-07	5.48e-05
cardiac muscle tissue development (GO:0048738)	168	23	10.65	+	2.16	0.00171	0.0452
regulation of actin cytoskeleton organization (GO:0032956)	358	49	22.68	+	2.16	3.62e-06	0.000266
response to steroid hormone (GO:0048545)	285	39	18.06	+	2.16	2.72e-05	0.00151
regulation of actin polymerization or depolymerization (GO:0008064)	190	26	12.04	+	2.16	0.00069	0.0222
positive regulation of endopeptidase activity (GO:0010950)	183	25	11.6	+	2.16	0.000937	0.0281
cell activation involved in immune response (GO:0002263)	639	87	40.49	+	2.15	4.29e-10	7.54e-08
regulation of actin filament length (GO:0030832)	191	26	12.1	+	2.15	0.000719	0.0229
regulation of cellular ketone metabolic process (GO:0010565)	192	26	12.17	+	2.14	0.00075	0.0236
response to nutrient (GO:0007584)	170	23	10.77	+	2.14	0.0018	0.0471
cellular component disassembly (GO:0022411)	409	55	25.92	+	2.12	1.28e-06	0.000105
Fc receptor signaling pathway (GO:0038093)	238	32	15.08	+	2.12	0.000223	0.00869
response to wounding (GO:0009611)	543	73	34.41	+	2.12	1.94e-08	2.51e-06
negative regulation of cell projection organization (GO:0031345)	186	25	11.79	+	2.12	0.00105	0.0307
regulation of protein localization to membrane (GO:1905475)	201	27	12.74	+	2.12	0.000617	0.0201
muscle organ development (GO:0007517)	283	38	17.93	+	2.12	6.49e-05	0.00318
positive regulation of epithelial cell proliferation (GO:0050679)	194	26	12.29	+	2.12	0.000822	0.0256
mesenchyme development (GO:0060485)	224	30	14.19	+	2.11	0.000408	0.0145
leukocyte activation involved in immune response (GO:0002366)	635	85	40.24	+	2.11	1.68e-09	2.71e-07
regulation of actin filament organization (GO:0110053)	277	37	17.55	+	2.11	9.06e-05	0.00409
muscle structure development (GO:0061061)	473	63	29.97	+	2.1	2.48e-07	2.4e-05
positive regulation of proteolysis (GO:0045862)	376	50	23.83	+	2.1	6.15e-06	0.000421
muscle tissue development (GO:0060537)	301	40	19.07	+	2.1	4.2e-05	0.00217
regulation of vasculature development (GO:1901342)	286	38	18.12	+	2.1	7.17e-05	0.00341
regulation of viral process (GO:0050792)	189	25	11.98	+	2.09	0.0012	0.0343
regulation of G2/M transition of mitotic cell cycle (GO:0010389)	212	28	13.43	+	2.08	0.000796	0.0248
establishment or maintenance of cell polarity (GO:0007163)	197	26	12.48	+	2.08	0.000953	0.0285
regulation of angiogenesis (GO:0045765)	282	37	17.87	+	2.07	0.000108	0.00475
protein maturation (GO:0051604)	244	32	15.46	+	2.07	0.00029	0.011
circulatory system development (GO:0072359)	877	115	55.57	+	2.07	5.1e-12	1.44e-09
regulation of epithelial cell migration (GO:0010632)	229	30	14.51	+	2.07	0.000488	0.0167
regulation of actin filament-based process (GO:0032970)	397	52	25.16	+	2.07	4.32e-06	0.000308
cell surface receptor signaling pathway involved in cell-cell signaling (GO:1905114)	420	55	26.61	+	2.07	2.84e-06	0.000215
regulation of supramolecular fiber organization (GO:1902903)	382	50	24.21	+	2.07	7.33e-06	0.000489
regulation of proteolysis (GO:0030162)	743	97	47.08	+	2.06	3.68e-10	6.69e-08
regulation of cellular response to growth factor stimulus (GO:0090287)	299	39	18.95	+	2.06	0.000102	0.00454
cellular protein-containing complex assembly (GO:0034622)	867	112	54.94	+	2.04	2.68e-11	6.05e-09
regulation of leukocyte migration (GO:0002685)	210	27	13.31	+	2.03	0.00126	0.0354
regulation of cell-substrate adhesion (GO:0010810)	218	28	13.81	+	2.03	0.00098	0.0291
regulation of chemotaxis (GO:0050920)	226	29	14.32	+	2.03	0.000771	0.0242
response to oxidative stress (GO:0006979)	390	50	24.71	+	2.02	1.43e-05	0.000878
cellular response to tumor necrosis factor (GO:0071356)	250	32	15.84	+	2.02	0.000511	0.0173
negative regulation of proteolysis (GO:0045861)	345	44	21.86	+	2.01	4.91e-05	0.00248
actin filament-based process (GO:0030029)	605	77	38.34	+	2.01	6.25e-08	6.91e-06
tube morphogenesis (GO:0035239)	654	83	41.44	+	2	2.03e-08	2.61e-06
response to drug (GO:0042493)	394	50	24.97	+	2	1.6e-05	0.000975
regulation of cell cycle G2/M phase transition (GO:1902749)	222	28	14.07	+	1.99	0.00169	0.0448
wound healing (GO:0042060)	444	56	28.13	+	1.99	5.41e-06	0.000375
biological process involved in symbiotic interaction (GO:0044403)	278	35	17.62	+	1.99	0.000396	0.0141
striated muscle tissue development (GO:0014706)	286	36	18.12	+	1.99	0.000304	0.0114
protein-containing complex subunit organization (GO:0043933)	1605	202	101.7	+	1.99	5.77e-19	5.06e-16
heart development (GO:0007507)	535	67	33.9	+	1.98	7.64e-07	6.39e-05
heart morphogenesis (GO:0003007)	241	30	15.27	+	1.96	0.00107	0.0311
response to growth factor (GO:0070848)	526	65	33.33	+	1.95	2.23e-06	0.000172
vesicle-mediated transport (GO:0016192)	1969	242	124.77	+	1.94	1.2e-21	1.89e-18
regulation of protein polymerization (GO:0032271)	236	29	14.95	+	1.94	0.00152	0.0415
regulation of cell morphogenesis (GO:0022604)	310	38	19.64	+	1.93	0.000335	0.0124
negative regulation of cell cycle phase transition (GO:1901988)	294	36	18.63	+	1.93	0.000569	0.0189
negative regulation of cell migration (GO:0030336)	270	33	17.11	+	1.93	0.000833	0.0258
protein-containing complex assembly (GO:0065003)	1358	165	86.05	+	1.92	2.74e-14	1.17e-11
muscle cell differentiation (GO:0042692)	247	30	15.65	+	1.92	0.00187	0.0483
positive regulation of locomotion (GO:0040017)	560	68	35.48	+	1.92	1.93e-06	0.000151
RNA splicing, via transesterification reactions (GO:0000375)	306	37	19.39	+	1.91	0.000484	0.0166
regulation of protein-containing complex assembly (GO:0043254)	455	55	28.83	+	1.91	2.48e-05	0.0014
establishment of localization in cell (GO:0051649)	2335	282	147.96	+	1.91	2.6e-24	1.03e-20
endomembrane system organization (GO:0010256)	530	64	33.58	+	1.91	4.04e-06	0.000292
negative regulation of growth (GO:0045926)	249	30	15.78	+	1.9	0.00195	0.0494
negative regulation of cellular component movement (GO:0051271)	293	35	18.57	+	1.89	0.000868	0.0266
positive regulation of cell motility (GO:2000147)	545	65	34.53	+	1.88	5.23e-06	0.000364
proteasomal protein catabolic process (GO:0010498)	361	43	22.87	+	1.88	0.000261	0.00997
skeletal system development (GO:0001501)	479	57	30.35	+	1.88	2.59e-05	0.00145
regulation of anatomical structure morphogenesis (GO:0022603)	967	115	61.27	+	1.88	1.34e-09	2.23e-07
mRNA splicing, via spliceosome (GO:0000398)	303	36	19.2	+	1.88	0.000725	0.023
RNA splicing, via transesterification reactions with bulged adenosine as nucleophile (GO:0000377)	303	36	19.2	+	1.88	0.000725	0.0229
response to metal ion (GO:0010038)	379	45	24.02	+	1.87	0.000167	0.00679
cellular response to growth factor stimulus (GO:0071363)	497	59	31.49	+	1.87	1.65e-05	0.001
response to tumor necrosis factor (GO:0034612)	278	33	17.62	+	1.87	0.00148	0.0405
regulation of apoptotic signaling pathway (GO:2001233)	354	42	22.43	+	1.87	0.000345	0.0126
blood coagulation (GO:0007596)	295	35	18.69	+	1.87	0.00092	0.0279
positive regulation of cellular component movement (GO:0051272)	558	66	35.36	+	1.87	6.43e-06	0.000438
regulation of intracellular transport (GO:0032386)	364	43	23.06	+	1.86	0.000279	0.0106
coagulation (GO:0050817)	297	35	18.82	+	1.86	0.000981	0.029
peptide metabolic process (GO:0006518)	544	64	34.47	+	1.86	1.12e-05	0.000718
regulation of cellular protein localization (GO:1903827)	561	66	35.55	+	1.86	6.93e-06	0.000468
intracellular transport (GO:0046907)	1464	172	92.77	+	1.85	1.24e-13	4.67e-11
hemostasis (GO:0007599)	298	35	18.88	+	1.85	0.00101	0.0298
RNA splicing (GO:0008380)	409	48	25.92	+	1.85	0.00013	0.0055
positive regulation of cell migration (GO:0030335)	520	61	32.95	+	1.85	1.67e-05	0.00101
cellular response to chemical stress (GO:0062197)	282	33	17.87	+	1.85	0.00163	0.0437
regulation of mRNA metabolic process (GO:1903311)	376	44	23.83	+	1.85	0.000344	0.0126
negative regulation of locomotion (GO:0040013)	317	37	20.09	+	1.84	0.000909	0.0276
negative regulation of cell motility (GO:2000146)	285	33	18.06	+	1.83	0.00179	0.0469
response to inorganic substance (GO:0010035)	553	64	35.04	+	1.83	1.95e-05	0.00114
tube development (GO:0035295)	856	99	54.24	+	1.83	8.04e-08	8.53e-06
proteasome-mediated ubiquitin-dependent protein catabolic process (GO:0043161)	338	39	21.42	+	1.82	0.000872	0.0267
regulation of cellular localization (GO:0060341)	841	97	53.29	+	1.82	9.59e-08	9.98e-06
regulation of mitotic cell cycle phase transition (GO:1901990)	434	50	27.5	+	1.82	0.000139	0.0058
protein transport (GO:0015031)	1300	149	82.37	+	1.81	3.78e-11	8.08e-09
membrane organization (GO:0061024)	972	111	61.59	+	1.8	1.67e-08	2.2e-06
regulation of neuron projection development (GO:0010975)	447	51	28.32	+	1.8	0.000164	0.00672
regulation of cytoskeleton organization (GO:0051493)	526	60	33.33	+	1.8	4.11e-05	0.00215
intracellular protein transport (GO:0006886)	781	89	49.49	+	1.8	5.42e-07	4.84e-05
immune effector process (GO:0002252)	939	107	59.5	+	1.8	4.4e-08	5.19e-06
regulation of cation transmembrane transport (GO:1904062)	378	43	23.95	+	1.8	0.000546	0.0183
positive regulation of cellular catabolic process (GO:0031331)	450	51	28.51	+	1.79	0.000178	0.00715
positive regulation of cell projection organization (GO:0031346)	353	40	22.37	+	1.79	0.00111	0.032
leukocyte mediated immunity (GO:0002443)	764	86	48.41	+	1.78	1.31e-06	0.000107
establishment of protein localization (GO:0045184)	1397	157	88.52	+	1.77	3.64e-11	8e-09
response to organonitrogen compound (GO:0010243)	1014	113	64.25	+	1.76	4.43e-08	5.19e-06
negative regulation of cell cycle process (GO:0010948)	368	41	23.32	+	1.76	0.00102	0.03
regulation of cellular catabolic process (GO:0031329)	899	100	56.97	+	1.76	3.28e-07	3.07e-05
cell activation (GO:0001775)	1089	121	69	+	1.75	1.48e-08	1.97e-06
regulation of plasma membrane bounded cell projection organization (GO:0120035)	631	70	39.98	+	1.75	2.16e-05	0.00124
leukocyte activation (GO:0045321)	939	104	59.5	+	1.75	2.01e-07	1.97e-05
regulation of cellular component size (GO:0032535)	389	43	24.65	+	1.74	0.000944	0.0283
negative regulation of protein phosphorylation (GO:0001933)	353	39	22.37	+	1.74	0.00166	0.0445
posttranscriptional regulation of gene expression (GO:0010608)	581	64	36.82	+	1.74	6.34e-05	0.00313
organelle localization (GO:0051640)	609	67	38.59	+	1.74	4.55e-05	0.00233
cellular localization (GO:0051641)	2985	328	189.14	+	1.73	2.18e-22	4.32e-19
regulation of cell migration (GO:0030334)	892	98	56.52	+	1.73	6.38e-07	5.51e-05
reproductive system development (GO:0061458)	419	46	26.55	+	1.73	0.000708	0.0226
cellular response to hormone stimulus (GO:0032870)	529	58	33.52	+	1.73	0.000181	0.00718
regulation of small molecule metabolic process (GO:0062012)	421	46	26.68	+	1.72	0.001	0.0296
regulation of hydrolase activity (GO:0051336)	1072	117	67.93	+	1.72	6.87e-08	7.49e-06
negative regulation of cellular component organization (GO:0051129)	724	79	45.88	+	1.72	1.27e-05	0.000801
negative regulation of protein metabolic process (GO:0051248)	1112	121	70.46	+	1.72	5.6e-08	6.37e-06
negative regulation of signal transduction (GO:0009968)	1305	142	82.69	+	1.72	2.52e-09	3.99e-07
anatomical structure formation involved in morphogenesis (GO:0048646)	883	96	55.95	+	1.72	1.55e-06	0.000124
cellular protein catabolic process (GO:0044257)	644	70	40.81	+	1.72	3.78e-05	0.00201
negative regulation of molecular function (GO:0044092)	1137	123	72.05	+	1.71	5.42e-08	6.21e-06
reproductive structure development (GO:0048608)	416	45	26.36	+	1.71	0.00133	0.0371
response to abiotic stimulus (GO:0009628)	1175	127	74.45	+	1.71	3.11e-08	3.76e-06
regulation of cell projection organization (GO:0031344)	648	70	41.06	+	1.7	5.36e-05	0.0027
regulation of cell motility (GO:2000145)	954	103	60.45	+	1.7	7.03e-07	5.97e-05
negative regulation of cell cycle (GO:0045786)	454	49	28.77	+	1.7	0.000773	0.0241
regulation of protein transport (GO:0051223)	556	60	35.23	+	1.7	0.000184	0.0073
positive regulation of catabolic process (GO:0009896)	519	56	32.89	+	1.7	0.000319	0.0119
negative regulation of cellular protein metabolic process (GO:0032269)	1040	112	65.9	+	1.7	2.58e-07	2.47e-05
protein catabolic process (GO:0030163)	697	75	44.17	+	1.7	3.56e-05	0.00191
response to hormone (GO:0009725)	819	88	51.9	+	1.7	5.65e-06	0.00039
cellular response to stress (GO:0033554)	1741	187	110.32	+	1.7	1.45e-11	3.63e-09
regulation of locomotion (GO:0040012)	997	107	63.17	+	1.69	5.9e-07	5.18e-05
mRNA processing (GO:0006397)	486	52	30.8	+	1.69	0.000593	0.0196
negative regulation of developmental process (GO:0051093)	879	94	55.7	+	1.69	4.09e-06	0.000294
tissue development (GO:0009888)	1729	184	109.56	+	1.68	3.73e-11	8.08e-09
negative regulation of cell communication (GO:0010648)	1401	149	88.77	+	1.68	4.05e-09	6.03e-07
response to nitrogen compound (GO:1901698)	1101	117	69.76	+	1.68	2.69e-07	2.55e-05
regulation of protein localization (GO:0032880)	894	95	56.65	+	1.68	3.63e-06	0.000266
negative regulation of signaling (GO:0023057)	1405	149	89.03	+	1.67	5.74e-09	8.17e-07
negative regulation of cell differentiation (GO:0045596)	644	68	40.81	+	1.67	0.000139	0.00581
regulation of body fluid levels (GO:0050878)	494	52	31.3	+	1.66	0.000901	0.0274
regulation of establishment of protein localization (GO:0070201)	581	61	36.82	+	1.66	0.000344	0.0126
cellular amide metabolic process (GO:0043603)	820	86	51.96	+	1.66	2.06e-05	0.0012
regulation of cellular component movement (GO:0051270)	1032	108	65.39	+	1.65	1.69e-06	0.000134
response to endogenous stimulus (GO:0009719)	1426	149	90.36	+	1.65	1.39e-08	1.88e-06
negative regulation of catalytic activity (GO:0043086)	776	81	49.17	+	1.65	4.58e-05	0.00233
regulation of catabolic process (GO:0009894)	1066	111	67.55	+	1.64	1.31e-06	0.000107
cell morphogenesis involved in differentiation (GO:0000904)	559	58	35.42	+	1.64	0.000704	0.0225
regulation of mitotic cell cycle (GO:0007346)	588	61	37.26	+	1.64	0.000511	0.0173
animal organ morphogenesis (GO:0009887)	956	99	60.58	+	1.63	6.97e-06	0.000467
transmembrane receptor protein tyrosine kinase signaling pathway (GO:0007169)	522	54	33.08	+	1.63	0.000922	0.0279
cytokine-mediated signaling pathway (GO:0019221)	687	71	43.53	+	1.63	0.000162	0.00668
response to organic cyclic compound (GO:0014070)	900	93	57.03	+	1.63	1.38e-05	0.00086
regulation of anatomical structure size (GO:0090066)	514	53	32.57	+	1.63	0.00114	0.0327
positive regulation of response to external stimulus (GO:0032103)	514	53	32.57	+	1.63	0.00114	0.0327
cellular component assembly (GO:0022607)	2494	257	158.03	+	1.63	4.6e-14	1.86e-11
carbohydrate derivative biosynthetic process (GO:1901137)	604	62	38.27	+	1.62	0.000459	0.016
negative regulation of cell population proliferation (GO:0008285)	703	72	44.55	+	1.62	0.000191	0.00754
enzyme linked receptor protein signaling pathway (GO:0007167)	723	74	45.81	+	1.62	0.000171	0.00692
biological adhesion (GO:0022610)	959	98	60.77	+	1.61	1.33e-05	0.00083
regulation of cell development (GO:0060284)	500	51	31.68	+	1.61	0.00183	0.0476
protein localization (GO:0008104)	2063	210	130.72	+	1.61	5.88e-11	1.19e-08
negative regulation of multicellular organismal process (GO:0051241)	1014	103	64.25	+	1.6	9.18e-06	0.000602
regulation of cell differentiation (GO:0045595)	1586	161	100.5	+	1.6	1.93e-08	2.53e-06
protein localization to membrane (GO:0072657)	542	55	34.34	+	1.6	0.00149	0.0407
positive regulation of transport (GO:0051050)	947	96	60.01	+	1.6	2.17e-05	0.00124
localization within membrane (GO:0051668)	615	62	38.97	+	1.59	0.000903	0.0275
cellular response to endogenous stimulus (GO:0071495)	1152	116	73	+	1.59	4.03e-06	0.000292
cellular protein localization (GO:0034613)	1470	148	93.15	+	1.59	1.37e-07	1.41e-05
response to organic substance (GO:0010033)	3008	302	190.6	+	1.58	2.8e-15	1.38e-12
negative regulation of cell death (GO:0060548)	1008	101	63.87	+	1.58	2.09e-05	0.00121
regulation of organelle organization (GO:0033043)	1208	121	76.54	+	1.58	2.75e-06	0.000209
cellular macromolecule localization (GO:0070727)	1480	148	93.78	+	1.58	2.01e-07	1.96e-05
positive regulation of apoptotic process (GO:0043065)	560	56	35.48	+	1.58	0.00177	0.0466
positive regulation of cellular component organization (GO:0051130)	1161	116	73.57	+	1.58	4.49e-06	0.000319
cell adhesion (GO:0007155)	953	95	60.39	+	1.57	4.15e-05	0.00216
negative regulation of programmed cell death (GO:0043069)	914	91	57.92	+	1.57	6.94e-05	0.00333
cellular response to organonitrogen compound (GO:0071417)	604	60	38.27	+	1.57	0.00146	0.0401
cellular response to chemical stimulus (GO:0070887)	2914	289	184.65	+	1.57	5.73e-14	2.26e-11
regulation of cellular component organization (GO:0051128)	2390	237	151.44	+	1.56	2.53e-11	5.8e-09
cellular response to organic substance (GO:0071310)	2344	232	148.53	+	1.56	5.73e-11	1.18e-08
apoptotic process (GO:0006915)	913	90	57.85	+	1.56	9.36e-05	0.00422
regulation of cellular component biogenesis (GO:0044087)	974	96	61.72	+	1.56	6.5e-05	0.00317
proteolysis involved in cellular protein catabolic process (GO:0051603)	609	60	38.59	+	1.55	0.00155	0.042
cellular component biogenesis (GO:0044085)	2754	271	174.51	+	1.55	1.14e-12	3.83e-10
protein localization to organelle (GO:0033365)	742	73	47.02	+	1.55	0.000494	0.0168
head development (GO:0060322)	803	79	50.88	+	1.55	0.000271	0.0103
negative regulation of apoptotic process (GO:0043066)	895	88	56.71	+	1.55	0.000138	0.00582
anatomical structure morphogenesis (GO:0009653)	2158	212	136.74	+	1.55	8.12e-10	1.41e-07
cell morphogenesis (GO:0000902)	715	70	45.31	+	1.55	0.000702	0.0225
regulation of cell death (GO:0010941)	1668	163	105.69	+	1.54	1.65e-07	1.64e-05
regulation of developmental process (GO:0050793)	2461	240	155.94	+	1.54	8.01e-11	1.6e-08
response to lipid (GO:0033993)	831	81	52.66	+	1.54	0.000331	0.0122
regulation of programmed cell death (GO:0043067)	1532	149	97.08	+	1.53	7.28e-07	6.16e-05
nitrogen compound transport (GO:0071705)	1708	166	108.23	+	1.53	1.69e-07	1.67e-05
positive regulation of cell death (GO:0010942)	638	62	40.43	+	1.53	0.00194	0.0495
organonitrogen compound catabolic process (GO:1901565)	1091	106	69.13	+	1.53	4.11e-05	0.00215
regulation of apoptotic process (GO:0042981)	1493	145	94.6	+	1.53	1.22e-06	0.000101
regulation of growth (GO:0040008)	661	64	41.88	+	1.53	0.00177	0.0465
cellular response to cytokine stimulus (GO:0071345)	1016	98	64.38	+	1.52	0.000118	0.00505
organelle organization (GO:0006996)	3567	344	226.02	+	1.52	3.51e-15	1.68e-12
positive regulation of cell differentiation (GO:0045597)	840	81	53.23	+	1.52	0.000463	0.0161
macromolecule catabolic process (GO:0009057)	1058	102	67.04	+	1.52	7.27e-05	0.00345
cellular response to nitrogen compound (GO:1901699)	664	64	42.07	+	1.52	0.00182	0.0476
negative regulation of response to stimulus (GO:0048585)	1831	176	116.02	+	1.52	1.37e-07	1.39e-05
cellular response to oxygen-containing compound (GO:1901701)	1075	103	68.12	+	1.51	8.24e-05	0.00382
cellular component organization (GO:0016043)	5783	550	366.44	+	1.5	8.73e-26	6.9e-22
regulation of cell population proliferation (GO:0042127)	1654	157	104.81	+	1.5	1.32e-06	0.000107
brain development (GO:0007420)	759	72	48.09	+	1.5	0.00162	0.0435
positive regulation of cell population proliferation (GO:0008284)	939	89	59.5	+	1.5	0.000424	0.0149
regulation of multicellular organismal development (GO:2000026)	1332	126	84.4	+	1.49	2.11e-05	0.00122
positive regulation of developmental process (GO:0051094)	1271	120	80.54	+	1.49	3.9e-05	0.00206
positive regulation of multicellular organismal process (GO:0051240)	1431	135	90.68	+	1.49	1.13e-05	0.000722
cellular macromolecule catabolic process (GO:0044265)	925	87	58.61	+	1.48	0.00064	0.0207
response to cytokine (GO:0034097)	1106	104	70.08	+	1.48	0.000167	0.00681
cellular catabolic process (GO:0044248)	1812	169	114.82	+	1.47	1.62e-06	0.000129
carbohydrate derivative metabolic process (GO:1901135)	1008	94	63.87	+	1.47	0.000408	0.0144
cellular component organization or biogenesis (GO:0071840)	6006	560	380.57	+	1.47	2.12e-24	1.12e-20
cell death (GO:0008219)	1086	101	68.81	+	1.47	0.000309	0.0116
organonitrogen compound biosynthetic process (GO:1901566)	1379	128	87.38	+	1.46	4.59e-05	0.00233
regulation of protein metabolic process (GO:0051246)	2665	247	168.87	+	1.46	3.52e-09	5.41e-07
programmed cell death (GO:0012501)	1050	97	66.53	+	1.46	0.000514	0.0173
transport (GO:0006810)	4476	413	283.62	+	1.46	1.02e-15	5.53e-13
catabolic process (GO:0009056)	2096	193	132.81	+	1.45	5.41e-07	4.86e-05
regulation of cellular protein metabolic process (GO:0032268)	2501	230	158.48	+	1.45	2.86e-08	3.48e-06
regulation of localization (GO:0032879)	2753	253	174.44	+	1.45	4.44e-09	6.49e-07
response to oxygen-containing compound (GO:1901700)	1604	147	101.64	+	1.45	1.89e-05	0.00113
macromolecule localization (GO:0033036)	2496	228	158.16	+	1.44	5.78e-08	6.48e-06
establishment of localization (GO:0051234)	4631	423	293.44	+	1.44	1.69e-15	8.62e-13
central nervous system development (GO:0007417)	1000	91	63.36	+	1.44	0.00125	0.0353
positive regulation of signal transduction (GO:0009967)	1584	144	100.37	+	1.43	3.43e-05	0.00186
regulation of transport (GO:0051049)	1772	160	112.28	+	1.42	1.77e-05	0.00106
positive regulation of cellular protein metabolic process (GO:0032270)	1474	133	93.4	+	1.42	9.72e-05	0.00433
cytoskeleton organization (GO:0007010)	1212	109	76.8	+	1.42	0.000492	0.0168
organic substance catabolic process (GO:1901575)	1769	159	112.09	+	1.42	2.19e-05	0.00125
positive regulation of protein metabolic process (GO:0051247)	1562	140	98.98	+	1.41	7.73e-05	0.00361
proteolysis (GO:0006508)	1306	116	82.75	+	1.4	0.000497	0.0168
negative regulation of cellular process (GO:0048523)	4902	435	310.61	+	1.4	5.82e-14	2.24e-11
positive regulation of gene expression (GO:0010628)	1169	103	74.07	+	1.39	0.00146	0.0401
positive regulation of cell communication (GO:0010647)	1755	154	111.21	+	1.38	9.38e-05	0.00421
response to stress (GO:0006950)	3626	318	229.76	+	1.38	3.12e-09	4.88e-07
localization (GO:0051179)	5831	510	369.48	+	1.38	5.92e-16	3.34e-13
positive regulation of signaling (GO:0023056)	1761	154	111.59	+	1.38	0.000118	0.00504
response to chemical (GO:0042221)	4381	381	277.6	+	1.37	8.44e-11	1.67e-08
regulation of multicellular organismal process (GO:0051239)	2673	232	169.37	+	1.37	1.87e-06	0.000147
organic substance transport (GO:0071702)	2079	180	131.74	+	1.37	4.26e-05	0.0022
regulation of molecular function (GO:0065009)	3118	269	197.57	+	1.36	3.29e-07	3.06e-05
regulation of signal transduction (GO:0009966)	3128	269	198.21	+	1.36	4.2e-07	3.84e-05
regulation of biological quality (GO:0065008)	3995	342	253.14	+	1.35	7.35e-09	1.04e-06
negative regulation of biological process (GO:0048519)	5501	469	348.57	+	1.35	1.51e-12	4.86e-10
animal organ development (GO:0048513)	3220	274	204.03	+	1.34	7.02e-07	6e-05
positive regulation of cellular process (GO:0048522)	5741	485	363.78	+	1.33	1.85e-12	5.74e-10
biosynthetic process (GO:0009058)	2865	241	181.54	+	1.33	9.56e-06	0.000624
regulation of signaling (GO:0023051)	3545	298	224.63	+	1.33	5.66e-07	5e-05
regulation of catalytic activity (GO:0050790)	2433	204	154.17	+	1.32	7.63e-05	0.00358
regulation of cell communication (GO:0010646)	3509	294	222.35	+	1.32	9.13e-07	7.6e-05
negative regulation of nitrogen compound metabolic process (GO:0051172)	2453	205	155.43	+	1.32	8.12e-05	0.00377
organonitrogen compound metabolic process (GO:1901564)	5246	438	332.41	+	1.32	2.97e-10	5.46e-08
organic substance biosynthetic process (GO:1901576)	2803	234	177.61	+	1.32	2.43e-05	0.00138
protein metabolic process (GO:0019538)	4203	349	266.32	+	1.31	1.03e-07	1.06e-05
cell surface receptor signaling pathway (GO:0007166)	2495	207	158.1	+	1.31	0.000109	0.00479
negative regulation of cellular metabolic process (GO:0031324)	2613	216	165.57	+	1.3	8.84e-05	0.00406
positive regulation of biological process (GO:0048518)	6331	523	401.16	+	1.3	4.71e-12	1.35e-09
system development (GO:0048731)	4330	357	274.37	+	1.3	1.4e-07	1.41e-05
nervous system development (GO:0007399)	2218	182	140.54	+	1.29	0.000597	0.0196
cellular protein metabolic process (GO:0044267)	3590	294	227.48	+	1.29	5.89e-06	0.000405
cellular metabolic process (GO:0044237)	7542	617	477.9	+	1.29	2.7e-14	1.18e-11
cellular biosynthetic process (GO:0044249)	2715	222	172.04	+	1.29	0.000135	0.0057
metabolic process (GO:0008152)	8313	675	526.75	+	1.28	1.16e-15	6.13e-13
anatomical structure development (GO:0048856)	5330	429	337.73	+	1.27	5.78e-08	6.52e-06
positive regulation of response to stimulus (GO:0048584)	2312	186	146.5	+	1.27	0.00121	0.0343
negative regulation of metabolic process (GO:0009892)	3095	248	196.11	+	1.26	0.00016	0.00661
negative regulation of macromolecule metabolic process (GO:0010605)	2880	230	182.49	+	1.26	0.000369	0.0134
cellular nitrogen compound metabolic process (GO:0034641)	3395	271	215.12	+	1.26	9.41e-05	0.0042
positive regulation of metabolic process (GO:0009893)	3820	304	242.05	+	1.26	3.6e-05	0.00192
positive regulation of macromolecule metabolic process (GO:0010604)	3522	279	223.17	+	1.25	0.000118	0.00506
developmental process (GO:0032502)	5797	459	367.33	+	1.25	8.88e-08	9.36e-06
nitrogen compound metabolic process (GO:0006807)	6886	545	436.33	+	1.25	1.27e-09	2.14e-07
multicellular organism development (GO:0007275)	4941	390	313.09	+	1.25	2.64e-06	0.000202
positive regulation of cellular metabolic process (GO:0031325)	3314	261	209.99	+	1.24	0.000323	0.0119
positive regulation of nitrogen compound metabolic process (GO:0051173)	3123	243	197.89	+	1.23	0.00101	0.0298
regulation of response to stimulus (GO:0048583)	4306	335	272.85	+	1.23	6.7e-05	0.00325
primary metabolic process (GO:0044238)	7352	564	465.86	+	1.21	6.11e-08	6.8e-06
macromolecule metabolic process (GO:0043170)	6151	470	389.76	+	1.21	4.11e-06	0.000294
cellular macromolecule metabolic process (GO:0044260)	4909	374	311.06	+	1.2	0.000107	0.00474
organic substance metabolic process (GO:0071704)	7840	596	496.78	+	1.2	6.46e-08	7.09e-06
response to stimulus (GO:0050896)	8540	644	541.14	+	1.19	2.68e-08	3.33e-06
cellular response to stimulus (GO:0051716)	6807	513	431.32	+	1.19	4.77e-06	0.000334
regulation of cellular metabolic process (GO:0031323)	6138	454	388.93	+	1.17	0.000165	0.00675
cellular process (GO:0009987)	15495	1143	981.84	+	1.16	4.02e-27	6.36e-23
regulation of primary metabolic process (GO:0080090)	5925	432	375.44	+	1.15	0.000955	0.0285
regulation of metabolic process (GO:0019222)	6874	501	435.57	+	1.15	0.000228	0.00885
biological_process (GO:0008150)	17851	1222	1131.13	+	1.08	4.17e-15	1.94e-12
regulation of biological process (GO:0050789)	11898	811	753.92	+	1.08	0.00196	0.0496
nervous system process (GO:0050877)	1416	54	89.72	-	0.6	6.15e-05	0.00306
Unclassified (UNCLASSIFIED)	2744	83	173.87	-	0.48	4.17e-15	1.88e-12
G protein-coupled receptor signaling pathway (GO:0007186)	1305	39	82.69	-	0.47	1.37e-07	1.4e-05
sensory perception (GO:0007600)	979	21	62.03	-	0.34	4.12e-09	6.09e-07
adaptive immune response (GO:0002250)	658	14	41.69	-	0.34	1.83e-06	0.000145
detection of stimulus (GO:0051606)	721	11	45.69	-	0.24	2.4e-09	3.84e-07
sensory perception of smell (GO:0007608)	468	2	29.65	-	0.07	1.77e-10	3.41e-08
detection of chemical stimulus (GO:0009593)	522	2	33.08	-	0.06	8.15e-12	2.15e-09
sensory perception of chemical stimulus (GO:0007606)	543	2	34.41	-	0.06	2.6e-12	7.76e-10
detection of stimulus involved in sensory perception (GO:0050906)	557	2	35.29	-	0.06	1.22e-12	4.02e-10
detection of chemical stimulus involved in sensory perception of smell (GO:0050911)	441	0	27.94	-	< 0.01	2.74e-12	8.01e-10
detection of chemical stimulus involved in sensory perception (GO:0050907)	486	0	30.8	-	< 0.01	1.62e-13	5.81e-11
nuclear-transcribed mRNA catabolic process, nonsense-mediated decay (GO:0000184)	120	0	7.6	-	< 0.01	0.00137	0.0381

## Sheet: old_population3
old population 3
Analysis Type:	PANTHER Overrepresentation Test (Released 20210224)
Annotation Version and Release Date:	GO Ontology database DOI: 10.5281/zenodo.4735677 Released 2021-05-01
Analyzed List:	upload_1 (Homo sapiens)
Reference List:	Homo sapiens (all genes in database)
Test Type:	FISHER
Correction:	FDR
GO biological process complete	REFLIST (20595)	upload (432)	expected	over/under	fold Enrichment	raw P-value	FDR
antigen processing and presentation of exogenous peptide antigen via MHC class Ib (GO:0002477)	3	3	0.06	+	47.67	0.000164	0.00468
follicular dendritic cell differentiation (GO:0002268)	2	2	0.04	+	47.67	0.00246	0.0463
positive regulation of type IIa hypersensitivity (GO:0001798)	2	2	0.04	+	47.67	0.00246	0.0463
VEGF-activated neuropilin signaling pathway (GO:0038190)	2	2	0.04	+	47.67	0.00246	0.0462
positive regulation of retinal ganglion cell axon guidance (GO:1902336)	2	2	0.04	+	47.67	0.00246	0.0462
positive regulation of type II hypersensitivity (GO:0002894)	2	2	0.04	+	47.67	0.00246	0.0461
SRP-dependent cotranslational protein targeting to membrane (GO:0006614)	96	76	2.01	+	37.74	1.34e-82	5.3e-79
cotranslational protein targeting to membrane (GO:0006613)	101	77	2.12	+	36.35	8.38e-83	4.42e-79
protein targeting to ER (GO:0045047)	112	77	2.35	+	32.78	2.71e-80	7.15e-77
positive regulation of intrinsic apoptotic signaling pathway by p53 class mediator (GO:1902255)	6	4	0.13	+	31.78	3.35e-05	0.00116
cytoplasmic translation (GO:0002181)	122	81	2.56	+	31.65	1.21e-83	1.92e-79
viral transcription (GO:0019083)	116	77	2.43	+	31.65	1.98e-79	4.48e-76
establishment of protein localization to endoplasmic reticulum (GO:0072599)	116	77	2.43	+	31.65	1.98e-79	3.92e-76
nuclear-transcribed mRNA catabolic process, nonsense-mediated decay (GO:0000184)	120	79	2.52	+	31.39	2.54e-81	8.04e-78
cellular response to heparin (GO:0071504)	5	3	0.1	+	28.6	0.000447	0.0113
regulation of retinal ganglion cell axon guidance (GO:0090259)	5	3	0.1	+	28.6	0.000447	0.0113
electron transport coupled proton transport (GO:0015990)	5	3	0.1	+	28.6	0.000447	0.0112
energy coupled proton transmembrane transport, against electrochemical gradient (GO:0015988)	5	3	0.1	+	28.6	0.000447	0.0112
translational initiation (GO:0006413)	143	84	3	+	28	1.81e-83	1.43e-79
antigen processing and presentation of exogenous peptide antigen via MHC class I, TAP-independent (GO:0002480)	9	5	0.19	+	26.49	6.14e-06	0.000248
protein localization to endoplasmic reticulum (GO:0070972)	143	78	3	+	26	1.78e-75	3.13e-72
negative regulation of ubiquitin protein ligase activity (GO:1904667)	13	7	0.27	+	25.67	9.06e-08	5.17e-06
antigen processing and presentation of endogenous peptide antigen via MHC class I via ER pathway, TAP-independent (GO:0002486)	8	4	0.17	+	23.84	7.63e-05	0.0024
antigen processing and presentation of endogenous peptide antigen via MHC class I via ER pathway (GO:0002484)	8	4	0.17	+	23.84	7.63e-05	0.00239
modulation by symbiont of host defense response (GO:0052031)	8	4	0.17	+	23.84	7.63e-05	0.00239
protection from natural killer cell mediated cytotoxicity (GO:0042270)	6	3	0.13	+	23.84	0.00066	0.0155
viral gene expression (GO:0019080)	172	80	3.61	+	22.17	3.64e-73	5.24e-70
antigen processing and presentation of peptide antigen via MHC class Ib (GO:0002428)	7	3	0.15	+	20.43	0.000928	0.0204
protein targeting to membrane (GO:0006612)	182	78	3.82	+	20.43	4.06e-69	4.94e-66
response to heparin (GO:0071503)	7	3	0.15	+	20.43	0.000928	0.0203
positive regulation of axon extension involved in axon guidance (GO:0048842)	7	3	0.15	+	20.43	0.000928	0.0203
positive regulation of tau-protein kinase activity (GO:1902949)	7	3	0.15	+	20.43	0.000928	0.0203
nuclear-transcribed mRNA catabolic process (GO:0000956)	195	83	4.09	+	20.29	1.87e-73	2.96e-70
ribosomal small subunit assembly (GO:0000028)	19	8	0.4	+	20.07	4.69e-08	2.81e-06
mRNA catabolic process (GO:0006402)	215	85	4.51	+	18.85	4.22e-73	5.56e-70
regulation of CD8-positive, alpha-beta T cell proliferation (GO:2000564)	8	3	0.17	+	17.88	0.00126	0.0265
regulation of nucleotide-binding oligomerization domain containing 2 signaling pathway (GO:0070432)	8	3	0.17	+	17.88	0.00126	0.0265
positive regulation of signal transduction by p53 class mediator (GO:1901798)	27	10	0.57	+	17.66	2.56e-09	1.81e-07
positive regulation of monocyte differentiation (GO:0045657)	11	4	0.23	+	17.34	0.0002	0.00557
response to host defenses (GO:0052200)	11	4	0.23	+	17.34	0.0002	0.00556
response to defenses of other organism (GO:0052173)	11	4	0.23	+	17.34	0.0002	0.00555
response to host (GO:0075136)	11	4	0.23	+	17.34	0.0002	0.00554
endothelial cell chemotaxis (GO:0035767)	11	4	0.23	+	17.34	0.0002	0.00553
negative regulation of ubiquitin-protein transferase activity (GO:0051444)	20	7	0.42	+	16.69	9.16e-07	4.41e-05
RNA catabolic process (GO:0006401)	248	85	5.2	+	16.34	7.34e-69	8.28e-66
negative regulation of erythrocyte differentiation (GO:0045647)	9	3	0.19	+	15.89	0.00165	0.033
regulation of dendritic cell differentiation (GO:2001198)	12	4	0.25	+	15.89	0.000263	0.00708
positive regulation of Wnt signaling pathway, planar cell polarity pathway (GO:2000096)	9	3	0.19	+	15.89	0.00165	0.0329
ribosomal large subunit assembly (GO:0000027)	28	9	0.59	+	15.32	4.48e-08	2.71e-06
antigen processing and presentation of endogenous peptide antigen (GO:0002483)	19	6	0.4	+	15.05	9.24e-06	0.00036
protein refolding (GO:0042026)	19	6	0.4	+	15.05	9.24e-06	0.000359
regulation of nucleotide-binding oligomerization domain containing signaling pathway (GO:0070424)	13	4	0.27	+	14.67	0.000338	0.00884
regulation of tau-protein kinase activity (GO:1902947)	13	4	0.27	+	14.67	0.000338	0.00882
positive regulation of hepatocyte proliferation (GO:2000347)	10	3	0.21	+	14.3	0.00211	0.0409
regulation of prostaglandin biosynthetic process (GO:0031392)	10	3	0.21	+	14.3	0.00211	0.0409
retina vasculature morphogenesis in camera-type eye (GO:0061299)	10	3	0.21	+	14.3	0.00211	0.0408
antigen processing and presentation of endogenous peptide antigen via MHC class I (GO:0019885)	17	5	0.36	+	14.02	7.06e-05	0.00225
ribosome assembly (GO:0042255)	62	18	1.3	+	13.84	3.3e-14	3.76e-12
regulation of axon guidance (GO:1902667)	14	4	0.29	+	13.62	0.000428	0.0109
regulation of ubiquitin protein ligase activity (GO:1904666)	28	8	0.59	+	13.62	5.44e-07	2.72e-05
cyclooxygenase pathway (GO:0019371)	11	3	0.23	+	13	0.00265	0.0491
commissural neuron axon guidance (GO:0071679)	11	3	0.23	+	13	0.00265	0.0491
regulation of protein neddylation (GO:2000434)	11	3	0.23	+	13	0.00265	0.049
negative regulation of inclusion body assembly (GO:0090084)	11	3	0.23	+	13	0.00265	0.049
antigen processing and presentation of endogenous antigen (GO:0019883)	26	7	0.55	+	12.84	3.96e-06	0.000166
positive regulation of non-canonical Wnt signaling pathway (GO:2000052)	15	4	0.31	+	12.71	0.000533	0.013
ribosomal large subunit biogenesis (GO:0042273)	72	19	1.51	+	12.58	2.75e-14	3.15e-12
negative regulation of RNA splicing (GO:0033119)	27	7	0.57	+	12.36	4.9e-06	0.000201
protein targeting (GO:0006605)	322	83	6.75	+	12.29	8.34e-59	7.32e-56
establishment of protein localization to membrane (GO:0090150)	313	79	6.57	+	12.03	2.61e-55	1.97e-52
detoxification of copper ion (GO:0010273)	16	4	0.34	+	11.92	0.000656	0.0156
negative regulation of hydrogen peroxide-induced cell death (GO:1903206)	16	4	0.34	+	11.92	0.000656	0.0156
regulation of Wnt signaling pathway, planar cell polarity pathway (GO:2000095)	16	4	0.34	+	11.92	0.000656	0.0155
stress response to copper ion (GO:1990169)	16	4	0.34	+	11.92	0.000656	0.0155
negative regulation of response to reactive oxygen species (GO:1901032)	16	4	0.34	+	11.92	0.000656	0.0155
ovulation (GO:0030728)	16	4	0.34	+	11.92	0.000656	0.0155
regulation of monocyte differentiation (GO:0045655)	20	5	0.42	+	11.92	0.000135	0.00395
rRNA processing (GO:0006364)	262	64	5.5	+	11.65	6.15e-44	2.86e-41
estrous cycle (GO:0044849)	17	4	0.36	+	11.22	0.000797	0.0181
chaperone cofactor-dependent protein refolding (GO:0051085)	34	8	0.71	+	11.22	1.9e-06	8.45e-05
platelet-derived growth factor receptor signaling pathway (GO:0048008)	34	8	0.71	+	11.22	1.9e-06	8.43e-05
rRNA metabolic process (GO:0016072)	272	64	5.71	+	11.22	4.41e-43	1.93e-40
translation (GO:0006412)	387	91	8.12	+	11.21	1.16e-61	1.22e-58
nucleobase-containing compound catabolic process (GO:0034655)	373	86	7.82	+	10.99	1.48e-57	1.23e-54
negative regulation of mRNA splicing, via spliceosome (GO:0048025)	22	5	0.46	+	10.83	0.000199	0.00553
positive regulation of acute inflammatory response (GO:0002675)	27	6	0.57	+	10.59	5.03e-05	0.00167
regulation of inclusion body assembly (GO:0090083)	18	4	0.38	+	10.59	0.000958	0.0209
negative regulation of natural killer cell mediated cytotoxicity (GO:0045953)	18	4	0.38	+	10.59	0.000958	0.0209
establishment of protein localization to organelle (GO:0072594)	394	87	8.26	+	10.53	6.75e-57	5.33e-54
peptide biosynthetic process (GO:0043043)	414	91	8.68	+	10.48	1.86e-59	1.73e-56
ribosomal small subunit biogenesis (GO:0042274)	73	16	1.53	+	10.45	3.42e-11	3.26e-09
ribosome biogenesis (GO:0042254)	329	70	6.9	+	10.14	1.23e-44	5.91e-42
response to interferon-beta (GO:0035456)	33	7	0.69	+	10.11	1.53e-05	0.000568
viral process (GO:0016032)	444	94	9.31	+	10.09	3.17e-60	3.13e-57
viral translation (GO:0019081)	19	4	0.4	+	10.04	0.00114	0.0243
detoxification of inorganic compound (GO:0061687)	19	4	0.4	+	10.04	0.00114	0.0243
negative regulation of natural killer cell mediated immunity (GO:0002716)	19	4	0.4	+	10.04	0.00114	0.0243
'de novo' protein folding (GO:0006458)	43	9	0.9	+	9.98	1.01e-06	4.79e-05
response to copper ion (GO:0046688)	43	9	0.9	+	9.98	1.01e-06	4.78e-05
heterocycle catabolic process (GO:0046700)	417	87	8.75	+	9.95	4e-55	2.87e-52
positive regulation of T cell mediated cytotoxicity (GO:0001916)	29	6	0.61	+	9.86	7.11e-05	0.00226
cellular response to copper ion (GO:0071280)	29	6	0.61	+	9.86	7.11e-05	0.00226
'de novo' posttranslational protein folding (GO:0051084)	39	8	0.82	+	9.78	4.64e-06	0.000191
cellular nitrogen compound catabolic process (GO:0044270)	423	86	8.87	+	9.69	1.13e-53	7.45e-51
prostaglandin biosynthetic process (GO:0001516)	20	4	0.42	+	9.53	0.00135	0.0281
cellular response to platelet-derived growth factor stimulus (GO:0036120)	20	4	0.42	+	9.53	0.00135	0.0281
TRIF-dependent toll-like receptor signaling pathway (GO:0035666)	30	6	0.63	+	9.53	8.39e-05	0.0026
stress response to metal ion (GO:0097501)	20	4	0.42	+	9.53	0.00135	0.028
prostanoid biosynthetic process (GO:0046457)	20	4	0.42	+	9.53	0.00135	0.028
aromatic compound catabolic process (GO:0019439)	438	87	9.19	+	9.47	1.37e-53	8.67e-51
central nervous system neuron axonogenesis (GO:0021955)	36	7	0.76	+	9.27	2.5e-05	0.000897
cell migration involved in sprouting angiogenesis (GO:0002042)	21	4	0.44	+	9.08	0.00158	0.0319
cellular response to arsenic-containing substance (GO:0071243)	21	4	0.44	+	9.08	0.00158	0.0318
positive regulation of cell migration involved in sprouting angiogenesis (GO:0090050)	21	4	0.44	+	9.08	0.00158	0.0318
response to platelet-derived growth factor (GO:0036119)	21	4	0.44	+	9.08	0.00158	0.0317
negative regulation of response to oxidative stress (GO:1902883)	21	4	0.44	+	9.08	0.00158	0.0317
organic cyclic compound catabolic process (GO:1901361)	466	88	9.77	+	9	1.25e-52	7.32e-50
negative regulation of viral life cycle (GO:1903901)	27	5	0.57	+	8.83	0.000456	0.0114
central nervous system projection neuron axonogenesis (GO:0021952)	27	5	0.57	+	8.83	0.000456	0.0114
regulation of hydrogen peroxide-induced cell death (GO:1903205)	22	4	0.46	+	8.67	0.00184	0.0361
response to corticosterone (GO:0051412)	22	4	0.46	+	8.67	0.00184	0.0361
chaperone-mediated protein complex assembly (GO:0051131)	22	4	0.46	+	8.67	0.00184	0.036
positive regulation of mRNA splicing, via spliceosome (GO:0048026)	22	4	0.46	+	8.67	0.00184	0.036
regulation of keratinocyte proliferation (GO:0010837)	33	6	0.69	+	8.67	0.000133	0.00391
MyD88-independent toll-like receptor signaling pathway (GO:0002756)	33	6	0.69	+	8.67	0.000133	0.00391
positive regulation of smooth muscle cell migration (GO:0014911)	39	7	0.82	+	8.56	3.94e-05	0.00134
maturation of LSU-rRNA (GO:0000470)	28	5	0.59	+	8.51	0.000528	0.013
negative regulation of cell killing (GO:0031342)	28	5	0.59	+	8.51	0.000528	0.013
negative regulation of viral entry into host cell (GO:0046597)	23	4	0.48	+	8.29	0.00212	0.0409
amide biosynthetic process (GO:0043604)	537	93	11.26	+	8.26	7.61e-53	4.63e-50
regulation of intrinsic apoptotic signaling pathway by p53 class mediator (GO:1902253)	29	5	0.61	+	8.22	0.000609	0.0146
nucleotide-binding oligomerization domain containing signaling pathway (GO:0070423)	29	5	0.61	+	8.22	0.000609	0.0146
peptide metabolic process (GO:0006518)	544	92	11.41	+	8.06	1.8e-51	1.02e-48
negative regulation of leukocyte mediated cytotoxicity (GO:0001911)	24	4	0.5	+	7.95	0.00243	0.0462
mitochondrial electron transport, cytochrome c to oxygen (GO:0006123)	24	4	0.5	+	7.95	0.00243	0.0462
response to interferon-alpha (GO:0035455)	24	4	0.5	+	7.95	0.00243	0.0461
positive regulation of T cell cytokine production (GO:0002726)	24	4	0.5	+	7.95	0.00243	0.0461
cytoplasmic translational initiation (GO:0002183)	30	5	0.63	+	7.95	0.000698	0.0162
cellular response to interleukin-4 (GO:0071353)	30	5	0.63	+	7.95	0.000698	0.0162
nucleotide-binding domain, leucine rich repeat containing receptor signaling pathway (GO:0035872)	30	5	0.63	+	7.95	0.000698	0.0162
regulation of smooth muscle cell migration (GO:0014910)	67	11	1.41	+	7.83	5.48e-07	2.73e-05
ribonucleoprotein complex biogenesis (GO:0022613)	462	75	9.69	+	7.74	1.27e-40	4.57e-38
regulation of intrinsic apoptotic signaling pathway in response to DNA damage (GO:1902229)	37	6	0.78	+	7.73	0.000233	0.00633
liver regeneration (GO:0097421)	37	6	0.78	+	7.73	0.000233	0.00632
negative regulation of mRNA processing (GO:0050686)	31	5	0.65	+	7.69	0.000798	0.0181
positive regulation of T cell mediated immunity (GO:0002711)	56	9	1.17	+	7.66	6.93e-06	0.000278
regulation of ubiquitin-protein transferase activity (GO:0051438)	57	9	1.2	+	7.53	7.88e-06	0.000311
negative regulation of muscle cell apoptotic process (GO:0010656)	38	6	0.8	+	7.53	0.000265	0.00712
negative regulation of smooth muscle cell proliferation (GO:0048662)	51	8	1.07	+	7.48	2.64e-05	0.00093
regulation of vascular endothelial growth factor production (GO:0010574)	32	5	0.67	+	7.45	0.000907	0.02
regulation of cellular extravasation (GO:0002691)	32	5	0.67	+	7.45	0.000907	0.02
regulation of T cell mediated cytotoxicity (GO:0001914)	39	6	0.82	+	7.33	0.0003	0.00798
interferon-gamma-mediated signaling pathway (GO:0060333)	72	11	1.51	+	7.28	1.04e-06	4.88e-05
response to interleukin-4 (GO:0070670)	33	5	0.69	+	7.22	0.00103	0.0221
ncRNA processing (GO:0034470)	436	66	9.15	+	7.22	4.58e-34	1.34e-31
protein localization to membrane (GO:0072657)	542	82	11.37	+	7.21	1.91e-42	7.76e-40
cellular response to leukemia inhibitory factor (GO:1990830)	88	13	1.85	+	7.04	1.54e-07	8.33e-06
type I interferon signaling pathway (GO:0060337)	68	10	1.43	+	7.01	4.37e-06	0.000181
response to arsenic-containing substance (GO:0046685)	34	5	0.71	+	7.01	0.00116	0.0246
negative regulation of protein ubiquitination (GO:0031397)	82	12	1.72	+	6.98	5.07e-07	2.55e-05
cytoplasmic pattern recognition receptor signaling pathway (GO:0002753)	41	6	0.86	+	6.98	0.000382	0.00984
response to leukemia inhibitory factor (GO:1990823)	89	13	1.87	+	6.96	1.73e-07	9.27e-06
response to cold (GO:0009409)	48	7	1.01	+	6.95	0.000128	0.00377
cellular response to heat (GO:0034605)	55	8	1.15	+	6.93	4.29e-05	0.00144
cellular response to type I interferon (GO:0071357)	69	10	1.45	+	6.91	4.91e-06	0.000201
mRNA metabolic process (GO:0016071)	697	100	14.62	+	6.84	2.83e-50	1.49e-47
cellular response to cadmium ion (GO:0071276)	42	6	0.88	+	6.81	0.000429	0.0109
positive regulation of fat cell differentiation (GO:0045600)	64	9	1.34	+	6.7	1.82e-05	0.000671
animal organ regeneration (GO:0031100)	79	11	1.66	+	6.64	2.35e-06	0.000102
response to mineralocorticoid (GO:0051385)	36	5	0.76	+	6.62	0.00146	0.0299
regulation of DNA damage response, signal transduction by p53 class mediator (GO:0043516)	36	5	0.76	+	6.62	0.00146	0.0299
regulation of mRNA splicing, via spliceosome (GO:0048024)	102	14	2.14	+	6.54	1.17e-07	6.46e-06
cellular response to vascular endothelial growth factor stimulus (GO:0035924)	44	6	0.92	+	6.5	0.000537	0.0131
negative regulation of intrinsic apoptotic signaling pathway (GO:2001243)	96	13	2.01	+	6.46	3.8e-07	1.95e-05
response to heat (GO:0009408)	96	13	2.01	+	6.46	3.8e-07	1.94e-05
positive regulation of RNA splicing (GO:0033120)	37	5	0.78	+	6.44	0.00163	0.0326
maturation of SSU-rRNA from tricistronic rRNA transcript (SSU-rRNA, 5.8S rRNA, LSU-rRNA) (GO:0000462)	37	5	0.78	+	6.44	0.00163	0.0326
regulation of T cell cytokine production (GO:0002724)	37	5	0.78	+	6.44	0.00163	0.0326
localization within membrane (GO:0051668)	615	82	12.9	+	6.36	8.79e-39	2.96e-36
response to type I interferon (GO:0034340)	75	10	1.57	+	6.36	9.56e-06	0.00037
positive regulation of intrinsic apoptotic signaling pathway (GO:2001244)	60	8	1.26	+	6.36	7.48e-05	0.00236
protein kinase B signaling (GO:0043491)	38	5	0.8	+	6.27	0.00181	0.0358
DNA damage response, detection of DNA damage (GO:0042769)	38	5	0.8	+	6.27	0.00181	0.0358
regulation of erythrocyte differentiation (GO:0045646)	46	6	0.96	+	6.22	0.000665	0.0156
cellular response to epidermal growth factor stimulus (GO:0071364)	46	6	0.96	+	6.22	0.000665	0.0156
response to cadmium ion (GO:0046686)	70	9	1.47	+	6.13	3.46e-05	0.00118
regulation of transcription from RNA polymerase II promoter in response to hypoxia (GO:0061418)	78	10	1.64	+	6.11	1.31e-05	0.000495
protein localization to organelle (GO:0033365)	742	95	15.56	+	6.1	8.18e-44	3.69e-41
negative regulation of protein modification by small protein conjugation or removal (GO:1903321)	94	12	1.97	+	6.09	1.87e-06	8.33e-05
regulation of DNA-templated transcription in response to stress (GO:0043620)	118	15	2.48	+	6.06	1.03e-07	5.77e-06
ncRNA metabolic process (GO:0034660)	521	66	10.93	+	6.04	6.07e-30	1.57e-27
regulation of RNA splicing (GO:0043484)	150	19	3.15	+	6.04	2.14e-09	1.52e-07
regulation of acute inflammatory response (GO:0002673)	48	6	1.01	+	5.96	0.000815	0.0184
chaperone-mediated protein folding (GO:0061077)	64	8	1.34	+	5.96	0.000113	0.00335
negative regulation of viral genome replication (GO:0045071)	56	7	1.17	+	5.96	0.000302	0.00801
regulation of transcription from RNA polymerase II promoter in response to stress (GO:0043618)	112	14	2.35	+	5.96	3.29e-07	1.69e-05
regulation of intrinsic apoptotic signaling pathway (GO:2001242)	161	20	3.38	+	5.92	1.1e-09	8.22e-08
regulation of translational initiation (GO:0006446)	81	10	1.7	+	5.89	1.76e-05	0.000652
cellular response to glucocorticoid stimulus (GO:0071385)	57	7	1.2	+	5.85	0.000333	0.00874
positive regulation of inflammatory response (GO:0050729)	131	16	2.75	+	5.82	6.37e-08	3.72e-06
regulation of neutrophil migration (GO:1902622)	41	5	0.86	+	5.81	0.00245	0.0463
positive regulation of pri-miRNA transcription by RNA polymerase II (GO:1902895)	41	5	0.86	+	5.81	0.00245	0.0463
positive regulation of adaptive immune response based on somatic recombination of immune receptors built from immunoglobulin superfamily domains (GO:0002824)	107	13	2.24	+	5.79	1.16e-06	5.39e-05
modulation by symbiont of host process (GO:0044003)	58	7	1.22	+	5.75	0.000367	0.00949
regulation of alternative mRNA splicing, via spliceosome (GO:0000381)	58	7	1.22	+	5.75	0.000367	0.00948
positive regulation of myeloid leukocyte differentiation (GO:0002763)	58	7	1.22	+	5.75	0.000367	0.00946
regulation of endothelial cell apoptotic process (GO:2000351)	50	6	1.05	+	5.72	0.00099	0.0215
response to epidermal growth factor (GO:0070849)	50	6	1.05	+	5.72	0.00099	0.0214
maturation of SSU-rRNA (GO:0030490)	50	6	1.05	+	5.72	0.00099	0.0214
positive regulation of cytokine production involved in immune response (GO:0002720)	67	8	1.41	+	5.69	0.000151	0.00435
intracellular protein transport (GO:0006886)	781	93	16.38	+	5.68	1.73e-40	6.09e-38
positive regulation of interleukin-12 production (GO:0032735)	42	5	0.88	+	5.68	0.0027	0.0498
negative regulation of leukocyte migration (GO:0002686)	42	5	0.88	+	5.68	0.0027	0.0497
cellular amide metabolic process (GO:0043603)	820	97	17.2	+	5.64	4.35e-42	1.72e-39
regulation of viral genome replication (GO:0045069)	85	10	1.78	+	5.61	2.57e-05	0.000916
regulation of epithelial cell apoptotic process (GO:1904035)	85	10	1.78	+	5.61	2.57e-05	0.000914
negative regulation of gene expression (GO:0010629)	999	117	20.95	+	5.58	5.58e-51	3.04e-48
positive regulation of adaptive immune response (GO:0002821)	112	13	2.35	+	5.53	1.85e-06	8.28e-05
response to hydrogen peroxide (GO:0042542)	121	14	2.54	+	5.52	7.7e-07	3.75e-05
response to interferon-gamma (GO:0034341)	183	21	3.84	+	5.47	1.55e-09	1.11e-07
I-kappaB kinase/NF-kappaB signaling (GO:0007249)	70	8	1.47	+	5.45	0.000199	0.00554
negative regulation of innate immune response (GO:0045824)	70	8	1.47	+	5.45	0.000199	0.00553
response to glucocorticoid (GO:0051384)	149	17	3.13	+	5.44	6.11e-08	3.58e-06
female gonad development (GO:0008585)	88	10	1.85	+	5.42	3.38e-05	0.00117
central nervous system neuron development (GO:0021954)	88	10	1.85	+	5.42	3.38e-05	0.00116
aerobic electron transport chain (GO:0019646)	88	10	1.85	+	5.42	3.38e-05	0.00116
cellular response to interleukin-1 (GO:0071347)	177	20	3.71	+	5.39	4.84e-09	3.28e-07
regulation of interleukin-12 production (GO:0032655)	62	7	1.3	+	5.38	0.00053	0.013
cellular response to corticosteroid stimulus (GO:0071384)	62	7	1.3	+	5.38	0.00053	0.013
cellular response to ionizing radiation (GO:0071479)	71	8	1.49	+	5.37	0.000217	0.00594
regulation of smooth muscle cell proliferation (GO:0048660)	142	16	2.98	+	5.37	1.75e-07	9.34e-06
alpha-beta T cell activation (GO:0046631)	71	8	1.49	+	5.37	0.000217	0.00593
regulation of pri-miRNA transcription by RNA polymerase II (GO:1902893)	54	6	1.13	+	5.3	0.00143	0.0293
ribonucleoprotein complex assembly (GO:0022618)	189	21	3.96	+	5.3	2.62e-09	1.84e-07
tissue regeneration (GO:0042246)	63	7	1.32	+	5.3	0.000579	0.014
positive regulation of blood vessel endothelial cell migration (GO:0043536)	55	6	1.15	+	5.2	0.00155	0.0314
positive regulation of T cell proliferation (GO:0042102)	101	11	2.12	+	5.19	1.98e-05	0.000722
cellular macromolecule catabolic process (GO:0044265)	925	100	19.4	+	5.15	2.5e-40	8.6e-38
regulation of protein ubiquitination (GO:0031396)	213	23	4.47	+	5.15	7.55e-10	5.91e-08
response to temperature stimulus (GO:0009266)	167	18	3.5	+	5.14	5.53e-08	3.27e-06
regulation of muscle cell apoptotic process (GO:0010660)	65	7	1.36	+	5.13	0.000687	0.0161
mitochondrial ATP synthesis coupled electron transport (GO:0042775)	93	10	1.95	+	5.13	5.19e-05	0.00172
ATP synthesis coupled electron transport (GO:0042773)	93	10	1.95	+	5.13	5.19e-05	0.00172
development of primary female sexual characteristics (GO:0046545)	93	10	1.95	+	5.13	5.19e-05	0.00171
negative regulation of mRNA metabolic process (GO:1903312)	93	10	1.95	+	5.13	5.19e-05	0.00171
ribonucleoprotein complex subunit organization (GO:0071826)	196	21	4.11	+	5.11	4.73e-09	3.22e-07
response to corticosteroid (GO:0031960)	168	18	3.52	+	5.11	6e-08	3.53e-06
regulation of mRNA processing (GO:0050684)	140	15	2.94	+	5.11	7.62e-07	3.72e-05
positive regulation of leukocyte mediated cytotoxicity (GO:0001912)	56	6	1.17	+	5.11	0.00169	0.0337
regulation of protein modification by small protein conjugation or removal (GO:1903320)	245	26	5.14	+	5.06	8.2e-11	7.41e-09
pre-replicative complex assembly (GO:0036388)	66	7	1.38	+	5.06	0.000746	0.0171
regulation of T cell mediated immunity (GO:0002709)	85	9	1.78	+	5.05	0.000137	0.00398
response to osmotic stress (GO:0006970)	76	8	1.59	+	5.02	0.000332	0.00874
antigen processing and presentation of exogenous peptide antigen via MHC class I, TAP-dependent (GO:0002479)	76	8	1.59	+	5.02	0.000332	0.00872
regulation of oxidative stress-induced cell death (GO:1903201)	67	7	1.41	+	4.98	0.00081	0.0183
regeneration (GO:0031099)	163	17	3.42	+	4.97	1.99e-07	1.06e-05
interleukin-1-mediated signaling pathway (GO:0070498)	96	10	2.01	+	4.97	6.64e-05	0.00213
negative regulation of viral process (GO:0048525)	96	10	2.01	+	4.97	6.64e-05	0.00212
positive regulation of apoptotic signaling pathway (GO:2001235)	125	13	2.62	+	4.96	5.6e-06	0.000227
positive regulation of DNA binding (GO:0043388)	58	6	1.22	+	4.93	0.00199	0.0388
regulation of vascular associated smooth muscle cell proliferation (GO:1904705)	58	6	1.22	+	4.93	0.00199	0.0388
anaphase-promoting complex-dependent catabolic process (GO:0031145)	87	9	1.82	+	4.93	0.000161	0.00459
T cell activation involved in immune response (GO:0002286)	68	7	1.43	+	4.91	0.000878	0.0195
response to zinc ion (GO:0010043)	59	6	1.24	+	4.85	0.00216	0.0416
positive regulation of lymphocyte proliferation (GO:0050671)	138	14	2.89	+	4.84	3.2e-06	0.000137
osteoblast differentiation (GO:0001649)	129	13	2.71	+	4.8	7.66e-06	0.000303
positive regulation of mononuclear cell proliferation (GO:0032946)	139	14	2.92	+	4.8	3.46e-06	0.000146
negative regulation of myeloid cell differentiation (GO:0045638)	80	8	1.68	+	4.77	0.000455	0.0114
regulation of nitric oxide biosynthetic process (GO:0045428)	60	6	1.26	+	4.77	0.00233	0.0445
positive regulation of leukocyte proliferation (GO:0070665)	150	15	3.15	+	4.77	1.69e-06	7.64e-05
modulation of process of other organism involved in symbiotic interaction (GO:0051817)	121	12	2.54	+	4.73	1.98e-05	0.00072
antigen processing and presentation of exogenous peptide antigen via MHC class I (GO:0042590)	81	8	1.7	+	4.71	0.000492	0.0122
response to interleukin-1 (GO:0070555)	203	20	4.26	+	4.7	3.99e-08	2.45e-06
macromolecule catabolic process (GO:0009057)	1058	104	22.19	+	4.69	1.23e-38	3.98e-36
positive regulation of lymphocyte mediated immunity (GO:0002708)	112	11	2.35	+	4.68	4.75e-05	0.00159
negative regulation of leukocyte differentiation (GO:1902106)	102	10	2.14	+	4.67	0.000106	0.00317
antimicrobial humoral immune response mediated by antimicrobial peptide (GO:0061844)	102	10	2.14	+	4.67	0.000106	0.00316
positive regulation of epithelial cell proliferation (GO:0050679)	194	19	4.07	+	4.67	9.51e-08	5.39e-06
antimicrobial humoral response (GO:0019730)	154	15	3.23	+	4.64	2.28e-06	9.95e-05
regulation of nitric oxide metabolic process (GO:0080164)	62	6	1.3	+	4.61	0.00272	0.05
negative regulation of hemopoiesis (GO:1903707)	104	10	2.18	+	4.58	0.000123	0.00363
positive regulation of reactive oxygen species metabolic process (GO:2000379)	73	7	1.53	+	4.57	0.00129	0.0271
cellular response to hydrogen peroxide (GO:0070301)	73	7	1.53	+	4.57	0.00129	0.027
regulation of adaptive immune response based on somatic recombination of immune receptors built from immunoglobulin superfamily domains (GO:0002822)	168	16	3.52	+	4.54	1.38e-06	6.34e-05
positive regulation of cellular amide metabolic process (GO:0034250)	168	16	3.52	+	4.54	1.38e-06	6.32e-05
positive regulation of translation (GO:0045727)	137	13	2.87	+	4.52	1.39e-05	0.000522
negative regulation of extrinsic apoptotic signaling pathway (GO:2001237)	106	10	2.22	+	4.5	0.000142	0.00413
cellular response to interferon-gamma (GO:0071346)	160	15	3.36	+	4.47	3.52e-06	0.000148
female sex differentiation (GO:0046660)	107	10	2.24	+	4.46	0.000152	0.00439
acute inflammatory response (GO:0002526)	75	7	1.57	+	4.45	0.00149	0.0304
regulation of glucose transmembrane transport (GO:0010827)	75	7	1.57	+	4.45	0.00149	0.0303
positive regulation of type I interferon production (GO:0032481)	86	8	1.8	+	4.43	0.000709	0.0163
regulation of adaptive immune response (GO:0002819)	183	17	3.84	+	4.43	8.9e-07	4.3e-05
regulation of cytokine production involved in immune response (GO:0002718)	98	9	2.06	+	4.38	0.000364	0.00944
positive regulation of leukocyte cell-cell adhesion (GO:1903039)	240	22	5.03	+	4.37	2.76e-08	1.7e-06
oxidative phosphorylation (GO:0006119)	120	11	2.52	+	4.37	8.44e-05	0.00261
regulation of myeloid leukocyte differentiation (GO:0002761)	120	11	2.52	+	4.37	8.44e-05	0.0026
response to reactive oxygen species (GO:0000302)	186	17	3.9	+	4.36	1.1e-06	5.14e-05
response to activity (GO:0014823)	77	7	1.62	+	4.33	0.00171	0.0341
RNA processing (GO:0006396)	930	84	19.51	+	4.31	1.6e-28	3.78e-26
regulation of DNA binding (GO:0051101)	122	11	2.56	+	4.3	9.68e-05	0.00292
negative regulation of cysteine-type endopeptidase activity (GO:2000117)	89	8	1.87	+	4.29	0.000873	0.0195
positive regulation of smooth muscle cell proliferation (GO:0048661)	89	8	1.87	+	4.29	0.000873	0.0194
regulation of cellular response to oxidative stress (GO:1900407)	78	7	1.64	+	4.28	0.00183	0.0361
respiratory electron transport chain (GO:0022904)	112	10	2.35	+	4.26	0.000215	0.0059
positive regulation of myeloid cell differentiation (GO:0045639)	101	9	2.12	+	4.25	0.000447	0.0112
regulation of cellular response to heat (GO:1900034)	79	7	1.66	+	4.22	0.00196	0.0383
positive regulation of proteasomal ubiquitin-dependent protein catabolic process (GO:0032436)	91	8	1.91	+	4.19	0.000998	0.0215
regulation of viral life cycle (GO:1903900)	148	13	3.1	+	4.19	2.96e-05	0.00103
regulation of apoptotic signaling pathway (GO:2001233)	354	31	7.43	+	4.17	1.09e-10	9.7e-09
toll-like receptor signaling pathway (GO:0002224)	103	9	2.16	+	4.17	0.00051	0.0126
negative regulation of apoptotic signaling pathway (GO:2001234)	230	20	4.82	+	4.15	2.6e-07	1.36e-05
positive regulation of leukocyte migration (GO:0002687)	138	12	2.89	+	4.15	6.51e-05	0.00211
regulation of blood vessel endothelial cell migration (GO:0043535)	92	8	1.93	+	4.15	0.00107	0.0228
embryonic placenta development (GO:0001892)	81	7	1.7	+	4.12	0.00224	0.0429
negative regulation of cysteine-type endopeptidase activity involved in apoptotic process (GO:0043154)	81	7	1.7	+	4.12	0.00224	0.0428
positive regulation of T cell activation (GO:0050870)	220	19	4.61	+	4.12	5.71e-07	2.83e-05
regulation of cell killing (GO:0031341)	116	10	2.43	+	4.11	0.000279	0.00745
regulation of fat cell differentiation (GO:0045598)	128	11	2.68	+	4.1	0.000144	0.00417
regulation of cellular protein catabolic process (GO:1903362)	256	22	5.37	+	4.1	7.93e-08	4.56e-06
regulation of leukocyte mediated cytotoxicity (GO:0001910)	82	7	1.72	+	4.07	0.00239	0.0454
regulation of epithelial cell proliferation (GO:0050678)	340	29	7.13	+	4.07	7.77e-10	6.05e-08
regulation of interleukin-1 beta production (GO:0032651)	94	8	1.97	+	4.06	0.00121	0.0256
negative regulation of response to biotic stimulus (GO:0002832)	106	9	2.22	+	4.05	0.000619	0.0148
response to lipopolysaccharide (GO:0032496)	319	27	6.69	+	4.04	3.53e-09	2.45e-07
pattern recognition receptor signaling pathway (GO:0002221)	130	11	2.73	+	4.03	0.000163	0.00464
post-embryonic development (GO:0009791)	83	7	1.74	+	4.02	0.00254	0.0475
cellular response to decreased oxygen levels (GO:0036294)	202	17	4.24	+	4.01	3.1e-06	0.000133
response to fibroblast growth factor (GO:0071774)	119	10	2.5	+	4.01	0.000338	0.00884
leukocyte chemotaxis (GO:0030595)	143	12	3	+	4	8.94e-05	0.00273
cellular response to cytokine stimulus (GO:0071345)	1016	85	21.31	+	3.99	1.01e-26	2.13e-24
response to unfolded protein (GO:0006986)	168	14	3.52	+	3.97	2.53e-05	0.000906
stress-activated MAPK cascade (GO:0051403)	108	9	2.27	+	3.97	0.000701	0.0162
placenta development (GO:0001890)	144	12	3.02	+	3.97	9.51e-05	0.00288
response to alcohol (GO:0097305)	253	21	5.31	+	3.96	2.68e-07	1.39e-05
cytokine-mediated signaling pathway (GO:0019221)	687	57	14.41	+	3.96	8.47e-18	1.25e-15
cellular response to hypoxia (GO:0071456)	193	16	4.05	+	3.95	7.21e-06	0.000288
regulation of extrinsic apoptotic signaling pathway (GO:2001236)	157	13	3.29	+	3.95	5.21e-05	0.00171
positive regulation of leukocyte chemotaxis (GO:0002690)	97	8	2.03	+	3.93	0.00146	0.0299
ossification (GO:0001503)	267	22	5.6	+	3.93	1.57e-07	8.44e-06
response to cytokine (GO:0034097)	1106	91	23.2	+	3.92	3.55e-28	8.01e-26
positive regulation of leukocyte mediated immunity (GO:0002705)	134	11	2.81	+	3.91	0.000209	0.00573
organonitrogen compound biosynthetic process (GO:1901566)	1379	113	28.93	+	3.91	2.73e-35	8.31e-33
regulation of translation (GO:0006417)	415	34	8.71	+	3.91	6.98e-11	6.38e-09
regulation of myeloid cell differentiation (GO:0045637)	232	19	4.87	+	3.9	1.2e-06	5.54e-05
cellular response to reactive oxygen species (GO:0034614)	123	10	2.58	+	3.88	0.000431	0.011
positive regulation of cell-cell adhesion (GO:0022409)	283	23	5.94	+	3.87	1.03e-07	5.76e-06
cellular macromolecule biosynthetic process (GO:0034645)	1639	133	34.38	+	3.87	8.83e-42	3.4e-39
response to ionizing radiation (GO:0010212)	148	12	3.1	+	3.87	0.000121	0.00359
regulation of proteolysis involved in cellular protein catabolic process (GO:1903050)	222	18	4.66	+	3.87	2.61e-06	0.000113
regulation of T cell proliferation (GO:0042129)	173	14	3.63	+	3.86	3.42e-05	0.00117
response to steroid hormone (GO:0048545)	285	23	5.98	+	3.85	1.16e-07	6.44e-06
modulation of process of other organism (GO:0035821)	149	12	3.13	+	3.84	0.000128	0.00379
cellular nitrogen compound biosynthetic process (GO:0044271)	1553	125	32.58	+	3.84	1.17e-38	3.85e-36
response to molecule of bacterial origin (GO:0002237)	336	27	7.05	+	3.83	9.83e-09	6.53e-07
cellular response to fibroblast growth factor stimulus (GO:0044344)	112	9	2.35	+	3.83	0.000893	0.0198
antigen processing and presentation of peptide antigen via MHC class I (GO:0002474)	100	8	2.1	+	3.81	0.00175	0.0348
response to ketone (GO:1901654)	200	16	4.2	+	3.81	1.09e-05	0.000417
macromolecule biosynthetic process (GO:0009059)	1680	134	35.24	+	3.8	2.31e-41	8.51e-39
stress-activated protein kinase signaling cascade (GO:0031098)	113	9	2.37	+	3.8	0.000947	0.0207
regulation of leukocyte cell-cell adhesion (GO:1903037)	327	26	6.86	+	3.79	2.26e-08	1.42e-06
response to oxidative stress (GO:0006979)	390	31	8.18	+	3.79	9.82e-10	7.5e-08
cell killing (GO:0001906)	126	10	2.64	+	3.78	0.000514	0.0127
regulation of viral process (GO:0050792)	189	15	3.96	+	3.78	2.24e-05	0.000809
regulation of leukocyte chemotaxis (GO:0002688)	126	10	2.64	+	3.78	0.000514	0.0127
regulation of cellular amide metabolic process (GO:0034248)	479	38	10.05	+	3.78	1.22e-11	1.2e-09
cell chemotaxis (GO:0060326)	203	16	4.26	+	3.76	1.3e-05	0.000494
cellular response to external stimulus (GO:0071496)	344	27	7.22	+	3.74	1.56e-08	1.01e-06
negative regulation of transferase activity (GO:0051348)	306	24	6.42	+	3.74	1e-07	5.67e-06
regulation of ubiquitin-dependent protein catabolic process (GO:2000058)	166	13	3.48	+	3.73	8.85e-05	0.00271
lymphocyte activation involved in immune response (GO:0002285)	115	9	2.41	+	3.73	0.00106	0.0228
cellular response to extracellular stimulus (GO:0031668)	269	21	5.64	+	3.72	6.83e-07	3.35e-05
response to ethanol (GO:0045471)	141	11	2.96	+	3.72	0.000314	0.00831
response to hypoxia (GO:0001666)	347	27	7.28	+	3.71	1.84e-08	1.18e-06
fat cell differentiation (GO:0045444)	103	8	2.16	+	3.7	0.00208	0.0404
response to decreased oxygen levels (GO:0036293)	361	28	7.57	+	3.7	1.07e-08	7.04e-07
posttranscriptional regulation of gene expression (GO:0010608)	581	45	12.19	+	3.69	3.03e-13	3.22e-11
cellular response to lipopolysaccharide (GO:0071222)	181	14	3.8	+	3.69	5.42e-05	0.00178
response to oxygen levels (GO:0070482)	388	30	8.14	+	3.69	3.36e-09	2.34e-07
cellular response to oxygen levels (GO:0071453)	220	17	4.61	+	3.68	8.92e-06	0.000349
response to mechanical stimulus (GO:0009612)	220	17	4.61	+	3.68	8.92e-06	0.000348
regulation of leukocyte proliferation (GO:0070663)	246	19	5.16	+	3.68	2.68e-06	0.000116
RNA metabolic process (GO:0016070)	1582	122	33.18	+	3.68	6.47e-36	2.01e-33
defense response to Gram-positive bacterium (GO:0050830)	104	8	2.18	+	3.67	0.0022	0.0423
regulation of alpha-beta T cell activation (GO:0046634)	104	8	2.18	+	3.67	0.0022	0.0423
positive regulation of cellular protein catabolic process (GO:1903364)	156	12	3.27	+	3.67	0.000192	0.00538
regulation of leukocyte migration (GO:0002685)	210	16	4.4	+	3.63	1.92e-05	0.000704
protein transport (GO:0015031)	1300	99	27.27	+	3.63	2.78e-28	6.36e-26
cellular response to tumor necrosis factor (GO:0071356)	250	19	5.24	+	3.62	3.34e-06	0.000142
positive regulation of chemotaxis (GO:0050921)	145	11	3.04	+	3.62	0.000392	0.0101
signal transduction by p53 class mediator (GO:0072331)	119	9	2.5	+	3.61	0.00133	0.0279
positive regulation of production of molecular mediator of immune response (GO:0002702)	119	9	2.5	+	3.61	0.00133	0.0278
response to tumor necrosis factor (GO:0034612)	278	21	5.83	+	3.6	1.12e-06	5.22e-05
mononuclear cell migration (GO:0071674)	106	8	2.22	+	3.6	0.00246	0.0461
regulation of tumor necrosis factor production (GO:0032680)	159	12	3.34	+	3.6	0.000226	0.00617
negative regulation of neuron apoptotic process (GO:0043524)	146	11	3.06	+	3.59	0.000414	0.0106
regulation of type I interferon production (GO:0032479)	133	10	2.79	+	3.58	0.000761	0.0174
regulation of osteoblast differentiation (GO:0045667)	120	9	2.52	+	3.58	0.0014	0.029
regulation of lymphocyte proliferation (GO:0050670)	227	17	4.76	+	3.57	1.31e-05	0.000496
regulation of proteasomal protein catabolic process (GO:0061136)	187	14	3.92	+	3.57	7.52e-05	0.00237
T cell differentiation (GO:0030217)	147	11	3.08	+	3.57	0.000437	0.0111
regulation of angiogenesis (GO:0045765)	282	21	5.92	+	3.55	1.39e-06	6.34e-05
cellular response to chemical stress (GO:0062197)	282	21	5.92	+	3.55	1.39e-06	6.32e-05
regulation of mRNA metabolic process (GO:1903311)	376	28	7.89	+	3.55	2.4e-08	1.5e-06
regulation of hemopoiesis (GO:1903706)	390	29	8.18	+	3.54	1.39e-08	9.05e-07
rhythmic process (GO:0048511)	269	20	5.64	+	3.54	2.53e-06	0.00011
inflammatory response (GO:0006954)	498	37	10.45	+	3.54	1.32e-10	1.17e-08
regulation of lipid biosynthetic process (GO:0046890)	175	13	3.67	+	3.54	0.000145	0.0042
regulation of mononuclear cell proliferation (GO:0032944)	229	17	4.8	+	3.54	1.45e-05	0.000542
cellular response to biotic stimulus (GO:0071216)	216	16	4.53	+	3.53	2.65e-05	0.000932
regulation of proteasomal ubiquitin-dependent protein catabolic process (GO:0032434)	135	10	2.83	+	3.53	0.000847	0.019
T cell activation (GO:0042110)	243	18	5.1	+	3.53	8.4e-06	0.00033
intracellular transport (GO:0046907)	1464	108	30.71	+	3.52	6.48e-30	1.65e-27
cellular response to starvation (GO:0009267)	190	14	3.99	+	3.51	8.81e-05	0.0027
positive regulation of cell death (GO:0010942)	638	47	13.38	+	3.51	4.68e-13	4.9e-11
positive regulation of mRNA metabolic process (GO:1903313)	136	10	2.85	+	3.51	0.000893	0.0198
response to virus (GO:0009615)	313	23	6.57	+	3.5	5.42e-07	2.72e-05
positive regulation of binding (GO:0051099)	177	13	3.71	+	3.5	0.000161	0.00459
regulation of vasculature development (GO:1901342)	286	21	6	+	3.5	1.71e-06	7.72e-05
intrinsic apoptotic signaling pathway (GO:0097193)	150	11	3.15	+	3.5	0.000512	0.0127
cellular response to molecule of bacterial origin (GO:0071219)	191	14	4.01	+	3.49	9.28e-05	0.00283
response to topologically incorrect protein (GO:0035966)	191	14	4.01	+	3.49	9.28e-05	0.00282
blood vessel morphogenesis (GO:0048514)	410	30	8.6	+	3.49	1.09e-08	7.18e-07
regulation of tumor necrosis factor superfamily cytokine production (GO:1903555)	164	12	3.44	+	3.49	0.000295	0.00784
ATP metabolic process (GO:0046034)	206	15	4.32	+	3.47	5.64e-05	0.00184
circadian rhythm (GO:0007623)	138	10	2.89	+	3.45	0.000992	0.0214
angiogenesis (GO:0001525)	318	23	6.67	+	3.45	7.01e-07	3.43e-05
positive regulation of NF-kappaB transcription factor activity (GO:0051092)	166	12	3.48	+	3.45	0.000327	0.00862
vasculature development (GO:0001944)	514	37	10.78	+	3.43	3.02e-10	2.54e-08
biological process involved in symbiotic interaction (GO:0044403)	278	20	5.83	+	3.43	4.02e-06	0.000168
positive regulation of defense response (GO:0031349)	362	26	7.59	+	3.42	1.49e-07	8.16e-06
negative regulation of neuron death (GO:1901215)	209	15	4.38	+	3.42	6.58e-05	0.00212
establishment of protein localization (GO:0045184)	1397	100	29.3	+	3.41	1.32e-26	2.75e-24
regulation of cytokine-mediated signaling pathway (GO:0001959)	168	12	3.52	+	3.41	0.000362	0.00939
positive regulation of apoptotic process (GO:0043065)	560	40	11.75	+	3.41	6.88e-11	6.32e-09
cellular protein localization (GO:0034613)	1470	105	30.83	+	3.41	6.02e-28	1.34e-25
regulation of mRNA catabolic process (GO:0061013)	252	18	5.29	+	3.41	1.33e-05	0.000503
positive regulation of programmed cell death (GO:0043068)	575	41	12.06	+	3.4	4.12e-11	3.87e-09
regulation of leukocyte differentiation (GO:1902105)	281	20	5.89	+	3.39	4.68e-06	0.000192
blood vessel development (GO:0001568)	492	35	10.32	+	3.39	1.25e-09	9.31e-08
[truncated: 419 more rows]

## Sheet: old_subpopulation4a
old subpopulation 4a
[truncated: 318 more rows]

[truncated: 1 more sheets: old_subpopulation4b]
